# Supplementary material for: Chronic inflammatory arthritis drives systemic changes in circadian energy metabolism
Source: Proc Natl Acad Sci U S A. 2022 Apr 28;119(18):e2112781119. doi: 10.1073/pnas.2112781119 (PMC9170023; doi:10.1073/pnas.2112781119)
Supplement: Supplementary File [file pnas.2112781119.sd01.xlsx]

## Sheet: Sheet1
							Ordinary two-way ANOVA						Sidak's multiple comparison test, Naïve vs CIA, adjusted p-value						Sidak's multiple comparison test, Pre-symptomatic vs symptomatic, adjusted p-value		JTKcycle adjusted p-value		JTKcycle BH q-value			Lomb-Scargle BH q-value
Figure	Experiment	Tissue	Target	Test	P value	Adjusted p-value	Treatment	Treatment	Time	Time	Interaction	Interaction	ZT0	ZT4	ZT8	ZT12	ZT16	ZT20	Light	Dark	Naïve	CIA	Naïve	CIA	DE comparison	Naïve	CIA
1F	ELISA	Plasma	IL6	Ordinary two-way ANOVA, Sidak multiple comparison test			<0.0001	****	0.0396	*	0.0701	ns	0.0097	0.0002	0.8582	0.3846	0.9632	0.793			0.417072	0.0325604	0.749506	0.0976812
1G	Bioplex	Plasma	IL1B	Ordinary two-way ANOVA, Sidak multiple comparison test			<0.0001	****	0.3494	ns	0.3425	ns	0.1325	0.0275	0.0007	0.149	0.5602	0.8214			1	0.434746	1	0.749506
			CXCL1	Ordinary two-way ANOVA, Sidak multiple comparison test			0.0017	**	0.1453	ns	0.1417	ns	0.5303	0.0032	0.9993	0.9233	>0.9999	0.7841			1	0.0277681	1	0.0976812
			CCL1	Ordinary two-way ANOVA, Sidak multiple comparison test			0.0002	***	0.0007	***	0.0032	**	0.2193	0.0035	0.0008	0.7774	0.9914	0.9923			1	0.00013909	1	0.00166908
			CCL7	Ordinary two-way ANOVA, Sidak multiple comparison test			<0.0001	****	0.0007	***	0.0192	*	0.9545	0.0027	<0.0001	0.0344	0.9976	0.7267			0.437212	0.00243461	0.749506	0.0146077
1H	ELISA	Plasma	Corticosterone	RM two-way ANOVA, Sidak multiple comparison test			0.0094	**	<0.0001	****	0.6291	ns	0.7108	0.4779	0.1159	0.0132	0.2857	0.6735								0.0346435	0.00915415
1I	In vivo characterisation	Whole animal	Temperature	RM two-way ANOVA, Sidak multiple comparison test			0.0039	**	<0.0001	****	0.0041	**							0.643	<0.0001
1J			Activity	RM two-way ANOVA, Sidak multiple comparison test			<0.0001	****	<0.0001	****	<0.0001	****							<0.0001	<0.0001
2C	RNAseq	Joint	Arntl	Ordinary two-way ANOVA, Sidak multiple comparison test			<0.0001	****	<0.0001	****	0.0135	****	<0.0001	0.0655	0.1779	0.3878	>0.9999	0.513			1.11264e-05	7.30319e-09	0.0107876	1.69246e-05	0.000445667
			Nr1d1	Ordinary two-way ANOVA, Sidak multiple comparison test			<0.0001	****	<0.0001	****	<0.0001	****	0.471	<0.0001	0.8856	0.0089	0.0546	0.1487			9.39678e-05	6.45913e-11	0.0195429	5.239e-07	1.80744e-06
			Clock	Ordinary two-way ANOVA, Sidak multiple comparison test			0.039	*	0.0036	**	0.7317	ns	0.1481	0.9053	>0.9999	0.9967	0.9855	0.994			0.0761699	0.0847579	0.362993	0.34712	0.0451224
			Rora	Ordinary two-way ANOVA, Sidak multiple comparison test			<0.0001	****	0.9176	ns	0.663	ns	0.0012	0.3493	0.0558	0.0037	0.0085	0.0029			1	0.717468	1	1	9.12743e-22
			Per1	Ordinary two-way ANOVA, Sidak multiple comparison test			<0.0001	****	<0.0001	****	0.0512	ns	0.8898	0.9995	0.0035	0.024	0.0034	0.0013			0.0239813	4.14844e-05	0.20115	0.00862769	1.22841e-08
			Per2	Ordinary two-way ANOVA, Sidak multiple comparison test			<0.0001	****	<0.0001	****	0.1302	ns	0.2466	0.8857	<0.0001	0.0068	0.0383	0.0023			0.000203707	2.49137e-09	0.0270864	9.70701e-06	1.23553e-06
			Cry1	Ordinary two-way ANOVA, Sidak multiple comparison test			<0.0001	****	<0.0001	****	0.0031	**	<0.0001	0.4399	<0.0001	0.0002	0.0005	<0.0001			0.000602497	1.03135e-08	0.0375912	2.09131e-05	8.45224e-15
			Cry2	Ordinary two-way ANOVA, Sidak multiple comparison test			<0.0001	****	0.0005	***	0.0319	*	<0.0001	<0.0001	<0.0001	<0.0001	<0.0001	<0.0001			0.666496	0.00262268	1	0.0653534	5.1979e-82
3C	RNAseq	Liver	Arntl	Ordinary two-way ANOVA, Sidak multiple comparison test			0.9423	ns	<0.0001	****	0.9051	ns	>0.9999	0.9995	>0.9999	>0.9999	0.9992	0.8604			5.35711e-10	1.00535e-10	1.32012e-07	1.17115e-07	0.978579
			Nr1d1	Ordinary two-way ANOVA, Sidak multiple comparison test			0.1591	ns	<0.0001	****	0.2879	ns	0.9972	0.9858	0.0732	0.8961	>0.9999	>0.9999			1.54909e-10	7.96112e-10	6.84485e-08	2.83372e-07	0.458947
			Clock	Ordinary two-way ANOVA, Sidak multiple comparison test			<0.0001	****	<0.0001	****	0.0817	ns	0.0011	0.0007	0.0686	0.0549	<0.0001	<0.0001			7.21415e-08	3.85878e-08	2.29385e-06	3.16964e-06	1.96695e-08
			Rora	Ordinary two-way ANOVA, Sidak multiple comparison test			<0.0001	****	0.0165	*	0.3009	ns	0.832	0.0348	0.7918	0.1021	0.0009	0.2378			0.127996	0.530283	0.187316	0.770851	3.31376e-07
			Per1	Ordinary two-way ANOVA, Sidak multiple comparison test			0.018	*	<0.0001	****	0.3988	ns	0.9987	0.11	0.5019	0.5618	0.9999	>0.9999			1.32076e-07	2.05889e-06	3.51125e-06	4.84975e-05	0.186073
			Per2	Ordinary two-way ANOVA, Sidak multiple comparison test			0.0143	*	<0.0001	****	0.3195	ns	0.6394	0.9731	0.99	0.9905	0.716	0.0553			4.10608e-11	2.79898e-08	3.75824e-08	2.52578e-06	0.371473
			Cry1	Ordinary two-way ANOVA, Sidak multiple comparison test			0.0163	*	<0.0001	****	0.0169	*	0.0016	0.9992	>0.9999	0.9979	0.9563	0.1587			6.45913e-11	2.79898e-08	4.13836e-08	2.52578e-06	0.334565
			Cry2	Ordinary two-way ANOVA, Sidak multiple comparison test			0.2471	ns	<0.0001	****	0.3881	ns	0.9763	0.9994	0.3897	0.9988	0.5101	>0.9999			0.016413	0.000715818	0.0322671	0.00409304	0.475626
4I	Phosphoproteomics	Liver	Stat3 Y705	Ordinary two-way ANOVA, Sidak multiple comparison test			<0.0001	****	0.3483	ns	0.3529	ns	0.0883	0.0014	0.7634	0.0759	0.8002	0.0122
			Stat3 S727	Ordinary two-way ANOVA, Sidak multiple comparison test			<0.0001	****	<0.0001	****	0.197	ns	0.0286	<0.0001	0.0014	0.0002	0.0596	0.1965
S1A	In vivo characterisation	Whole animal	% fat mass	Wilcoxon matched pairs signed rank test	0.0003
S1B			Total food	Paired t test	0.216
S1C			% daytime food	Paired t test	0.4711
S1E			Fasting glucose	Unpaired t test, Welch's correction	0.0997
S1F			Fasting insulin	Unpaired t test, Welch's correction	0.0259
S1G			Paw score	Wilcoxon signed rank test	<0.0001
S1H			Paw thickness	Unpaired t test, Welch's correction	<0.0001
S1I			% weight change	Unpaired t test, Welch's correction	<0.0001
S2B	RNAseq	Joint	Lpl	Ordinary two-way ANOVA, Sidak multiple comparison test			<0.0001	****	0.0121	*	0.7186	ns	0.0002	0.0026	<0.0001	<0.0001	<0.0001	0.0002			0.490123	0.000168545	0.994842	0.0158043	1.31133e-27
			Lipe	Ordinary two-way ANOVA, Sidak multiple comparison test			<0.0001	****	0.0373	*	0.3386	ns	<0.0001	<0.0001	<0.0001	<0.0001	<0.0001	<0.0001			0.573	0.00118414	1	0.0440576	3.44121e-69
			Lpin1	Ordinary two-way ANOVA, Sidak multiple comparison test			<0.0001	****	0.2499	ns	0.4849	ns	0.0003	<0.0001	<0.0001	<0.0001	<0.0001	0.0006			0.452419	0.0144137	0.951283	0.144869	5.4287e-39
			Lpin3	Ordinary two-way ANOVA, Sidak multiple comparison test			<0.0001	****	0.3408	ns	0.2592	ns	0.1753	0.0601	0.067	<0.0001	0.0122	0.0003			1	0.00732675	1	0.104625	6.9575e-15
			Plin2	Ordinary two-way ANOVA, Sidak multiple comparison test			<0.0001	****	0.0136	*	0.0506	ns	<0.0001	<0.0001	0.0003	0.001	0.1195	0.0302			0.666496	0.00262268	1	0.0653534	3.46307e-27
			Nr3c1	Ordinary two-way ANOVA, Sidak multiple comparison test			<0.0001	****	0.4568	ns	0.643	ns	0.0002	0.0004	0.045	0.0657	0.0127	0.0203			1	0.00732675	1	0.104625	3.68888e-15
			Ppard	Ordinary two-way ANOVA, Sidak multiple comparison test			<0.0001	****	0.106	ns	0.011	*	0.9989	0.9629	0.0022	0.009	0.0782	0.0297			0.297263	0.027119	0.745201	0.197364	3.20038e-05
			Stat3	Ordinary two-way ANOVA, Sidak multiple comparison test			<0.0001	****	0.2013	ns	0.154	ns	<0.0001	<0.0001	0.0445	0.0035	0.0946	0.0036			1	0.0084195	1	0.111586	7.33265e-25
			Socs3	Ordinary two-way ANOVA, Sidak multiple comparison test			<0.0001	****	0.1601	ns	0.0053	**	<0.0001	<0.0001	0.0752	0.0084	0.0087	<0.0001			0.0547709	0.0144137	0.306166	0.144869	2.06392e-52
			Cpt1a	Ordinary two-way ANOVA, Sidak multiple comparison test			<0.0001	****	<0.0001	****	0.002	**	<0.0001	<0.0001	<0.0001	<0.0001	0.0037	<0.0001			0.0683467	1.39649e-05	0.342832	0.00481998	5.12929e-25
S3C	RNAseq	Muscle	Arntl	Ordinary two-way ANOVA, Sidak multiple comparison test			0.511	ns	<0.0001	****	0.3576	ns	0.7996	0.9923	>0.9999	0.5838	0.9631	0.8281			1.00535e-10	4.33476e-06	7.04854e-07	0.00506516	0.710302
			Nr1d1	Ordinary two-way ANOVA, Sidak multiple comparison test			0.8472	ns	<0.0001	****	0.009	**	0.0554	0.858	0.1118	0.9639	0.988	0.6369			1.6039e-11	7.22697e-07	2.24899e-07	0.00319359	0.915056
			Clock	Ordinary two-way ANOVA, Sidak multiple comparison test			0.6756	ns	<0.0001	****	0.3068	ns	0.9976	0.4795	0.8891	0.9405	>0.9999	0.7859			1.1735e-09	0.000295298	2.35069e-06	0.0347956	0.789658
			Rora	Ordinary two-way ANOVA, Sidak multiple comparison test			0.8453	ns	0.0049	**	0.1189	ns	0.9995	0.2814	>0.9999	0.3111	0.9945	0.8568			0.00636379	0.0096572	0.0545434	0.226823	0.876869
			Per1	Ordinary two-way ANOVA, Sidak multiple comparison test			0.0801	ns	<0.0001	****	0.5156	ns	0.9822	0.2548	0.5245	0.9992	0.999	>0.9999			2.64869e-06	3.35715e-05	0.00021593	0.0109474	0.225223
			Per2	Ordinary two-way ANOVA, Sidak multiple comparison test			0.8714	ns	<0.0001	****	0.0302	*	0.9999	0.9952	0.1145	0.0656	0.9896	0.9994			2.36399e-10	3.15364e-07	1.10493e-06	0.00221101	0.936594
			Cry1	Ordinary two-way ANOVA, Sidak multiple comparison test			0.0023	**	<0.0001	****	0.2373	ns	0.0144	0.7947	>0.9999	0.9961	0.883	0.2319			2.49137e-09	0.000602497	2.91117e-06	0.050287	0.0307769
			Cry2	Ordinary two-way ANOVA, Sidak multiple comparison test			0.0405	*	<0.0001	****	0.309	ns	0.9992	0.9033	0.5419	0.1055	0.931	0.9993			6.99282e-06	1.74709e-05	0.000422644	0.00742353	0.130923
S3E	RNAseq	Muscle	Ppara	Ordinary two-way ANOVA, Sidak multiple comparison test			<0.0001	****	0.0887	ns	0.0335	*	0.1961	0.9946	>0.9999	0.0002	0.4591	0.0954			0.00636379	1	0.0545434	1	2.04766e-05
			Ppard	Ordinary two-way ANOVA, Sidak multiple comparison test			0.0888	ns	0.0998	ns	0.5982	ns	>0.9999	0.8298	>0.9999	0.8585	0.2707	0.9997			0.000602497	0.207313	0.0105471	0.959071	0.0439916
			Pparg	Ordinary two-way ANOVA, Sidak multiple comparison test			0.8494	ns	0.6033	ns	0.3684	ns	>0.9999	0.8166	>0.9999	0.9995	0.262	>0.9999			0.490123	1	0.96321	1	0.75856
			Ppargc1a	Ordinary two-way ANOVA, Sidak multiple comparison test			<0.0001	****	0.065	ns	0.7971	ns	0.0123	0.0795	0.7573	0.0408	0.0367	0.048			0.272214	1	0.658668	1	7.69145e-09
			Mlxipl	Ordinary two-way ANOVA, Sidak multiple comparison test			0.0015	**	0.403	ns	0.418	ns	0.9717	>0.9999	0.9023	0.7262	0.1602	0.04			0.530283	1	1	1	0.000498197
			Jak2	Ordinary two-way ANOVA, Sidak multiple comparison test			<0.0001	****	0.0417	*	0.053	ns	>0.9999	0.645	0.4388	0.0002	0.089	0.0091			0.00118414	1	0.0169775	1	6.21797e-07
			Stat3	Ordinary two-way ANOVA, Sidak multiple comparison test			0.0061	**	0.7669	ns	0.9562	ns	0.99	0.5704	0.3662	0.9503	0.9419	0.7494			0.618372	0.383982	1	1	0.000100754
			Stat5a	Ordinary two-way ANOVA, Sidak multiple comparison test			0.0003	***	0.7091	ns	0.453	ns	0.9979	0.2373	0.9979	0.0262	0.4648	0.3417			0.00305548	1	0.0333675	1	9.64542e-06
S5A	RNAseq	Liver	Stat3	Ordinary two-way ANOVA, Sidak multiple comparison test			<0.0001	****	<0.0001	****	0.0027	**	<0.0001	<0.0001	<0.0001	<0.0001	0.1121	0.0002			0.35305	3.35715e-05	0.45109	0.000397216	5.93421e-36
			Socs3	Ordinary two-way ANOVA, Sidak multiple comparison test			<0.0001	****	0.2196	ns	0.2061	ns	0.1421	0.0001	0.3575	0.135	0.8196	0.0451			0.666496	0.115722	0.790785	0.230903	1.92386e-30
S7D	Metabolomics	Plasma	N-palmitoyl-sphingosine	Ordinary two-way ANOVA, Sidak multiple comparison test			0.9871	ns	<0.0001	****	0.4594	ns	0.5446	0.6695	0.9997	>0.9999	>0.9999	0.9989			3.70087e-08	0.000131544	7.51277e-06	0.000816112
			N-palmitoyl-sphinganine	Ordinary two-way ANOVA, Sidak multiple comparison test			0.0006	***	<0.0001	****	0.0619	ns	0.0018	0.9991	>0.9999	0.9992	0.3612	0.0973			0.000468619	0.0107578	0.00335752	0.0290699
			Glycosyl-N-palmitoyl-sphingosine	Ordinary two-way ANOVA, Sidak multiple comparison test			<0.0001	****	0.2072	ns	0.4139	ns	0.0117	0.0021	0.0015	0.0001	0.2272	0.1169			1	0.380074	1	0.56225
			Glycosyl-N-nervonoyl-sphingosine	Ordinary two-way ANOVA, Sidak multiple comparison test			<0.0001	****	0.0105	*	0.0778	ns	0.0086	0.0003	0.0005	<0.0001	0.5951	0.3695			0.855119	0.180997	1	0.297422
S8A	RNAseq	Liver	CerS2	Ordinary two-way ANOVA, Sidak multiple comparison test			<0.0001	****	<0.0001	****	0.0702	ns	0.191	<0.0001	0.0305	0.0348	0.9687	0.7577			0.0306156	0.000295298	0.0548222	0.00203877	0.000206525
			CerS4	Ordinary two-way ANOVA, Sidak multiple comparison test			0.8393	ns	0.0102	*	0.1478	ns	0.8381	0.5611	>0.9999	0.9903	0.7219	0.4734			0.0306156	1	0.0548222	1	0.863985
			CerS5	Ordinary two-way ANOVA, Sidak multiple comparison test			0.1761	ns	0.7766	ns	0.248	ns	0.9994	>0.9999	0.9987	>0.9999	0.982	0.041			0.104469	0.618372	0.157011	0.867793	0.223493
			CerS6	Ordinary two-way ANOVA, Sidak multiple comparison test			0.0029	**	0.0041	**	0.3517	ns	0.9984	0.3399	0.0661	0.3823	0.9998	0.7782			0.297263	0.127996	0.387776	0.249223	0.00553597
			Smpd1	Ordinary two-way ANOVA, Sidak multiple comparison test			<0.0001	****	0.0061	**	0.0332	*	0.0039	<0.0001	<0.0001	<0.0001	<0.0001	0.0003			0.771381	0.0096572	0.900636	0.0317138	2.47169e-26
			Smpd2	Ordinary two-way ANOVA, Sidak multiple comparison test			<0.0001	****	<0.0001	****	0.1129	ns	0.2518	<0.0001	0.6393	0.0096	0.0192	0.0125			1.74709e-05	0.0239813	0.000121537	0.0655076	1.45908e-06
			Smpd3	Ordinary two-way ANOVA, Sidak multiple comparison test			<0.0001	****	0.2596	ns	0.6362	ns	0.0161	0.0018	0.0004	<0.0001	0.0002	<0.0001			0.297263	0.666496	0.387776	0.919914	3.09554e-50
S8B	qRT-PCR	Liver	Stat3	Unpaired t test, Welch's correction, Holm-Sidak multiple comparison test	0.0003	0.002099
			Socs3	Unpaired t test, Welch's correction, Holm-Sidak multiple comparison test	0.005082	0.030109
			IL6	Unpaired t test, Welch's correction, Holm-Sidak multiple comparison test	0.000109	0.000876
			CerS2	Unpaired t test, Welch's correction, Holm-Sidak multiple comparison test	0.772397	0.97407
			CerS4	Unpaired t test, Welch's correction, Holm-Sidak multiple comparison test	0.580299	0.968972
			CerS5	Unpaired t test, Welch's correction, Holm-Sidak multiple comparison test	0.370497	0.901147
			CerS6	Unpaired t test, Welch's correction, Holm-Sidak multiple comparison test	2.3e-05	0.000211
			Smpd2	Unpaired t test, Welch's correction, Holm-Sidak multiple comparison test	0.704017	0.97407
			Smpd2	Unpaired t test, Welch's correction, Holm-Sidak multiple comparison test	0.7287	0.97407
			Smpd3	Unpaired t test, Welch's correction, Holm-Sidak multiple comparison test	4e-06	3.9e-05
