# Supplementary material for: Chronic inflammatory arthritis drives systemic changes in circadian energy metabolism
Source: Proc Natl Acad Sci U S A. 2022 Apr 28;119(18):e2112781119. doi: 10.1073/pnas.2112781119 (PMC9170023; doi:10.1073/pnas.2112781119)
Supplement: Supplementary File [file pnas.2112781119.sd02.xlsx]

## Sheet: Liver statistics
	University of Manchester UMAN-01-18VW Circardian clock and inflammatory therapeutics, liver
											Two Way ANOVA			Fold of Change
	Heat map of statistically significant biochemicals profiled in this study.													ANOVA Contrasts																									Statistical Values
			Blue shaded cells indicate significant (p≤0.05) ANOVA effect.; light blue shaded cells indicate 0.05<p<0.10											CIA Naïve						Naïve Z Time Naïve ZT0					Naïve, Between Z Timepoints				CIA Z Time CIA ZT0					CIA, Between Z Timepoints				X	Two-Way ANOVA						ANOVA Contrasts
	Pathway Sort Order	Super Pathway	Sub Pathway	Biochemical Name	Platform	Comp ID	KEGG	HMDB	PubChem		Treatment Main Effect	Time Main Effect	Treatment:Time Interaction												ZT8 ZT4	ZT12 ZT8	ZT16 ZT12	ZT20 ZT16						ZT8 ZT4	ZT12 ZT8	ZT16 ZT12	ZT20 ZT16		Treatment Main Effect		Time Main Effect		Treatment:Time Interaction		CIA ZT0 / Naïve ZT0		CIA ZT4 / Naïve ZT4		CIA ZT8 / Naïve ZT8
														ZT0	ZT4	ZT8	ZT12	ZT16	ZT20	ZT4	ZT8	ZT12	ZT16	ZT20					ZT4	ZT8	ZT12	ZT16	ZT20					X	p-value	q-value	p-value	q-value	p-value	q-value	p-value	q-value	p-value	q-value	p-value
	1	Amino Acid	Glycine, Serine and Threonine Metabolism	glycine	LC/MS pos early	58	C00037	HMDB00123	750					0.92	1.07	1.11	1	0.98	1.01	0.89	1.03	1.11	1.04	0.91	1.15	1.08	0.94	0.87	1.04	1.24	1.21	1.11	1	1.2	0.98	0.92	0.9		0.5831	0.1143	5.2546e-05	4.461e-06	0.3859	0.4213	0.193	0.3307	0.3063	0.1816	0.1039
	4			sarcosine	LC/MS pos early	1516	C00213	HMDB00271	1088					0.55	0.6	0.15	0.59	0.69	1.18	1.24	1.01	2.36	2.15	1.53	0.81	2.34	0.91	0.71	1.35	0.27	2.53	2.68	3.28	0.2	9.39	1.06	1.22		0.001	0.0004	3.1123e-08	5.8557e-09	0.1776	0.3011	0.0914	0.2303	0.0461	0.0468	0.0028
	5			dimethylglycine	LC/MS pos early	5086	C01026	HMDB00092	673					0.77	1.15	1.11	1.12	1.09	1.25	0.69	0.58	1.33	1.54	1.22	0.84	2.3	1.16	0.79	1.03	0.84	1.93	2.2	1.98	0.81	2.31	1.14	0.9		0.1963	0.0454	3.0923e-09	8.9696e-10	0.6634	0.5137	0.3718	0.4523	0.5228	0.2621	0.1458
	6			betaine	LC/MS pos early	3141	C00719	HMDB00043	247					1.12	1.55	1.67	1.13	1.45	1.4	0.64	0.62	1.09	0.95	0.94	0.96	1.76	0.87	0.99	0.89	0.92	1.1	1.23	1.18	1.04	1.19	1.11	0.96		2.0738e-05	1.1977e-05	0.0021	0.0001	0.4669	0.4524	0.3717	0.4523	0.0186	0.0242	0.0021
	7			betaine aldehyde	LC/MS pos early	15499	C00576	HMDB01252	249					1.07	1.02	0.94	1	1.01	0.99	0.93	1.36	0.94	0.84	0.72	1.46	0.69	0.89	0.85	0.89	1.2	0.89	0.79	0.67	1.35	0.74	0.9	0.84		0.7278	0.1355	9.6343e-09	2.2608e-09	0.9739	0.5968	0.4681	0.4977	0.6646	0.3063	0.6435
	9			serine	LC/MS pos early	1648	C00065	HMDB00187	5951					0.94	1.23	1.24	1.21	1.07	1.16	0.85	1.09	1.16	1.06	0.93	1.28	1.06	0.92	0.88	1.12	1.45	1.49	1.21	1.15	1.3	1.03	0.81	0.95		5.1746e-06	3.4154e-06	1.8481e-09	5.8479e-10	0.0154	0.0913	0.3057	0.4153	0.0015	0.0037	0.0008
	10			N-acetylserine	LC/MS pos early	37076		HMDB02931	65249					1.23	1.55	1.74	1.52	1.34	1.63	0.99	1.2	1.69	1.17	0.85	1.22	1.41	0.69	0.72	1.24	1.71	2.11	1.29	1.13	1.37	1.23	0.61	0.88		6.44e-13	2.669e-12	4.984e-12	3.855e-12	0.2301	0.3323	0.0493	0.1729	9.8491e-05	0.0005	1.9392e-06
	16			threonine	LC/MS pos early	1284	C00188	HMDB00167	6288					0.95	1.19	1.24	1.18	1.06	1.08	0.91	1.13	1.16	1.06	0.95	1.25	1.02	0.92	0.89	1.14	1.49	1.44	1.19	1.09	1.3	0.97	0.83	0.91		0.0002	0.0001	3.3973e-08	6.3349e-09	0.0734	0.1997	0.437	0.4789	0.0111	0.0162	0.0023
	17			N-acetylthreonine	LC/MS neg	33939		HMDB62557	152204					1.06	1.57	1.65	1.26	1.15	1.26	0.98	1.54	2.13	1.41	0.92	1.57	1.38	0.66	0.65	1.46	2.41	2.53	1.54	1.1	1.65	1.05	0.61	0.71		5.3818e-06	3.5136e-06	4.8e-14	8.6e-14	0.104	0.2344	0.6394	0.5683	0.002	0.0044	0.0001
	28		Alanine and Aspartate Metabolism	alanine	LC/MS pos early	1126	C00041	HMDB00161	5950					0.85	0.96	0.97	1.16	0.95	0.96	0.95	0.92	1.06	1.14	1.09	0.97	1.14	1.08	0.96	1.07	1.05	1.44	1.26	1.24	0.98	1.37	0.88	0.98		0.5211	0.1049	0.0002	1.2673e-05	0.2385	0.337	0.0765	0.2097	0.7323	0.3308	0.7276
	30			N-acetylalanine	LC/MS polar	1585	C02847	HMDB00766	88064					1.17	1.78	1.42	1.49	1.29	1.71	1.01	1.22	1.47	1.21	0.84	1.21	1.2	0.82	0.69	1.54	1.48	1.87	1.34	1.23	0.96	1.26	0.71	0.92		1.0465e-10	2.1308e-10	2.3648e-07	3.6857e-08	0.1286	0.2578	0.1117	0.2586	7.7178e-06	7.2735e-05	0.0052
	32			N,N-dimethylalanine	LC/MS pos early	63151			5488191					0.78	1.1	0.72	1.2	1.35	0.94	1.26	1.78	0.63	0.55	0.85	1.42	0.35	0.87	1.55	1.78	1.67	0.97	0.95	1.02	0.93	0.58	0.99	1.08		0.8644	0.1555	2.27e-08	4.5151e-09	0.1471	0.2759	0.1556	0.2945	0.6706	0.307	0.1042
	35			aspartate	LC/MS pos early	443	C00049	HMDB00191	5960					1.03	1.19	1.21	1.34	1.15	1.19	0.86	0.96	0.99	0.97	0.98	1.12	1.03	0.98	1.02	0.99	1.12	1.28	1.08	1.14	1.14	1.14	0.84	1.05		6.6037e-08	7.1466e-08	0.0025	0.0001	0.1234	0.2543	0.7026	0.5902	0.0091	0.0137	0.0045
	36			N-acetylaspartate (NAA)	LC/MS polar	22185	C01042	HMDB00812	65065					1.46	1.82	1.15	1.31	0.95	1.34	1.06	1.24	1.93	1.19	0.94	1.16	1.56	0.61	0.79	1.32	0.97	1.73	0.77	0.85	0.73	1.78	0.45	1.11		0.0803	0.0208	0.0176	0.0008	0.7188	0.5348	0.2535	0.3899	0.0652	0.0606	0.8658
	39			asparagine	LC/MS pos early	512	C00152	HMDB00168	6267					1.02	1.33	1.31	1.29	1.18	1.36	0.88	1.16	1.18	1.06	0.87	1.32	1.02	0.89	0.82	1.14	1.48	1.49	1.22	1.15	1.3	1	0.82	0.95		9.7411e-08	9.9166e-08	1.1313e-06	1.4585e-07	0.2053	0.3198	0.7607	0.6067	0.0018	0.0041	0.003
	40			N-acetylasparagine	LC/MS pos early	33942		HMDB06028	99715					0.91	0.97	1.36	1.36	0.94	1.07	0.93	0.86	1.59	1.44	1.08	0.92	1.85	0.91	0.75	1	1.29	2.39	1.49	1.28	1.29	1.85	0.62	0.86		0.0828	0.0214	4.2927e-09	1.1494e-09	0.1251	0.2543	0.5279	0.5235	0.8465	0.3609	0.014
	42		Glutamate Metabolism	glutamate	LC/MS pos early	57	C00025	HMDB00148	611					0.85	0.83	0.92	1.28	0.99	1.08	0.84	0.67	0.75	0.85	0.98	0.8	1.12	1.14	1.14	0.81	0.72	1.13	0.99	1.23	0.89	1.56	0.88	1.24		0.7362	0.1367	0.0002	1.7202e-05	0.149	0.2774	0.1943	0.3307	0.1308	0.0993	0.5004
	43			glutamine	LC/MS pos early	53	C00064	HMDB00641	5961					0.96	0.97	0.8	0.94	0.87	0.88	1.19	1.38	1.04	1.01	0.97	1.16	0.75	0.98	0.96	1.21	1.14	1.02	0.92	0.88	0.95	0.89	0.9	0.96		0.0073	0.0024	2.2292e-05	2.1162e-06	0.5948	0.4936	0.7012	0.5902	0.7489	0.3367	0.0139
	45			N-acetylglutamate	LC/MS pos early	15720	C00624	HMDB01138	70914					0.56	0.89	1.05	2.13	1.37	1.29	0.55	0.43	0.96	0.97	1.05	0.79	2.22	1.01	1.08	0.87	0.81	3.63	2.36	2.41	0.93	4.49	0.65	1.02		0.1186	0.0294	1.652e-07	2.6744e-08	0.178	0.3011	0.1522	0.2937	0.9929	0.3973	0.3358
	46			N-acetylglutamine	LC/MS pos early	33943	C02716	HMDB06029	182230					0.97	0.96	0.87	1.15	0.88	0.93	1.23	1.34	1.56	1.3	1.05	1.1	1.16	0.83	0.81	1.22	1.21	1.86	1.19	1.01	0.99	1.54	0.64	0.85		0.5904	0.1152	0.0002	1.1724e-05	0.7296	0.5377	0.969	0.6598	0.8064	0.3491	0.2361
	48			4-hydroxyglutamate	LC/MS pos early	40499	C03079	HMDB01344	439902					0.26	0.5	0.82	1.48	1.03	1.45	0.6	0.28	0.68	0.67	0.81	0.46	2.47	0.98	1.22	1.15	0.86	3.84	2.62	4.49	0.75	4.48	0.68	1.72		0.5152	0.1045	0.0013	7.6866e-05	0.2621	0.3508	0.0317	0.1377	0.423	0.2294	0.7569
	50			gamma-carboxyglutamate	LC/MS pos early	38754		HMDB41900	40772					1.22	1.59	1.3	1.6	1.36	1.5	1.08	1.52	1.27	0.94	0.88	1.4	0.83	0.74	0.93	1.41	1.62	1.66	1.05	1.07	1.15	1.02	0.63	1.03		2.774e-12	8.771e-12	3.5578e-11	2.064e-11	0.2426	0.3383	0.0418	0.1588	1.0465e-05	8.3375e-05	0.0055
	51			glutamate, gamma-methyl ester	LC/MS pos early	33487		HMDB61715	68662					0.74	0.73	0.89	0.95	1.16	0.78	1.15	0.95	0.88	1.45	1.63	0.82	0.92	1.66	1.13	1.14	1.15	1.13	2.29	1.72	1.01	0.98	2.03	0.75		0.0048	0.0017	8.0451e-10	2.9477e-10	0.0803	0.2069	0.0171	0.0952	0.0143	0.0197	0.4538
	52			pyroglutamine*	LC/MS pos early	46225			134508					0.9	0.88	1.07	0.61	0.67	0.82	1.13	0.94	1.49	1.22	1.14	0.83	1.59	0.82	0.93	1.09	1.12	1.01	0.91	1.03	1.02	0.9	0.91	1.13		0.0013	0.0005	0.5476	0.0173	0.2157	0.3268	0.4356	0.4788	0.3254	0.1888	0.773
	55			gamma-aminobutyrate (GABA)	LC/MS pos early	1416	C00334	HMDB00112	119					0.72	0.6	0.58	0.73	0.77	0.79	1.04	0.98	0.98	0.96	0.96	0.94	1	0.98	1	0.87	0.78	0.99	1.03	1.05	0.91	1.26	1.04	1.02		4.1683e-09	6.1064e-09	0.68	0.0212	0.3125	0.3717	0.0099	0.0727	0.0001	0.0007	5.5279e-05
	56			carboxyethyl-GABA	LC/MS pos early	40007		HMDB02201	2572					0.98	1.13	1.08	0.93	0.97	0.73	0.96	0.65	0.73	0.97	1.2	0.67	1.14	1.33	1.24	1.11	0.71	0.7	0.96	0.9	0.64	0.98	1.39	0.93		0.5508	0.1097	0.0025	0.0001	0.8099	0.5599	0.9995	0.667	0.5795	0.2815	0.8611
	57			N-methyl-GABA	LC/MS pos early	39577	C15987		70703					0.88	0.92	0.93	0.82	0.97	0.91	0.94	0.7	0.83	0.98	1.07	0.74	1.2	1.17	1.09	0.99	0.74	0.78	1.08	1.11	0.75	1.05	1.39	1.03		0.0072	0.0024	4.2576e-08	7.7321e-09	0.824	0.5624	0.1436	0.2879	0.38	0.2137	0.45
	60			S-1-pyrroline-5-carboxylate	LC/MS pos early	42370	C04322	HMDB01301	1196					1	1.29	1.29	1.4	1.16	0.99	0.8	0.75	0.72	0.98	0.96	0.94	0.96	1.36	0.98	1.03	0.98	1.02	1.14	0.95	0.95	1.04	1.12	0.84		0.002	0.0008	0.1128	0.0041	0.2392	0.337	0.9979	0.667	0.0424	0.0442	0.067
	66		Histidine Metabolism	histidine	LC/MS neg	59	C00135	HMDB00177	6274					0.96	1.09	1.86	1.26	0.99	1.04	0.93	1.13	1.71	1.08	0.89	1.21	1.52	0.63	0.82	1.05	2.17	2.23	1.12	0.95	2.07	1.03	0.5	0.85		0.0045	0.0016	8.0959e-11	4.227e-11	0.0062	0.0592	0.7563	0.6048	0.5483	0.2695	1.3001e-05
	67			1-methylhistidine	LC/MS pos early	30460	C01152	HMDB00001	92105					1.15	0.73	0.99	1.39	0.88	1.16	1.78	2.45	1.65	1.24	0.88	1.38	0.67	0.75	0.71	1.12	2.09	1.98	0.94	0.89	1.87	0.94	0.48	0.94		0.6745	0.1268	1.451e-08	3.0922e-09	0.2912	0.3614	0.4172	0.4724	0.1442	0.1059	0.8711
	68			3-methylhistidine	LC/MS pos early	15677	C01152	HMDB00479	64969					0.96	1.62	1.23	1.54	1.35	1.71	0.98	1.61	1.42	0.9	0.72	1.65	0.88	0.63	0.8	1.65	2.05	2.27	1.26	1.28	1.25	1.11	0.55	1.02		2.3666e-07	2.1225e-07	3.0524e-10	1.301e-10	0.086	0.2148	0.8383	0.6265	0.0007	0.002	0.1306
	69			N-acetylhistidine	LC/MS pos early	33946	C02997	HMDB32055	75619					0.87	0.76	0.89	1.38	0.95	0.97	1.04	0.77	0.97	1.08	1.19	0.74	1.27	1.11	1.1	0.9	0.79	1.53	1.17	1.32	0.87	1.95	0.77	1.13		0.5545	0.1099	0.0003	1.8398e-05	0.2109	0.326	0.3631	0.4501	0.2094	0.1392	0.3432
	70			N-acetyl-3-methylhistidine*	LC/MS pos early	43256			193270					1.27	2.22	2.14	2.97	2.08	1.91	1.16	1.28	1.34	0.92	0.98	1.1	1.05	0.69	1.07	2.03	2.15	3.12	1.51	1.48	1.06	1.45	0.48	0.98		9.5571e-09	1.2756e-08	0.0004	2.6727e-05	0.4837	0.4567	0.2353	0.3727	0.0049	0.0087	0.0056
	71			N-acetyl-1-methylhistidine*	LC/MS pos early	43255			193270					1.48	1.46	1.58	1.74	1.45	1.39	1.74	2.37	1.93	1.17	0.98	1.36	0.81	0.61	0.83	1.71	2.54	2.26	1.15	0.92	1.48	0.89	0.51	0.8		2.4008e-05	1.3604e-05	1.7472e-08	3.6127e-09	0.9962	0.602	0.0519	0.175	0.128	0.0977	0.0511
	75			imidazole propionate	LC/MS pos early	40730		HMDB02271	70630					0.7	1.2	0.75	1.33	1.84	0.64	1.27	1.32	0.71	0.87	1.27	1.04	0.54	1.22	1.47	2.18	1.42	1.34	2.28	1.17	0.65	0.94	1.7	0.51		0.6204	0.1185	0.5409	0.0171	0.2257	0.3304	0.1375	0.2861	0.6151	0.2929	0.2536
	76			formiminoglutamate	LC/MS pos early	43493	C00439	HMDB00854	439233					1.35	1.45	3.23	3.5	1.55	1.22	0.56	0.46	0.64	0.66	1.08	0.83	1.38	1.04	1.62	0.6	1.11	1.66	0.76	0.97	1.85	1.5	0.46	1.27		8.8344e-08	9.1487e-08	0.0133	0.0006	0.0152	0.0913	0.3182	0.4237	0.1145	0.0905	1.2797e-05
	77			imidazole lactate	LC/MS pos early	15716	C05568	HMDB02320	440129					0.94	0.62	0.71	0.79	1	0.9	1.61	1.4	1.05	0.79	0.95	0.87	0.75	0.76	1.2	1.07	1.07	0.88	0.85	0.91	1	0.82	0.96	1.08		0.0004	0.0002	3.5226e-05	3.1574e-06	0.1427	0.275	0.5597	0.5364	0.0007	0.0022	0.0223
	81			anserine	LC/MS pos early	15747	C01262	HMDB00194	112072					1.09	0.84	0.79	0.88	0.9	0.89	1.09	1.23	1.23	1.17	0.94	1.13	1	0.94	0.81	0.84	0.89	1	0.96	0.77	1.06	1.12	0.96	0.8		0.0751	0.0197	0.2496	0.0085	0.7007	0.5283	0.6326	0.5659	0.2195	0.1443	0.0765
	83			1-methylhistamine	LC/MS pos early	43831	C05127	HMDB00898	3614					1.28	0.72	0.82	0.69	0.95	1.45	0.76	1.17	1.93	1.44	0.73	1.54	1.65	0.75	0.51	0.43	0.75	1.03	1.06	0.82	1.74	1.38	1.03	0.78		0.5561	0.1101	0.5698	0.0179	0.9822	0.5979	0.971	0.6602	0.6673	0.3064	0.439
	84			1-methyl-4-imidazoleacetate	LC/MS pos early	32350	C05828	HMDB02820	75810					1.4	1.8	1.71	1.45	1.24	1.21	1.02	1.1	1	0.88	1.01	1.07	0.92	0.88	1.14	1.31	1.34	1.04	0.78	0.88	1.02	0.78	0.75	1.12		9.8354e-05	4.8422e-05	0.3025	0.0101	0.8528	0.5655	0.1124	0.259	0.0247	0.0293	0.0131
	85			1-methyl-5-imidazoleacetate	LC/MS pos early	62946		HMDB04988	6451814					0.58	0.94	1.8	2.15	3.65	0.54	1.23	1.12	1.15	0.24	0.82	0.91	1.03	0.21	3.38	1.99	3.45	4.23	1.51	0.75	1.73	1.22	0.36	0.5		0.3255	0.0704	0.0819	0.0031	0.116	0.2439	0.4378	0.4789	0.3474	0.1991	0.1595
	87			1-ribosyl-imidazoleacetate*	LC/MS pos early	61868	C05131	HMDB02331	5117448					0.9	0.68	0.7	0.92	1.04	1.06	1.33	0.83	1.01	0.83	0.97	0.62	1.22	0.82	1.17	1.01	0.65	1.03	0.96	1.14	0.64	1.59	0.93	1.19		0.2066	0.0474	0.0454	0.0018	0.7368	0.5391	0.5485	0.5335	0.1171	0.0916	0.2726
	88			4-imidazoleacetate	LC/MS pos early	32349	C02835	HMDB02024	96215					0.71	0.47	0.63	0.75	0.81	0.75	1.44	1.1	1.15	1.02	0.98	0.76	1.05	0.88	0.97	0.95	0.96	1.2	1.15	1.03	1.02	1.25	0.96	0.89		1.0345e-06	8.0699e-07	0.545	0.0172	0.4598	0.4486	0.0331	0.1406	0.0002	0.001	0.0081
	96		Lysine Metabolism	lysine	LC/MS pos early	1301	C00047	HMDB00182	5962					0.94	1.16	1.19	1.16	1.05	1.08	0.89	1.05	1.12	1.09	0.98	1.17	1.07	0.98	0.9	1.1	1.32	1.38	1.22	1.12	1.2	1.04	0.88	0.93		6.3038e-05	3.2782e-05	1.6964e-08	3.5428e-09	0.0133	0.0846	0.2077	0.3409	0.0038	0.0075	0.001
	97			N2-acetyllysine	LC/MS polar	36751	C12989	HMDB00446	92907					0.94	1.27	1.55	1.25	1.13	1.07	0.76	0.77	1.3	1.28	1.05	1.02	1.69	0.99	0.82	1.02	1.27	1.72	1.54	1.2	1.25	1.36	0.9	0.78		0.0009	0.0004	1.307e-07	2.1664e-08	0.112	0.2417	0.6774	0.5827	0.0483	0.0484	0.0009
	98			N6-acetyllysine	LC/MS neg	36752	C02727	HMDB00206	92832					0.84	0.88	0.93	1.13	0.91	1.17	0.97	0.82	0.88	1.3	1.13	0.84	1.07	1.47	0.88	1.03	0.91	1.19	1.42	1.59	0.88	1.31	1.19	1.12		0.6402	0.1219	7.487e-05	6.156e-06	0.4442	0.445	0.1921	0.3307	0.4679	0.2445	0.5881
	105			N6-methyllysine	LC/MS pos early	62860	C02728	HMDB02038	164795					0.78	1.24	1.28	1.17	1.02	1.23	0.63	0.75	1.17	1.3	1.03	1.2	1.56	1.11	0.79	0.99	1.23	1.77	1.7	1.61	1.24	1.44	0.96	0.95		0.032	0.0092	2.9478e-10	1.2826e-10	0.0734	0.1997	0.0919	0.2303	0.0772	0.0676	0.0342
	106			N6,N6-dimethyllysine	LC/MS pos early	62862	C05545	HMDB13287	193344					1.22	1.76	1.76	1.69	1.43	1.7	0.83	1.26	1.31	1.11	0.81	1.53	1.04	0.84	0.73	1.19	1.81	1.81	1.3	1.12	1.53	1	0.71	0.86		9.85e-13	3.65e-12	1.5009e-08	3.1662e-09	0.1461	0.2759	0.1139	0.2599	1.5093e-05	0.0001	1.0121e-05
	107			N6,N6,N6-trimethyllysine	LC/MS pos early	1498	C03793	HMDB01325	440120					1.05	1.56	1.57	1.74	1.39	1.43	0.9	1.22	1.02	0.95	0.8	1.35	0.84	0.93	0.84	1.34	1.83	1.69	1.25	1.08	1.37	0.92	0.74	0.86		4.3771e-10	7.4056e-10	1.4393e-06	1.8e-07	0.0382	0.1473	0.7788	0.6115	0.0005	0.0017	0.0002
	110			5-(galactosylhydroxy)-L-lysine	LC/MS pos early	43582								1.14	1.39	1.35	1.42	1.13	1.27	1	1.22	1.2	1.15	0.97	1.22	0.99	0.95	0.85	1.22	1.44	1.49	1.14	1.08	1.18	1.04	0.76	0.95		2.7308e-11	6.5608e-11	3.9382e-08	7.2785e-09	0.1125	0.2417	0.0573	0.1813	2.5709e-05	0.0002	7.9061e-05
	111			fructosyllysine	LC/MS pos early	46227			123708					1.41	1.59	1.67	1.48	1.01	1.07	1.05	1.45	2.24	1.75	0.93	1.38	1.54	0.78	0.53	1.19	1.72	2.36	1.26	0.71	1.45	1.37	0.53	0.56		0.0008	0.0003	1.8479e-08	3.7468e-09	0.3837	0.4212	0.0804	0.2132	0.0239	0.0289	0.0184
	112			saccharopine	LC/MS pos early	1495	C00449	HMDB00279	160556					0.35	0.41	0.37	0.8	0.82	0.89	0.49	0.33	0.95	1.14	1.02	0.69	2.85	1.19	0.9	0.56	0.35	2.16	2.62	2.57	0.62	6.16	1.21	0.98		2.0602e-06	1.4558e-06	1.24e-13	1.84e-13	0.0566	0.1779	0.0005	0.0108	0.0014	0.0034	0.0007
	113			2-aminoadipate	LC/MS pos early	6146	C00956	HMDB00510	469					0.68	0.7	0.82	2.04	1.08	1.02	0.59	0.43	0.65	1.02	1.26	0.73	1.52	1.56	1.24	0.61	0.52	1.96	1.62	1.91	0.85	3.8	0.83	1.17		0.9887	0.1742	1.3896e-08	2.9919e-09	0.0589	0.1801	0.2569	0.3908	0.2098	0.1392	0.3777
	117			glutarylcarnitine (C5-DC)	LC/MS pos early	44664		HMDB13130	71464488					0.92	1.55	1.16	0.91	0.97	1.06	0.59	0.64	0.8	0.88	0.79	1.09	1.25	1.11	0.89	0.99	0.8	0.79	0.93	0.91	0.81	0.98	1.18	0.98		0.1399	0.0339	0.0304	0.0013	0.1154	0.2439	0.9815	0.6634	0.0027	0.0058	0.2906
	121			pipecolate	LC/MS pos early	1444	C00408	HMDB00070	849					0.89	0.88	0.94	0.97	0.93	0.96	1.07	1.08	1.22	1.12	1.13	1	1.13	0.92	1.01	1.07	1.14	1.33	1.17	1.22	1.07	1.16	0.88	1.05		0.164	0.0386	0.076	0.0029	0.9907	0.6005	0.4189	0.4728	0.2876	0.1743	0.7719
	125			5-aminovalerate	LC/MS pos early	18319	C00431	HMDB03355	138					0.82	0.65	0.64	1.14	0.99	0.47	0.9	0.77	0.93	0.84	1	0.85	1.22	0.9	1.19	0.72	0.59	1.29	1.01	0.57	0.83	2.18	0.78	0.57		0.0018	0.0007	0.0521	0.0021	0.0649	0.1886	0.4044	0.4677	0.0641	0.0598	0.0363
	127			N,N,N-trimethyl-5-aminovalerate	LC/MS pos early	57687								0.97	0.86	0.93	1.22	0.99	1.16	0.99	1.01	1.04	1.1	0.95	1.02	1.03	1.05	0.86	0.88	0.97	1.31	1.12	1.13	1.1	1.35	0.86	1.01		0.8257	0.1499	0.377	0.0124	0.4006	0.4252	0.9549	0.6576	0.2606	0.1619	0.4457
	128		Phenylalanine Metabolism	phenylalanine	LC/MS pos early	64	C00079	HMDB00159	6140					1.03	1.19	1.16	1.2	1.11	1.18	0.98	1.19	1.15	1.06	0.93	1.22	0.97	0.92	0.87	1.12	1.33	1.34	1.14	1.06	1.19	1.01	0.85	0.93		1.1765e-07	1.1876e-07	2.4965e-09	7.3433e-10	0.2918	0.3614	0.6042	0.5535	0.0023	0.0051	0.0085
	129			N-acetylphenylalanine	LC/MS neg	33950	C03519	HMDB00512	74839					0.95	1.44	1.34	1.01	1.29	1.34	1.27	2.13	2.14	1.43	1.01	1.67	1	0.67	0.7	1.94	3	2.27	1.93	1.42	1.55	0.76	0.85	0.73		0.0791	0.0206	7.1973e-05	5.9412e-06	0.8313	0.5643	0.997	0.667	0.2208	0.1443	0.2568
	133			1-carboxyethylphenylalanine	LC/MS neg	62566								0.74	0.89	0.95	1.19	0.94	1.18	1.06	1.1	1.8	1.78	1.04	1.04	1.65	0.99	0.58	1.28	1.42	2.92	2.27	1.67	1.11	2.06	0.78	0.73		0.8891	0.1592	3.5501e-05	3.1685e-06	0.7205	0.5348	0.3606	0.4487	0.5404	0.2666	0.8686
	137			phenyllactate (PLA)	LC/MS polar	22130	C05607	HMDB00779	3848					0.78	0.78	0.78	0.59	0.66	0.94	0.93	0.71	0.8	0.91	0.91	0.76	1.13	1.13	1	0.92	0.7	0.6	0.77	1.09	0.76	0.86	1.28	1.42		0.0049	0.0017	0.1725	0.0061	0.7202	0.5348	0.3003	0.4129	0.4437	0.2346	0.2142
	142			2-hydroxyphenylacetate	LC/MS polar	1432	C05852	HMDB00669	11970					1	0.97	1.22	1.01	1.14	1.17	0.9	0.91	1.03	0.83	0.68	1.01	1.12	0.8	0.83	0.88	1.12	1.04	0.94	0.8	1.27	0.93	0.91	0.85		0.2004	0.0462	0.1712	0.006	0.9422	0.5872	0.9623	0.6592	0.9081	0.3766	0.3234
	148		Tyrosine Metabolism	tyrosine	LC/MS pos early	1299	C00082	HMDB00158	6057					0.99	0.95	1.18	1.35	0.98	1.32	1.15	1.47	1.01	0.94	0.8	1.27	0.69	0.93	0.85	1.1	1.74	1.37	0.93	1.07	1.58	0.79	0.68	1.15		0.0189	0.0057	3.5517e-07	5.2606e-08	0.2348	0.3353	0.9769	0.6622	0.6926	0.3149	0.1888
	150			1-carboxyethyltyrosine	LC/MS neg	62564								1.06	0.89	1.08	1.24	0.88	1.26	1.46	0.97	1.54	1.87	0.96	0.67	1.59	1.21	0.51	1.22	0.99	1.8	1.54	1.13	0.81	1.82	0.86	0.73		0.4219	0.0877	0.01	0.0005	0.8244	0.5624	0.725	0.5951	0.7805	0.344	0.8218
	159			4-hydroxyphenylpyruvate	LC/MS neg	1669	C01179	HMDB00707	979					1.06	1.08	1.01	0.99	1.25	1.26	0.95	0.96	1.77	1.23	1	1.01	1.85	0.7	0.81	0.97	0.91	1.66	1.45	1.19	0.94	1.82	0.88	0.82		0.1446	0.0349	4.3026e-06	4.8052e-07	0.793	0.5543	0.7393	0.5973	0.7634	0.3397	0.8678
	162			3-(4-hydroxyphenyl)lactate	LC/MS neg	32197	C03672	HMDB00755	9378					0.84	0.68	1	0.81	0.81	1.05	1.05	0.98	1.51	1.28	0.86	0.94	1.54	0.84	0.67	0.84	1.16	1.46	1.23	1.06	1.38	1.26	0.84	0.86		0.0697	0.0184	0.0024	0.0001	0.4592	0.4486	0.2977	0.4129	0.0501	0.0494	0.5662
	166			phenol sulfate	LC/MS neg	32553	C02180	HMDB60015	74426					1.2	0.97	1.16	1.29	0.68	0.64	1.16	1.05	1	0.72	1.09	0.9	0.95	0.72	1.52	0.94	1.02	1.08	0.41	0.59	1.08	1.06	0.38	1.45		0.605	0.1167	0.0445	0.0018	0.5713	0.4871	0.5805	0.5437	0.8389	0.3594	0.9426
	167			phenol glucuronide	LC/MS neg	52747		HMDB60014	87235					0.85	0.71	0.49	0.52	0.34	0.32	0.8	0.49	1.78	0.8	1.16	0.62	3.62	0.45	1.45	0.67	0.29	1.09	0.32	0.44	0.43	3.81	0.29	1.35		0.001	0.0004	0.0221	0.001	0.8535	0.5655	0.5347	0.5242	0.2821	0.1721	0.2343
	223		Tryptophan Metabolism	tryptophan	LC/MS pos early	54	C00078	HMDB00929	6305					1.1	1.41	1.25	1.31	1.09	1.34	0.94	1.2	1.18	1.18	0.93	1.29	0.98	1	0.79	1.2	1.37	1.41	1.18	1.14	1.14	1.02	0.84	0.97		5.7545e-08	6.4604e-08	3.0448e-05	2.789e-06	0.2149	0.3268	0.2866	0.4065	0.0002	0.0009	0.0092
	230			C-glycosyltryptophan	LC/MS pos early	48782			10981970					1.05	1.14	1.11	1.15	1.2	1.25	0.96	1.26	1.17	1.02	0.85	1.3	0.93	0.87	0.83	1.05	1.33	1.29	1.18	1.01	1.26	0.97	0.91	0.86		1.3438e-05	8.0313e-06	1.3595e-08	2.9886e-09	0.4781	0.4546	0.5698	0.5393	0.0689	0.0623	0.138
	234			kynurenine	LC/MS pos early	15140	C00328	HMDB00684	161166					0.7	0.89	1.08	1	0.88	1.1	0.66	0.91	1.27	1.3	0.94	1.37	1.4	1.02	0.72	0.84	1.39	1.81	1.61	1.47	1.66	1.3	0.89	0.91		0.2762	0.061	4.071e-06	4.5957e-07	0.5772	0.489	0.0507	0.175	0.5249	0.2628	0.7485
	238			kynurenate	LC/MS neg	1417	C01717	HMDB00715	3845					0.78	0.55	0.85	0.6	0.75	0.99	0.75	1.02	1.14	1	0.61	1.35	1.12	0.88	0.61	0.53	1.11	0.87	0.96	0.77	2.08	0.78	1.1	0.8		0.0235	0.007	0.0453	0.0018	0.9654	0.5956	0.4082	0.4699	0.1198	0.0927	0.6189
	241			anthranilate	LC/MS pos early	4970	C00108	HMDB01123	227					0.85	1.02	1.44	1.23	0.92	1.37	0.57	0.68	1.07	1.07	0.75	1.19	1.57	1.01	0.7	0.68	1.14	1.54	1.15	1.2	1.68	1.34	0.75	1.04		0.1341	0.0328	0.0001	9.2395e-06	0.5186	0.4704	0.7352	0.5968	0.8931	0.373	0.1077
	248			picolinate	LC/MS pos early	1512	C10164	HMDB02243	1018					0.88	0.99	1.5	1.84	1.33	1.38	0.63	0.49	0.73	0.89	0.9	0.78	1.47	1.22	1.02	0.71	0.84	1.53	1.34	1.41	1.19	1.81	0.88	1.05		0.0045	0.0016	5.7194e-05	4.7971e-06	0.1147	0.2439	0.5678	0.5393	0.8904	0.373	0.0659
	253			serotonin	LC/MS pos early	2342	C00780	HMDB00259	5202					1.05	1.91	1.86	1.89	1.41	1.05	1.14	0.81	0.75	1.03	0.87	0.71	0.93	1.38	0.84	2.07	1.43	1.34	1.39	0.86	0.69	0.94	1.03	0.62		0.0003	0.0001	0.0318	0.0013	0.2015	0.3156	0.8248	0.6265	0.0093	0.014	0.0143
	260			indolelactate	LC/MS neg	18349	C02043	HMDB00671	92904					0.61	0.85	0.81	0.57	0.78	0.91	0.58	0.6	1.25	1.42	1.1	1.03	2.07	1.14	0.78	0.81	0.8	1.16	1.8	1.64	0.98	1.45	1.55	0.91		0.0121	0.0038	2.9193e-05	2.6977e-06	0.5031	0.4635	0.0438	0.1624	0.7745	0.3431	0.7692
	275			3-indoxyl sulfate	LC/MS neg	27672		HMDB00682	10258					0.77	0.78	0.96	1.23	0.94	0.82	0.74	0.52	1.21	1.37	1.27	0.7	2.34	1.13	0.93	0.75	0.65	1.95	1.67	1.36	0.86	3	0.86	0.81		0.2688	0.0597	2.2164e-07	3.4804e-08	0.6789	0.518	0.284	0.406	0.3107	0.1834	0.7831
	283		Leucine, Isoleucine and Valine Metabolism	leucine	LC/MS pos early	60	C00123	HMDB00687	6106					0.98	1.11	1.13	1.15	1.06	1.13	0.97	1.14	1.11	1.07	0.96	1.18	0.97	0.96	0.9	1.1	1.32	1.3	1.16	1.11	1.2	0.99	0.89	0.96		7.3912e-05	3.7463e-05	1.3664e-07	2.247e-08	0.2356	0.3353	0.6648	0.5819	0.0407	0.0429	0.0189
	284			N-acetylleucine	LC/MS neg	1587	C02710	HMDB11756	70912					0.69	3.85	1.08	1.18	2.81	2.36	0.69	3.34	5.09	1.69	1.7	4.86	1.52	0.33	1.01	3.85	5.24	8.75	6.88	5.83	1.36	1.67	0.79	0.85		0.0496	0.0134	0.0053	0.0003	0.4716	0.4524	0.6927	0.5883	0.1682	0.1185	0.949
	288			1-carboxyethylleucine	LC/MS neg	62559								0.76	0.88	1	1.12	0.93	1.29	1.09	1.11	1.89	1.87	1.02	1.02	1.7	0.99	0.55	1.26	1.45	2.76	2.28	1.73	1.15	1.91	0.82	0.76		0.972	0.1715	8.6e-07	1.144e-07	0.679	0.518	0.3529	0.4436	0.4406	0.2344	0.7782
	290			4-methyl-2-oxopentanoate	LC/MS neg	22116	C00233	HMDB00695	70					0.9	1.09	1.31	0.85	1.12	1.25	1.17	1.14	1.45	1.13	1.03	0.97	1.28	0.78	0.91	1.42	1.66	1.37	1.4	1.42	1.17	0.82	1.02	1.01		0.1895	0.044	0.0109	0.0005	0.0976	0.2275	0.4218	0.4739	0.5212	0.2618	0.0525
	299			isovalerylglycine	LC/MS neg	35107		HMDB00678	546304					0.73	0.71	1.23	0.89	0.82	0.96	0.71	0.61	1.19	1.39	1.1	0.87	1.94	1.17	0.79	0.69	1.03	1.45	1.56	1.44	1.5	1.41	1.07	0.92		0.1377	0.0336	3.2821e-06	3.808e-07	0.6558	0.5107	0.2127	0.3454	0.136	0.1019	0.471
	300			isovalerylcarnitine (C5)	LC/MS pos early	34407		HMDB00688	6426851					1.51	1.52	1.63	1.2	1.19	1.24	0.85	0.93	1.04	0.9	0.74	1.09	1.12	0.86	0.83	0.86	1	0.83	0.71	0.61	1.17	0.83	0.86	0.86		5.6409e-05	2.959e-05	0.0487	0.002	0.6326	0.5021	0.0173	0.0952	0.0232	0.0284	0.0069
	307			beta-hydroxyisovalerate	LC/MS polar	12129		HMDB00754	69362					1.21	1.3	1.53	1.16	1.07	1.34	0.97	1.11	1.09	0.93	0.78	1.14	0.98	0.85	0.84	1.04	1.4	1.05	0.82	0.87	1.34	0.75	0.78	1.06		2.9095e-05	1.6176e-05	0.0002	1.6542e-05	0.4319	0.438	0.1365	0.2861	0.0348	0.038	0.0011
	308			beta-hydroxyisovaleroylcarnitine	LC/MS pos early	35433								0.95	1.19	1.13	0.79	0.91	0.95	0.77	0.76	1.09	1.07	0.93	1	1.43	0.98	0.87	0.96	0.9	0.9	1.02	0.92	0.94	1	1.13	0.91		0.5907	0.1152	0.006	0.0003	0.0528	0.1744	0.8443	0.6265	0.1013	0.0837	0.208
	323			isoleucine	LC/MS pos early	1125	C00407	HMDB00172	6306					0.99	1.2	1.21	1.21	1.09	1.18	0.91	1.05	1.05	1.03	0.93	1.15	1	0.98	0.9	1.09	1.28	1.28	1.13	1.1	1.17	1	0.89	0.98		4.8282e-08	5.5768e-08	2.3322e-05	2.2039e-06	0.0484	0.1636	0.8645	0.629	0.0012	0.003	0.0005
	325			N-acetylisoleucine	LC/MS neg	33967		HMDB61684	2802421					0.82	1.4	1.07	1.07	1.19	1.23	0.75	1.02	1.57	1.51	1.38	1.36	1.55	0.96	0.92	1.28	1.33	2.05	2.19	2.09	1.04	1.55	1.07	0.95		0.3006	0.0657	5.3327e-05	4.5089e-06	0.6867	0.5219	0.3223	0.4237	0.1933	0.1321	0.7097
	329			1-carboxyethylisoleucine	LC/MS neg	62558								0.58	0.65	1.18	1.48	0.89	1.13	1.06	0.53	1.14	1.75	1.08	0.5	2.14	1.53	0.62	1.19	1.09	2.92	2.68	2.09	0.91	2.68	0.92	0.78		0.8044	0.1466	0.0014	8.0762e-05	0.1998	0.3148	0.1784	0.3191	0.1449	0.1061	0.6482
	330			3-methyl-2-oxovalerate	LC/MS neg	15676	C00671	HMDB03736	47					0.99	0.82	0.89	0.68	1.01	0.77	0.93	0.92	0.97	0.88	1.54	0.98	1.06	0.91	1.75	0.77	0.83	0.67	0.9	1.2	1.07	0.81	1.34	1.34		0.5041	0.1028	0.503	0.0161	0.9146	0.5763	0.9678	0.6598	0.7259	0.3296	0.6293
	333			2-methylbutyrylcarnitine (C5)	LC/MS pos early	45095		HMDB00378	6426901					1.75	3.12	3.01	2.23	1.53	1.84	0.49	0.63	0.85	0.92	0.72	1.29	1.35	1.08	0.78	0.87	1.08	1.09	0.8	0.75	1.25	1.01	0.74	0.94		4.1882e-11	9.3169e-11	0.0674	0.0026	0.0983	0.2277	0.0217	0.107	9.8684e-06	8.3375e-05	3.2498e-06
	335			2-methylbutyrylglycine	LC/MS neg	31928		HMDB00339	193872					1.03	1.2	1.81	1.21	1.22	1.36	0.74	0.89	1.05	1.28	0.97	1.21	1.18	1.22	0.76	0.86	1.56	1.23	1.51	1.28	1.82	0.79	1.22	0.85		0.156	0.0372	0.5264	0.0168	0.9741	0.5968	0.94	0.6567	0.6464	0.3036	0.2028
	336			tiglylcarnitine (C5:1-DC)	LC/MS pos early	35428		HMDB02366	22833596					1.49	1.9	2.12	1.38	1.2	1.14	0.7	0.72	1.03	0.91	0.85	1.03	1.43	0.88	0.93	0.9	1.03	0.96	0.73	0.65	1.15	0.93	0.77	0.89		2.5761e-08	3.1903e-08	0.0528	0.0021	0.0229	0.1074	0.0147	0.0904	8.3598e-05	0.0005	4.1466e-06
	341			ethylmalonate	LC/MS polar	15765		HMDB00622	11756					0.86	0.89	1.08	0.91	1.2	1.16	0.86	0.58	1.05	1.67	1.58	0.67	1.82	1.59	0.95	0.89	0.72	1.11	2.31	2.13	0.81	1.54	2.09	0.92		0.7455	0.1382	5.9033e-09	1.5221e-09	0.868	0.5656	0.4718	0.4994	0.5178	0.2606	0.7631
	342			methylsuccinate	LC/MS polar	15745		HMDB01844	10349					3.22	6.86	5.81	6.08	2.35	2.76	0.94	0.83	1.06	1.35	1.3	0.89	1.28	1.27	0.96	1.99	1.49	2.01	0.99	1.11	0.75	1.34	0.49	1.13		4e-15	2.7e-14	0.4668	0.0151	0.0614	0.1837	0.0006	0.012	1.3348e-07	2.432e-06	4.203e-07
	348			valine	LC/MS pos early	1649	C00183	HMDB00883	6287					1.02	1.21	1.28	1.29	1.14	1.19	0.9	1.09	1.09	1.07	0.96	1.21	1	0.98	0.9	1.07	1.37	1.38	1.19	1.12	1.28	1	0.86	0.94		2.7575e-08	3.3459e-08	1.0598e-06	1.3833e-07	0.1216	0.2534	0.7004	0.5902	0.0047	0.0085	0.0002
	349			N-acetylvaline	LC/MS neg	1591		HMDB11757	66789					1.09	1.39	1.52	1.44	1.1	1.41	0.77	0.9	1.39	1.42	0.9	1.17	1.54	1.02	0.64	0.99	1.25	1.84	1.42	1.17	1.27	1.46	0.77	0.82		1.7216e-07	1.6544e-07	1.3603e-09	4.6571e-10	0.1902	0.3079	0.41	0.4699	0.0052	0.0092	0.0004
	352			1-carboxyethylvaline	LC/MS neg	62562								0.7	0.88	0.96	0.99	0.94	1.19	0.88	0.71	1.34	1.57	1.12	0.81	1.88	1.17	0.72	1.12	0.98	1.9	2.11	1.92	0.87	1.95	1.11	0.91		0.5524	0.1097	2.5035e-05	2.3446e-06	0.7231	0.5348	0.1298	0.2773	0.6146	0.2929	0.8799
	355			alpha-hydroxyisovalerate	LC/MS polar	46537		HMDB00407	99823					0.99	0.78	0.82	1.07	0.92	0.97	1.52	1.17	0.91	0.96	1	0.77	0.78	1.05	1.04	1.19	0.96	0.98	0.89	0.98	0.81	1.02	0.91	1.1		0.341	0.0733	0.1735	0.0061	0.8243	0.5624	0.9526	0.6576	0.1835	0.1267	0.3335
	357			isobutyrylcarnitine (C4)	LC/MS pos early	33441		HMDB00736	168379					1.33	1.97	1.79	1.46	1.15	1.55	0.64	0.53	1	1.13	0.97	0.84	1.87	1.13	0.86	0.94	0.72	1.1	0.98	1.13	0.76	1.53	0.89	1.16		4.2127e-06	2.8271e-06	0.0016	9.1779e-05	0.4659	0.4524	0.0954	0.2351	0.0018	0.0041	0.0042
	359			3-hydroxyisobutyrate	LC/MS polar	1549	C06001	HMDB00336	87					1.1	0.63	0.87	0.99	1.62	1.54	1.04	0.76	0.86	0.84	0.97	0.73	1.13	0.97	1.15	0.6	0.6	0.78	1.23	1.35	1.01	1.29	1.58	1.1		0.6662	0.1256	0.0917	0.0034	0.1875	0.3071	0.925	0.6532	0.0482	0.0484	0.2863
	364		Methionine, Cysteine, SAM and Taurine Metabolism	methionine	LC/MS pos early	1302	C00073	HMDB00696	6137					1.05	1.24	1.27	1.19	1.09	1.19	0.94	1.14	1.18	1.08	0.91	1.22	1.03	0.92	0.84	1.1	1.38	1.34	1.12	1.03	1.25	0.97	0.84	0.92		1.4624e-07	1.4518e-07	2.9099e-08	5.5247e-09	0.2623	0.3508	0.4166	0.4724	0.0013	0.0034	0.0004
	365			N-acetylmethionine	LC/MS neg	1589	C02712	HMDB11745	448580					1.15	1.81	1.21	1.6	1.57	1.93	1.3	1.47	1.36	1.23	0.93	1.14	0.92	0.9	0.76	2.06	1.56	1.89	1.69	1.57	0.76	1.21	0.89	0.93		1.8376e-07	1.7519e-07	0.0003	2.3392e-05	0.228	0.3313	0.2702	0.3989	0.0012	0.003	0.3178
	366			N-formylmethionine	LC/MS neg	2829	C03145	HMDB01015	439750					0.62	0.56	0.76	0.36	0.57	0.71	0.97	0.98	1.65	1.32	0.79	1.01	1.69	0.8	0.6	0.87	1.19	0.95	1.19	0.9	1.36	0.8	1.25	0.75		5.9559e-07	4.867e-07	0.0628	0.0024	0.1902	0.3079	0.0768	0.2097	0.0204	0.0258	0.2079
	369			methionine sulfoxide	LC/MS pos early	18374	C02989	HMDB02005	158980					0.84	1.15	0.94	0.93	0.92	1.09	0.97	1.8	1.64	1.21	0.87	1.86	0.91	0.73	0.72	1.32	2	1.81	1.32	1.13	1.51	0.9	0.73	0.86		0.6383	0.1217	7.1115e-11	3.9084e-11	0.5427	0.477	0.1742	0.3154	0.2767	0.1695	0.725
	375			S-adenosylhomocysteine (SAH)	LC/MS neg	42382	C00021	HMDB00939	439155					0.73	0.8	0.83	0.78	0.76	0.7	0.89	0.94	1.04	1.29	1.23	1.05	1.11	1.24	0.95	0.97	1.06	1.11	1.34	1.18	1.09	1.05	1.21	0.88		2.4878e-06	1.7477e-06	0.0036	0.0002	0.8778	0.5656	0.0193	0.0999	0.081	0.0696	0.147
	381			cystathionine	LC/MS pos early	15705	C02291	HMDB00099	439258					0.69	0.7	0.87	0.88	0.93	0.92	1.14	0.84	0.98	1.04	1.2	0.74	1.16	1.06	1.15	1.16	1.07	1.25	1.41	1.6	0.92	1.17	1.12	1.14		0.0072	0.0024	0.012	0.0006	0.5913	0.4936	0.0225	0.107	0.0412	0.0431	0.5541
	383			cysteine	LC/MS pos early	1868	C00097	HMDB00574	5862					1.3	1.96	1.7	1.66	1.27	1.32	0.73	0.86	0.8	0.82	0.98	1.19	0.92	1.03	1.19	1.09	1.13	1.02	0.8	0.99	1.03	0.9	0.79	1.24		5.9532e-08	6.5012e-08	0.3526	0.0117	0.3299	0.3817	0.0752	0.2097	8.6642e-05	0.0005	0.0063
	385			S-methylcysteine	LC/MS pos early	39592		HMDB02108	24417					1.02	1.68	1.64	1.5	1.32	1.41	0.95	1.28	0.84	0.74	0.67	1.34	0.65	0.89	0.9	1.57	2.06	1.23	0.97	0.93	1.31	0.6	0.78	0.96		1.9389e-06	1.3947e-06	5.4172e-07	7.593e-08	0.279	0.3574	0.8099	0.6252	0.0011	0.003	0.0032
	397			hypotaurine	LC/MS pos early	590	C00519	HMDB00965	107812					0.81	1.22	1.58	1.31	1.2	1.35	0.6	0.59	1.27	1.61	1.16	0.99	2.13	1.27	0.72	0.91	1.16	2.05	2.39	1.94	1.27	1.77	1.16	0.81		0.0049	0.0017	2.9866e-11	1.7821e-11	0.2019	0.3156	0.3059	0.4153	0.2971	0.1778	0.0116
	398			taurine	LC/MS neg	2125	C00245	HMDB00251	1123					1	1.17	1.3	1.14	0.98	0.92	1.05	0.96	1.03	0.99	1.02	0.92	1.07	0.96	1.04	1.23	1.26	1.18	0.97	0.95	1.03	0.94	0.82	0.98		0.0343	0.0097	0.0771	0.0029	0.0689	0.1961	0.8984	0.6424	0.0795	0.069	0.0032
	400			N-acetyltaurine	LC/MS neg	48187			159864					1.08	1.45	2.55	1.17	1	0.97	1.1	1.63	3.33	1.58	1.05	1.47	2.04	0.47	0.66	1.49	3.85	3.61	1.46	0.95	2.59	0.94	0.41	0.65		0.0026	0.001	4.895e-12	3.855e-12	0.0039	0.0498	0.6659	0.5819	0.1054	0.0861	4.3803e-06
	402			taurocyamine	LC/MS neg	35117	C01959	HMDB03584	68340					1.35	2.23	2.73	2.87	1.71	1.89	0.78	1.06	1	0.78	0.81	1.36	0.94	0.78	1.04	1.28	2.14	2.12	0.99	1.13	1.67	0.99	0.47	1.14		1.4847e-11	4.0534e-11	0.0008	4.9933e-05	0.1952	0.3135	0.076	0.2097	0.0005	0.0017	2.9596e-05
	406		Urea cycle; Arginine and Proline Metabolism	arginine	LC/MS pos early	1638	C00062	HMDB00517	232					0.95	0.99	1.06	1.05	0.86	1.01	1.05	1.05	1.08	1.13	1.16	1.01	1.03	1.04	1.03	1.09	1.18	1.21	1.02	1.24	1.08	1.02	0.85	1.21		0.5292	0.106	0.0534	0.0021	0.4478	0.445	0.4673	0.4977	0.7644	0.3397	0.499
	407			argininosuccinate	LC/MS pos early	15497	C03406	HMDB00052	828					1.04	1.08	1.04	1	1.19	0.95	0.86	0.99	1.18	1.24	1.14	1.14	1.2	1.05	0.92	0.9	0.99	1.14	1.41	1.04	1.1	1.15	1.24	0.74		0.3971	0.0835	0.0003	2.3092e-05	0.8395	0.5655	0.7699	0.6087	0.5402	0.2666	0.8065
	408			urea	LC/MS pos early	1670	C00086	HMDB00294	1176					0.8	1.07	1.2	0.98	0.89	0.91	0.88	0.97	1.42	1.41	1.25	1.1	1.47	0.99	0.89	1.18	1.46	1.74	1.58	1.43	1.24	1.19	0.91	0.91		0.455	0.0939	1.0268e-05	1.0359e-06	0.5607	0.482	0.1325	0.2812	0.7969	0.3479	0.3093
	410			ornithine	LC/MS pos early	1493	C00077	HMDB03374	6262					0.92	1.18	1.32	1.43	1.05	1.06	0.75	0.85	1.02	1.15	1.09	1.13	1.2	1.12	0.95	0.97	1.22	1.59	1.31	1.26	1.26	1.31	0.82	0.96		7.1552e-05	3.6575e-05	1.1991e-08	2.6928e-09	0.0043	0.0498	0.3379	0.4341	0.0523	0.0509	0.001
	414			2-oxoarginine*	LC/MS pos early	55072	C03771	HMDB04225	558					0.66	0.63	0.71	1.12	0.92	0.77	0.56	0.3	1.2	1.97	2.02	0.54	3.96	1.65	1.03	0.53	0.32	2.03	2.73	2.35	0.6	6.3	1.35	0.86		0.0428	0.0118	0	1e-15	0.6496	0.5097	0.087	0.2238	0.1021	0.084	0.4076
	415			citrulline	LC/MS pos early	2132	C00327	HMDB00904	9750					0.9	0.84	1.17	1.14	0.99	0.89	0.84	0.87	1.21	1.11	1.08	1.04	1.38	0.92	0.98	0.79	1.13	1.52	1.22	1.07	1.44	1.35	0.8	0.88		0.5945	0.1154	6.9249e-09	1.7217e-09	0.0635	0.1872	0.247	0.3846	0.0691	0.0623	0.0836
	417			homocitrulline	LC/MS pos early	22138	C02427	HMDB00679	65072					0.73	0.88	1.11	0.91	0.79	0.77	0.68	0.77	0.95	1.2	1.28	1.13	1.24	1.27	1.07	0.81	1.17	1.18	1.3	1.35	1.43	1.02	1.1	1.04		0.0496	0.0134	0.0003	1.821e-05	0.534	0.4758	0.0613	0.1903	0.5113	0.2583	0.5304
	418			proline	LC/MS pos early	1898	C00148	HMDB00162	145742					0.93	1.07	1.05	1.32	1.01	1.13	1.04	1.18	1.39	1.37	1.15	1.14	1.18	0.99	0.84	1.19	1.33	1.96	1.49	1.38	1.12	1.48	0.76	0.93		0.0736	0.0193	3.5878e-07	5.2768e-08	0.3919	0.4243	0.635	0.5669	0.5497	0.2697	0.6209
	421			dimethylarginine (SDMA + ADMA)	LC/MS pos early	36808	C03626	HMDB01539	123831					1.25	1.94	1.7	1.93	1.56	1.71	0.79	1.11	1.17	1.02	0.82	1.41	1.05	0.87	0.8	1.22	1.51	1.81	1.27	1.12	1.24	1.2	0.7	0.88		1.48e-12	4.938e-12	3.8325e-05	3.3772e-06	0.2127	0.3268	0.0818	0.2158	9.9593e-06	8.3375e-05	0.0002
	422			N-acetylarginine	LC/MS pos early	33953	C02562	HMDB04620	67427					0.58	0.44	0.68	1.1	0.74	0.56	0.49	0.19	0.9	1.66	1.92	0.39	4.65	1.84	1.15	0.38	0.23	1.7	2.11	1.84	0.61	7.48	1.24	0.87		0.0161	0.005	2.202e-12	2.09e-12	0.733	0.5391	0.0907	0.23	0.0728	0.0652	0.5926
	426			N-acetylcitrulline	LC/MS neg	48434	C15532	HMDB00856	656979					0.66	1.16	1.3	1.64	1.11	0.86	0.41	0.44	2.2	2.6	1.69	1.07	4.99	1.18	0.65	0.72	0.86	5.43	4.35	2.19	1.2	6.28	0.8	0.5		0.3284	0.071	6e-15	1.6e-14	0.2958	0.3625	0.2071	0.3409	0.6138	0.2929	0.1157
	428			N-delta-acetylornithine	LC/MS pos early	43249			9920500					0.66	0.54	0.92	0.85	0.8	0.78	0.81	0.61	0.83	1.15	1.39	0.76	1.35	1.39	1.21	0.66	0.86	1.07	1.4	1.64	1.29	1.25	1.31	1.18		0.0001	5.4878e-05	9.7025e-08	1.6341e-08	0.2809	0.3574	0.0247	0.1151	0.0005	0.0018	0.5827
	429			N-alpha-acetylornithine	LC/MS pos early	32984	C00437	HMDB03357	439232					0.66	0.65	1.21	1.44	1.19	0.95	0.75	0.29	0.89	1.49	1.66	0.39	3.06	1.67	1.11	0.74	0.54	1.94	2.69	2.39	0.73	3.63	1.39	0.89		0.8548	0.1549	0	2e-15	0.0405	0.1504	0.0415	0.1588	0.077	0.0676	0.2208
	430			N2,N5-diacetylornithine	LC/MS neg	43591			10398396					0.85	1.12	0.69	0.78	1.04	0.87	1.11	1.13	0.95	1.34	1.08	1.02	0.84	1.41	0.81	1.46	0.91	0.87	1.64	1.11	0.62	0.96	1.88	0.67		0.0409	0.0113	0.0013	7.7614e-05	0.2815	0.3574	0.2869	0.4065	0.4978	0.2538	0.0278
	433			trans-4-hydroxyproline	LC/MS pos early	32306	C01157	HMDB00725	5810					0.7	0.79	0.76	0.9	1	1.1	0.93	1.01	1.55	1.14	0.96	1.08	1.54	0.73	0.84	1.06	1.1	2.01	1.62	1.51	1.04	1.82	0.81	0.93		0.0466	0.0127	9.1515e-06	9.3688e-07	0.4795	0.455	0.0644	0.196	0.1474	0.1068	0.1301
	435			pro-hydroxy-pro	LC/MS pos early	35127		HMDB06695	11673055					1.08	1.71	2.36	1.32	1.15	1.41	0.8	0.82	1.74	1.39	1.01	1.02	2.12	0.8	0.73	1.27	1.79	2.12	1.48	1.32	1.41	1.18	0.7	0.89		0.0013	0.0005	0.0111	0.0005	0.2208	0.3304	0.8923	0.6401	0.0447	0.046	0.002
	439			N,N,N-trimethyl-alanylproline betaine (TMAP)	LC/MS pos early	62947								1.46	1.43	1.67	1.72	1.53	1.53	1.31	0.97	1.1	0.83	0.91	0.74	1.13	0.76	1.09	1.28	1.11	1.29	0.86	0.95	0.87	1.16	0.67	1.1		1.2298e-07	1.2311e-07	0.0113	0.0005	0.8628	0.5656	0.0453	0.1624	0.107	0.0867	0.0021
	441			N-monomethylarginine	LC/MS pos early	43586	C03884	HMDB29416	132862					0.96	1.42	1.37	1.49	1.27	1.25	0.73	0.89	1.07	1.06	0.96	1.21	1.21	0.99	0.91	1.09	1.27	1.66	1.39	1.26	1.17	1.31	0.84	0.9		3.3132e-08	3.902e-08	1.9001e-06	2.3342e-07	0.0382	0.1473	0.8415	0.6265	0.0006	0.002	0.0012
	442			argininate*	LC/MS pos early	57461		HMDB03148	160437					0.86	0.74	1.06	0.87	0.9	0.88	0.82	0.36	1.29	1.74	1.87	0.44	3.58	1.35	1.07	0.7	0.44	1.3	1.81	1.9	0.63	2.95	1.39	1.05		0.1708	0.04	4e-15	1.1e-14	0.8976	0.5717	0.5331	0.5242	0.1607	0.1153	0.7598
	447		Creatine Metabolism	guanidinoacetate	LC/MS pos early	43802	C00581	HMDB00128	763					0.98	1.81	1.14	1.17	0.99	1.16	0.75	1.12	0.94	0.88	0.71	1.48	0.84	0.94	0.8	1.39	1.3	1.11	0.89	0.83	0.93	0.86	0.8	0.94		0.014	0.0043	0.0556	0.0022	0.3043	0.3662	0.912	0.6471	0.0028	0.0059	0.293
	448			creatine	LC/MS pos early	27718	C00300	HMDB00064	586					0.98	1.15	0.97	1.01	0.97	1.04	0.94	1.09	1.25	0.91	0.83	1.16	1.14	0.73	0.91	1.1	1.09	1.29	0.9	0.88	0.99	1.19	0.7	0.98		0.5199	0.1048	4.6416e-05	4.0057e-06	0.907	0.5733	0.9489	0.6576	0.1903	0.1307	0.9261
	449			creatinine	LC/MS pos early	513	C00791	HMDB00562	588					1.27	1.28	1.14	1.06	0.94	1.05	1.24	1.16	1.26	1.17	1.02	0.93	1.08	0.93	0.87	1.25	1.04	1.05	0.86	0.85	0.84	1.01	0.82	0.98		0.0647	0.0173	0.0816	0.0031	0.676	0.5176	0.0972	0.237	0.1325	0.1001	0.2934
	460		Polyamine Metabolism	N-acetyl-isoputreanine*	LC/MS pos early	62309								2.09	3.82	3.28	3.36	2.83	2.41	0.79	0.87	1.01	0.83	0.76	1.09	1.16	0.82	0.92	1.45	1.36	1.62	1.12	0.87	0.94	1.19	0.69	0.78		4.305e-12	1.3261e-11	0.2523	0.0086	0.7649	0.5525	0.0162	0.0935	8.401e-05	0.0005	0.0001
	461			spermidine	LC/MS pos early	485	C00315	HMDB01257	1102					1.11	1.17	1.15	1.42	1.1	1.17	1.02	1.06	1.06	1.25	1.01	1.05	1	1.17	0.81	1.08	1.11	1.37	1.24	1.07	1.03	1.23	0.91	0.86		2.5242e-05	1.4236e-05	0.0036	0.0002	0.2776	0.3574	0.2952	0.4118	0.0847	0.0721	0.106
	466			(N(1) + N(8))-acetylspermidine	LC/MS pos early	57814								1.59	1.48	1.62	2.87	2.51	1.96	1.39	1.67	1.53	1.15	0.95	1.2	0.92	0.75	0.83	1.3	1.7	2.76	1.81	1.17	1.31	1.63	0.66	0.65		9.8e-14	4.72e-13	8.5999e-08	1.4722e-08	0.0258	0.1165	0.0022	0.0301	0.0152	0.0205	0.0057
	471			5-methylthioadenosine (MTA)	LC/MS pos early	1419	C00170	HMDB01173	439176					1.17	0.95	1.13	1.38	1.29	1.33	1.89	1.38	1.08	0.78	0.82	0.73	0.78	0.73	1.04	1.53	1.34	1.27	0.87	0.93	0.87	0.95	0.68	1.07		0.0052	0.0018	1.1125e-07	1.8588e-08	0.6214	0.498	0.2502	0.3882	0.7865	0.3456	0.3785
	477		Guanidino and Acetamido Metabolism	4-guanidinobutanoate	LC/MS pos early	15681	C01035	HMDB03464	500					0.87	0.99	0.89	0.94	0.97	0.85	0.74	0.64	0.99	1.15	1.29	0.86	1.56	1.16	1.13	0.84	0.65	1.07	1.28	1.26	0.78	1.65	1.19	0.98		0.4015	0.0843	7.636e-05	6.2539e-06	0.9981	0.6023	0.6387	0.5683	0.6445	0.3032	0.9428
	478			guanidinosuccinate	LC/MS pos early	32446	C03139	HMDB03157	97856					0.44	0.33	0.45	0.2	0.53	0.45	1.45	0.93	0.73	0.71	1.15	0.64	0.79	0.97	1.63	1.07	0.94	0.33	0.84	1.16	0.88	0.35	2.55	1.38		2.7426e-07	2.3874e-07	0.0891	0.0033	0.6072	0.4953	0.0787	0.2111	0.0024	0.0052	0.0176
	480		Glutathione Metabolism	glutathione, reduced (GSH)	LC/MS pos early	2127	C00051	HMDB00125	124886					1.09	1.19	1.01	1.26	1.06	1.03	0.82	0.46	0.46	0.79	1.13	0.57	0.99	1.71	1.43	0.89	0.43	0.53	0.76	1.06	0.48	1.24	1.44	1.39		0.2645	0.0592	8.6877e-09	2.0855e-09	0.8521	0.5655	0.674	0.5827	0.3247	0.1888	0.6447
	481			glutathione, oxidized (GSSG)	LC/MS pos early	27727	C00127	HMDB03337	65359					1.05	1.11	1.12	1.05	1.05	1.11	0.93	0.91	1.01	0.96	0.92	0.98	1.11	0.95	0.95	0.99	0.97	1.01	0.96	0.97	0.99	1.03	0.96	1		0.0005	0.0002	0.2514	0.0086	0.8367	0.5655	0.3315	0.4309	0.0377	0.0404	0.0314
	484			cysteine-glutathione disulfide	LC/MS pos early	35159		HMDB00656	4247235					0.9	1.06	0.76	0.92	0.89	1.12	0.9	1.45	0.73	0.81	0.78	1.62	0.5	1.12	0.96	1.06	1.23	0.74	0.81	0.98	1.16	0.6	1.09	1.21		0.284	0.0625	0.0009	5.66e-05	0.7857	0.5543	0.688	0.5861	0.9859	0.3964	0.1161
	485			S-methylglutathione	LC/MS pos early	33944	C11347		3605667					1.42	1.64	1.66	1.38	1.36	1.6	0.9	0.63	0.63	0.74	0.87	0.7	1	1.16	1.18	1.04	0.74	0.62	0.71	0.98	0.71	0.83	1.15	1.39		3.84e-13	1.649e-12	2.4176e-09	7.2128e-10	0.6556	0.5107	0.0012	0.0188	1.2679e-05	9.509e-05	1.3739e-05
	486			S-lactoylglutathione	LC/MS neg	15731	C03451	HMDB01066	440018					1.38	1.4	1.86	0.77	1.05	1.71	1.76	0.96	3.99	1.22	1.67	0.54	4.18	0.3	1.38	1.79	1.28	2.23	0.92	2.07	0.72	1.74	0.41	2.24		0.0215	0.0064	7.8306e-05	6.3387e-06	0.1778	0.3011	0.2776	0.4021	0.2615	0.1621	0.0347
	487			cysteinylglycine	LC/MS pos early	35637	C01419	HMDB00078	439498					1.15	1.3	1.08	1.33	1.13	1.06	0.85	0.45	0.4	0.78	1.23	0.52	0.91	1.93	1.58	0.97	0.42	0.47	0.77	1.14	0.43	1.12	1.64	1.48		0.1445	0.0349	2.7942e-08	5.3537e-09	0.8676	0.5656	0.5959	0.5503	0.2299	0.148	0.8116
	490			5-oxoproline	LC/MS neg	1494	C01879	HMDB00267	7405					0.93	1.03	1.02	1.06	0.87	0.95	0.87	0.96	1.04	0.94	0.92	1.1	1.09	0.91	0.97	0.97	1.05	1.19	0.89	0.94	1.08	1.14	0.75	1.06		0.2997	0.0656	0.0003	1.7862e-05	0.2534	0.3452	0.3175	0.4237	0.6656	0.3063	0.8356
	491			2-aminobutyrate	LC/MS pos early	42374	C02261	HMDB00650	439691					0.64	0.99	0.65	0.84	0.82	0.93	0.57	0.52	0.79	0.98	1.06	0.91	1.54	1.24	1.08	0.88	0.52	1.04	1.26	1.54	0.59	1.99	1.21	1.23		0.0025	0.0009	4.1866e-10	1.6192e-10	0.396	0.4245	0.0151	0.0904	0.9886	0.3964	0.0185
	493			2-hydroxybutyrate/2-hydroxyisobutyrate	LC/MS polar	52281								1.14	1.39	1.57	1.72	1.25	1.54	0.69	0.61	1.21	1.69	1.51	0.89	1.97	1.4	0.89	0.84	0.84	1.82	1.85	2.04	1	2.16	1.02	1.1		7.2868e-05	3.709e-05	6.8679e-10	2.6079e-10	0.7046	0.5288	0.4333	0.4784	0.1464	0.1067	0.0153
	495			ophthalmate	LC/MS pos early	34592		HMDB05765	7018721					0.57	0.95	0.41	0.78	0.82	0.82	0.58	0.49	0.72	0.91	1.01	0.84	1.48	1.26	1.11	0.97	0.36	0.99	1.32	1.46	0.37	2.79	1.33	1.11		0.0032	0.0011	3.2777e-07	4.9604e-08	0.2897	0.3614	0.0609	0.1903	0.8617	0.3657	0.003
	498			S-(1,2-dicarboxyethyl)glutathione	LC/MS neg	63009			9802383					1.31	2.41	2.58	2.3	1.2	1.71	0.61	0.66	2.1	1.21	0.97	1.08	3.19	0.58	0.8	1.11	1.29	3.67	1.11	1.26	1.16	2.84	0.3	1.14		6.3252e-06	3.9781e-06	1.7952e-06	2.2185e-07	0.4181	0.4288	0.193	0.3307	0.0116	0.0167	0.0015
	499			4-hydroxy-nonenal-glutathione	LC/MS neg	48487								0.79	0.7	0.98	1.03	1.11	0.46	1.17	0.62	0.61	0.7	1.14	0.53	0.99	1.14	1.64	1.03	0.77	0.79	0.98	0.67	0.75	1.04	1.23	0.68		0.0318	0.0091	0.1752	0.0061	0.2302	0.3323	0.3895	0.4607	0.1951	0.133	0.7009
	500			3'-dephospho-CoA-glutathione*	LC/MS neg	62807								0.78	1.24	1.25	0.79	0.89	0.96	1.1	1.63	2.53	1.59	1.04	1.48	1.55	0.63	0.66	1.75	2.61	2.56	1.8	1.29	1.48	0.98	0.7	0.71		0.6449	0.1225	3.178e-12	2.765e-12	0.0929	0.2242	0.1136	0.2599	0.166	0.1173	0.106
	501			CoA-glutathione*	LC/MS neg	62804	C00920		11953788					0.82	2.35	2.08	1.38	1.18	1.63	0.94	1.34	2.69	1.89	1.09	1.43	2.01	0.7	0.57	2.71	3.42	4.55	2.74	2.18	1.26	1.33	0.6	0.79		0.0014	0.0005	1.947e-06	2.3779e-07	0.1697	0.298	0.654	0.578	0.0078	0.0123	0.0082
	540	Peptide	Gamma-glutamyl Amino Acid	gamma-glutamylcysteine	LC/MS pos early	1778	C00669	HMDB01049	842					1.25	1.39	1.18	1.92	1.42	1.29	0.74	0.4	0.34	0.77	1.26	0.55	0.85	2.26	1.63	0.82	0.38	0.52	0.88	1.3	0.46	1.37	1.68	1.49		0.0341	0.0097	2.0211e-06	2.4541e-07	0.8587	0.5656	0.493	0.5069	0.2976	0.1778	0.968
	541			gamma-glutamylglutamate	LC/MS pos early	36738	C05282	HMDB11737	92865					1.04	1.32	1.07	1.18	1.14	1.11	0.97	1.12	1.09	1.03	0.99	1.15	0.98	0.94	0.96	1.23	1.15	1.23	1.12	1.05	0.94	1.07	0.91	0.94		0.0003	0.0001	0.082	0.0031	0.4738	0.4526	0.6107	0.5561	0.0023	0.0051	0.3924
	542			gamma-glutamylglutamine	LC/MS pos early	2730	C05283	HMDB11738	150914					1.42	2.99	1.16	1.34	1.34	1.04	1.09	1.33	1	0.89	1.09	1.22	0.76	0.89	1.23	2.29	1.08	0.95	0.84	0.8	0.47	0.88	0.89	0.95		0.0004	0.0002	0.0455	0.0018	0.2995	0.363	0.0944	0.2351	0.0009	0.0025	0.5323
	543			gamma-glutamylglycine	LC/MS pos early	33949		HMDB11667	165527					0.6	0.96	0.41	0.68	0.85	0.75	0.86	1.02	0.97	0.69	0.69	1.18	0.95	0.71	1.01	1.37	0.7	1.09	0.97	0.86	0.51	1.56	0.89	0.89		6.1217e-06	3.9116e-06	0.0366	0.0015	0.0422	0.1504	0.0094	0.0715	0.7914	0.3466	1.6639e-05
	545			gamma-glutamylisoleucine*	LC/MS pos early	34456		HMDB11170	14253342					0.82	1.19	0.88	1.32	0.98	1.01	0.87	0.74	0.69	0.77	0.89	0.85	0.92	1.13	1.15	1.27	0.8	1.11	0.93	1.1	0.63	1.38	0.84	1.18		0.6124	0.1178	0.0055	0.0003	0.0858	0.2148	0.1293	0.2773	0.1357	0.1019	0.3729
	546			gamma-glutamylleucine	LC/MS pos early	18369		HMDB11171	151023					0.85	1.25	1.04	1.17	1.02	1.06	0.95	0.86	0.82	0.81	0.91	0.91	0.95	0.99	1.13	1.38	1.05	1.12	0.97	1.13	0.76	1.07	0.86	1.17		0.2005	0.0462	0.0598	0.0023	0.2243	0.3304	0.1547	0.294	0.0391	0.0416	0.6787
	548			gamma-glutamyl-epsilon-lysine	LC/MS pos early	33934		HMDB03869	7015685					1.39	1.91	1.65	2.01	1.71	2.01	0.9	1.19	1.34	1.1	0.9	1.32	1.12	0.82	0.82	1.24	1.42	1.93	1.35	1.3	1.14	1.37	0.7	0.96		1.559e-11	4.1616e-11	0.0004	2.8939e-05	0.4885	0.4582	0.0456	0.1624	0.0003	0.0012	0.0035
	551			gamma-glutamylthreonine	LC/MS pos early	33364		HMDB29159	76078708					0.43	0.51	0.26	0.8	0.78	0.63	0.68	0.55	0.62	0.57	0.8	0.8	1.15	0.91	1.41	0.81	0.32	1.16	1.02	1.16	0.4	3.59	0.88	1.14		6.978e-07	5.6638e-07	9.792e-05	7.6593e-06	0.0515	0.1715	0.0018	0.027	0.0234	0.0286	1.2212e-05
	554			gamma-glutamylvaline	LC/MS pos early	43829		HMDB11172	7015683					0.68	0.91	0.62	1.02	0.98	0.95	0.88	0.82	0.7	0.74	0.86	0.92	0.86	1.05	1.16	1.18	0.74	1.05	1.05	1.19	0.63	1.42	1.01	1.13		0.0007	0.0003	0.0069	0.0003	0.0203	0.1033	0.0023	0.0313	0.4146	0.2271	0.0002
	557			gamma-glutamyl-2-aminobutyrate	LC/MS pos early	37092								1.83	1.79	1.75	1.43	1.44	1.35	0.9	1.16	1.23	1.13	1	1.29	1.06	0.92	0.88	0.89	1.12	0.96	0.89	0.74	1.26	0.86	0.93	0.83		3.7949e-06	2.561e-06	0.4743	0.0153	0.7784	0.5539	0.0051	0.0513	0.0132	0.0185	0.009
	720		Dipeptide	glycylleucine	LC/MS pos early	34398	C02155	HMDB00759	92843					1.11	1.6	1.26	1.74	1.63	1.88	1.34	1.67	1.32	1.31	0.99	1.25	0.79	0.99	0.75	1.93	1.9	2.08	1.93	1.67	0.99	1.09	0.93	0.87		1.9405e-08	2.4538e-08	3.8728e-06	4.4121e-07	0.1828	0.3018	0.361	0.4487	0.0044	0.0085	0.1303
	730			glycylvaline	LC/MS pos early	18357		HMDB28854	97417					1.02	1.51	1.31	1.56	1.47	1.52	1.18	1.42	1.38	1.19	0.98	1.21	0.97	0.86	0.82	1.74	1.83	2.1	1.71	1.45	1.05	1.15	0.81	0.85		4.8012e-09	6.7853e-09	5.2504e-08	9.2927e-09	0.1021	0.2315	0.7777	0.6115	0.001	0.0028	0.018
	754			isoleucylglycine	LC/MS neg	40008		HMDB28907	342532					0.93	1.08	0.99	1.22	1.12	1.19	1.07	1.18	1.02	1.08	0.94	1.11	0.86	1.06	0.87	1.23	1.25	1.33	1.29	1.19	1.02	1.06	0.97	0.92		0.0497	0.0134	0.0266	0.0011	0.215	0.3268	0.3661	0.4523	0.4878	0.2508	0.8603
	773			leucylglycine	LC/MS pos early	40045		HMDB28929	79070					1.39	1.31	0.48	0.9	1.94	1.24	2.41	2.95	0.97	1.43	1.49	1.22	0.33	1.47	1.05	2.28	1.02	0.63	2	1.33	0.45	0.61	3.19	0.67		0.372	0.0788	3.6954e-05	3.2841e-06	0.0061	0.0592	0.1851	0.3259	0.254	0.1585	0.003
	822			phenylalanylalanine	LC/MS pos early	41374			5488196					0.66	1.09	0.61	0.87	0.96	1.59	1.25	1.93	1.31	1.78	1.01	1.54	0.68	1.36	0.56	2.04	1.78	1.71	2.58	2.4	0.87	0.96	1.51	0.93		0.3683	0.0782	0.0067	0.0003	0.1972	0.3137	0.3221	0.4237	0.9867	0.3964	0.0401
	827			phenylalanylglycine	LC/MS pos early	41370		HMDB28995	98207					0.94	1.66	0.99	1.33	1.11	1.7	1.39	1.98	1.69	1.96	1.27	1.42	0.85	1.16	0.65	2.46	2.08	2.38	2.31	2.3	0.84	1.15	0.97	1		0.1081	0.027	0.004	0.0002	0.5807	0.489	0.9594	0.6592	0.1325	0.1001	0.7838
	847			prolylglycine	LC/MS pos early	40703		HMDB11178	6426709					1.25	1.76	1.6	1.65	1.44	1.87	0.97	1.11	1.34	1.26	0.95	1.14	1.21	0.94	0.75	1.36	1.42	1.77	1.44	1.42	1.04	1.25	0.82	0.98		1.385e-12	4.753e-12	0.0001	8.5444e-06	0.2785	0.3574	0.0403	0.1584	2.3117e-05	0.0001	0.0003
	912			tyrosylglycine	LC/MS neg	41375		HMDB29105	259323					0.81	1.46	0.91	1.33	1.48	2.15	1.46	1.98	1.62	1.69	1.05	1.35	0.82	1.04	0.62	2.64	2.21	2.65	3.07	2.77	0.84	1.2	1.16	0.9		0.0245	0.0072	9.4894e-05	7.4505e-06	0.0763	0.2038	0.4678	0.4977	0.2245	0.1454	0.5513
	930			valylglycine	LC/MS pos early	40475		HMDB29127	136487					1.12	1.41	0.96	1.49	1.4	1.79	1.6	1.95	1.4	1.48	1.04	1.22	0.72	1.06	0.7	2.01	1.68	1.85	1.85	1.66	0.83	1.11	1	0.9		0.0003	0.0002	3.1467e-05	2.8449e-06	0.2496	0.3422	0.3959	0.4631	0.0599	0.057	0.7723
	1030		Acetylated Peptides	phenylacetylglycine	LC/MS neg	33945	C05598	HMDB00821	68144					1	0.8	1.31	2.01	0.94	0.66	1.21	1.29	0.9	0.86	0.91	1.07	0.69	0.96	1.06	0.97	1.69	1.8	0.8	0.6	1.75	1.06	0.45	0.75		0.8561	0.1549	0.0028	0.0002	0.0799	0.2069	0.9766	0.6622	0.4348	0.233	0.7718
	1059	Carbohydrate	Glycolysis, Gluconeogenesis, and Pyruvate Metabolism	1,5-anhydroglucitol (1,5-AG)	LC/MS neg	20675	C07326	HMDB02712	64960					0.95	1.22	1.89	1.2	1.15	1.09	0.93	0.98	1.69	1.21	0.95	1.05	1.74	0.72	0.78	1.19	1.95	2.15	1.47	1.09	1.63	1.1	0.68	0.74		0.0026	0.001	4.5723e-06	5.0258e-07	0.0183	0.0957	0.7317	0.5951	0.2393	0.1524	2.466e-05
	1062			glucose	LC/MS polar	20488	C00031	HMDB00122	79025					0.9	0.8	0.59	0.84	0.9	0.85	1.1	0.96	0.64	0.94	1.05	0.87	0.67	1.46	1.11	0.98	0.63	0.6	0.94	0.99	0.64	0.95	1.58	1.05		3.0298e-07	2.5997e-07	4.2572e-11	2.403e-11	0.0106	0.0842	0.2706	0.3989	0.0183	0.0239	2.3014e-07
	1063			glucose 6-phosphate	LC/MS polar	31260	C00668	HMDB01401	5958					1.09	1.35	1.18	0.99	1.13	1.11	1.09	1.61	1.88	1.42	0.9	1.48	1.17	0.75	0.64	1.35	1.75	1.71	1.46	0.92	1.29	0.98	0.85	0.63		0.0114	0.0036	1.3398e-10	6.3592e-11	0.5949	0.4936	0.6158	0.5563	0.0164	0.0218	0.2048
	1066			fructose-6-phosphate	LC/MS polar	12021	C05345	HMDB00124	69507					0.93	0.79	0.67	0.88	1.19	0.96	2.14	2.13	1.83	1.33	1.38	1	0.86	0.73	1.04	1.82	1.55	1.74	1.72	1.43	0.85	1.12	0.99	0.83		0.4271	0.0886	0.0064	0.0003	0.813	0.5602	0.798	0.6191	0.4961	0.2534	0.1606
	1069			fructose 1,6-diphosphate/glucose 1,6-diphosphate/myo-inositol diphosphates	LC/MS neg	46896	C00354							0.97	0.96	0.65	1.09	1.4	1.39	1.75	1.68	1.69	1.06	0.84	0.96	1.01	0.63	0.8	1.74	1.13	1.9	1.53	1.22	0.65	1.68	0.81	0.79		0.7864	0.1444	0.0001	8.9112e-06	0.0227	0.1074	0.8764	0.6336	0.7676	0.3406	0.006
	1071			dihydroxyacetone phosphate (DHAP)	LC/MS pos early	15522	C00111	HMDB01473	668					0.76	0.29	0.17	0.51	0.81	1.45	2.88	1.25	0.43	0.76	1.08	0.43	0.34	1.78	1.42	1.1	0.28	0.29	0.81	2.07	0.25	1.04	2.82	2.56		7.6447e-05	3.8424e-05	2.2025e-06	2.6435e-07	0.0335	0.1364	0.5391	0.5255	0.0155	0.0208	5.9796e-05
	1076			3-phosphoglycerate	LC/MS neg	1414	C00597	HMDB00807	724					1.04	1.13	1.02	1.08	1.17	1.1	0.89	1.11	1.2	1.03	0.77	1.24	1.08	0.86	0.74	0.98	1.09	1.25	1.16	0.82	1.11	1.15	0.93	0.7		0.0565	0.0151	1.7122e-05	1.6555e-06	0.9393	0.5865	0.8224	0.6265	0.2633	0.1628	0.8446
	1077			phosphoenolpyruvate (PEP)	LC/MS neg	597	C00074	HMDB00263	1005					1.08	1.13	1.13	1	1.14	1	0.78	1.09	1.26	0.99	0.73	1.4	1.16	0.79	0.74	0.82	1.14	1.17	1.05	0.68	1.39	1.03	0.9	0.65		0.2504	0.0564	4.0929e-06	4.5957e-07	0.9543	0.5905	0.6753	0.5827	0.5445	0.2682	0.3659
	1078			pyruvate	LC/MS neg	42582	C00022	HMDB00243	1060					0.89	0.87	0.74	0.74	0.93	1.07	1.18	1.08	0.95	1.1	0.98	0.91	0.88	1.16	0.9	1.15	0.89	0.78	1.14	1.18	0.78	0.88	1.46	1.03		0.0137	0.0043	0.0363	0.0015	0.3008	0.363	0.3785	0.458	0.3484	0.1992	0.0482
	1079			lactate	LC/MS neg	527	C00186	HMDB00190	612					0.86	0.87	0.66	1	0.89	0.96	1.11	1.08	1.34	1.36	1.18	0.98	1.24	1.01	0.87	1.13	0.83	1.57	1.41	1.32	0.74	1.89	0.89	0.94		0.0063	0.0021	5.9651e-06	6.3238e-07	0.2924	0.3614	0.2362	0.3729	0.2372	0.1515	0.002
	1082			glycerate	LC/MS polar	1572	C00258	HMDB00139	752					0.97	1.14	1.01	0.95	1.05	1.02	0.98	1.22	1.23	0.83	0.87	1.24	1.01	0.68	1.04	1.14	1.27	1.2	0.9	0.91	1.11	0.95	0.75	1.02		0.5938	0.1154	2.8552e-07	4.3526e-08	0.813	0.5602	0.7674	0.608	0.1748	0.1222	0.8883
	1085		Pentose Phosphate Pathway	6-phosphogluconate	LC/MS neg	15442	C00345	HMDB01316	91493					1.53	1.62	1.33	1.83	1.6	1.38	0.98	1.13	0.76	0.87	0.82	1.15	0.68	1.15	0.94	1.04	0.98	0.91	0.92	0.74	0.94	0.93	1	0.81		2.5e-14	1.24e-13	0.0004	2.6231e-05	0.2835	0.3578	9.8609e-05	0.0025	1.0659e-05	8.3375e-05	0.0044
	1094			ribose 1-phosphate	LC/MS polar	1763	C00620	HMDB01489	439236					0.77	0.58	0.58	0.49	0.59	0.64	1.48	1.4	1.41	1.26	1.15	0.95	1.01	0.89	0.91	1.11	1.06	0.9	0.96	0.95	0.96	0.85	1.07	0.99		5.8573e-08	6.501e-08	0.5067	0.0162	0.7343	0.5391	0.2003	0.3383	0.0045	0.0085	0.017
	1096			sedoheptulose-7-phosphate	LC/MS neg	35649	C05382	HMDB01068	616					1.08	1.26	1.12	0.92	0.99	0.81	0.86	0.76	0.73	1.07	1.32	0.89	0.95	1.48	1.23	1.01	0.79	0.62	0.98	0.99	0.79	0.78	1.59	1		0.8883	0.1592	0.2488	0.0085	0.5762	0.489	0.5579	0.5364	0.474	0.2463	0.712
	1100		Pentose Metabolism	ribose	LC/MS polar	1471	C00121	HMDB00283	5779					0.89	0.72	0.61	0.69	0.93	0.89	1.17	1.09	0.75	0.91	1.06	0.93	0.69	1.2	1.17	0.95	0.75	0.58	0.94	1.05	0.79	0.78	1.62	1.12		2.6349e-07	2.3104e-07	1.707e-07	2.7422e-08	0.0259	0.1165	0.275	0.4008	0.0024	0.0052	1.6328e-05
	1101			ribitol	LC/MS polar	15772	C00474	HMDB00508	6912					0.96	0.77	0.84	0.74	0.97	0.69	0.97	1.07	0.98	0.9	0.96	1.1	0.92	0.92	1.07	0.78	0.93	0.75	0.91	0.69	1.2	0.81	1.21	0.76		0.004	0.0014	0.2796	0.0094	0.553	0.4805	0.8694	0.6305	0.1292	0.0983	0.2198
	1102			ribonate	LC/MS polar	27731	C01685	HMDB00867	5460677					1.15	1.04	0.96	0.8	0.97	0.78	1.35	1.15	1.1	1.04	1.02	0.86	0.95	0.95	0.99	1.22	0.96	0.76	0.88	0.69	0.79	0.79	1.16	0.79		0.404	0.0847	0.0456	0.0018	0.5617	0.482	0.4787	0.504	0.7637	0.3397	0.8291
	1103			ribulose/xylulose	LC/MS polar	48340			5289590					0.75	0.75	0.54	0.83	0.85	0.84	1.35	1.1	0.79	0.96	1.34	0.81	0.72	1.22	1.39	1.36	0.8	0.87	1.09	1.5	0.59	1.1	1.25	1.37		4.9597e-05	2.6479e-05	1.0363e-05	1.0405e-06	0.2488	0.3422	0.0762	0.2097	0.0878	0.0738	0.0002
	1116			arabitol/xylitol	LC/MS polar	48885	C01904		6912					0.8	0.71	0.87	1.11	0.8	1	0.97	0.94	0.69	0.97	0.77	0.97	0.73	1.4	0.8	0.86	1.02	0.96	0.97	0.96	1.18	0.94	1.02	0.99		0.0304	0.0088	0.2136	0.0074	0.1341	0.2649	0.1477	0.2879	0.0143	0.0197	0.3382
	1122			arabonate/xylonate	LC/MS polar	48255								1.58	1.28	1.04	0.94	1.03	0.99	1.5	1.49	1.48	1.14	0.97	1	0.99	0.77	0.86	1.22	0.99	0.88	0.74	0.61	0.81	0.89	0.84	0.82		0.3639	0.0775	0.0008	4.8521e-05	0.4516	0.445	0.0448	0.1624	0.315	0.1847	0.8688
	1125			sedoheptulose	LC/MS polar	53237		HMDB03219	5459879					1.13	0.85	0.72	0.89	0.92	0.74	0.95	0.88	0.52	0.89	0.99	0.92	0.59	1.73	1.1	0.72	0.56	0.4	0.73	0.64	0.78	0.73	1.79	0.88		0.0105	0.0033	7.9401e-10	2.9477e-10	0.1769	0.3011	0.3194	0.4237	0.196	0.1332	0.0161
	1126			ribulonate/xylulonate/lyxonate*	LC/MS polar	61858								1.03	0.83	0.82	0.89	0.92	0.78	1.31	1.16	0.96	0.96	1	0.88	0.83	0.99	1.04	1.05	0.92	0.83	0.85	0.75	0.87	0.91	1.03	0.88		0.008	0.0026	0.0045	0.0002	0.5526	0.4805	0.6863	0.5861	0.1182	0.092	0.0916
	1127		Glycogen Metabolism	maltohexaose	LC/MS pos early	35170	C01936	HMDB12253	439606					0.94	0.89	0.12	0.43	0.93	0.87	0.89	0.44	0.09	0.62	1.05	0.5	0.2	6.86	1.7	0.85	0.06	0.04	0.61	0.97	0.07	0.71	15.04	1.59		0.0018	0.0007	2.13e-13	2.78e-13	0.0033	0.0482	0.9084	0.6471	0.6582	0.3049	4.5941e-06
	1129			maltopentaose	LC/MS polar	35163	C06218	HMDB12254	13489094					1	0.49	0.08	1	1.01	0.95	0.79	0.06	0	0.43	1.07	0.07	0.07	111.33	2.48	0.39	0	0	0.43	1.01	0.01	0.85	112.33	2.35		0.2582	0.058	3e-14	6.2e-14	0.296	0.3625	0.962	0.6592	0.1416	0.1046	0.0362
	1130			maltotetraose	LC/MS polar	15910	C02052	HMDB01296	446495					0.86	0.57	0.03	0.81	0.91	0.81	0.94	0.26	0	0.51	1.14	0.27	0.01	198.14	2.23	0.62	0.01	0	0.54	1.08	0.01	0.29	222.77	1.98		0.0172	0.0053	2e-15	6e-15	0.0072	0.0664	0.8745	0.6333	0.411	0.226	1.7208e-05
	1132			maltotriose	LC/MS polar	44688	C01835	HMDB01262	439586					0.84	0.6	0.07	0.54	0.91	0.81	1.01	0.41	0.02	0.59	1.13	0.4	0.05	30.83	1.91	0.73	0.03	0.01	0.64	1.09	0.05	0.37	52.26	1.7		0.0021	0.0008	4.9e-14	8.6e-14	0.004	0.0498	0.8455	0.6265	0.4594	0.2415	5.4982e-06
	1135			maltose	LC/MS polar	15586	C00208	HMDB00163	10991489					0.83	0.85	0.17	0.53	0.91	0.78	1.06	0.89	0.23	0.81	1	0.84	0.25	3.57	1.25	1.09	0.19	0.15	0.89	0.95	0.17	0.78	6.11	1.07		0.0039	0.0014	8.1102e-08	1.3998e-08	0.0124	0.0846	0.7622	0.6068	0.7471	0.3367	1.6586e-05
	1159		Disaccharides and Oligosaccharides	sucrose	LC/MS polar	1519	C00089	HMDB00258	5988					0.66	1.01	0.81	0.8	0.92	0.7	0.59	0.56	0.45	0.53	0.72	0.95	0.8	1.18	1.36	0.9	0.69	0.54	0.73	0.76	0.77	0.78	1.35	1.04		0.0245	0.0072	0.0014	7.945e-05	0.8436	0.5655	0.067	0.1984	0.8572	0.3645	0.4101
	1178		Fructose, Mannose and Galactose Metabolism	fructose	LC/MS polar	577	C00095	HMDB00660	5984					0.8	0.64	0.36	0.81	0.84	0.77	1.21	0.79	0.33	0.73	1.04	0.66	0.41	2.22	1.42	0.97	0.36	0.33	0.77	0.99	0.37	0.92	2.33	1.29		9.0223e-06	5.6156e-06	1.017e-12	1.059e-12	0.0155	0.0913	0.2903	0.4087	0.0204	0.0258	1.6633e-06
	1183			mannitol/sorbitol	LC/MS polar	46142	C00794	HMDB00247	5780					0.99	0.49	0.38	0.64	0.79	0.49	1.2	1.05	0.58	1.25	1.25	0.88	0.55	2.15	1	0.6	0.4	0.38	1	0.62	0.68	0.93	2.66	0.62		1.6032e-06	1.1743e-06	1.7419e-05	1.6764e-06	0.0459	0.1578	0.8582	0.6274	0.0047	0.0085	6.9927e-05
	1184			mannose	LC/MS polar	584	C00159	HMDB00169	18950					0.92	0.85	0.61	0.95	0.97	0.87	1.05	0.88	0.52	0.84	1.04	0.84	0.59	1.62	1.23	0.96	0.58	0.53	0.89	0.98	0.6	0.93	1.66	1.11		0.0004	0.0002	7.9e-13	9.11e-13	0.026	0.1165	0.4968	0.5069	0.1056	0.0861	1.5037e-05
	1195			galactose 1-phosphate	LC/MS polar	15706	C00446	HMDB00645	123912					1.93	1.47	2.88	2.12	1.49	1.87	1.14	0.75	0.62	0.79	0.73	0.66	0.82	1.28	0.93	0.87	1.12	0.68	0.61	0.71	1.29	0.61	0.9	1.17		4.0835e-07	3.4065e-07	0.0725	0.0028	0.4035	0.4252	0.0135	0.0864	0.2853	0.1737	0.0002
	1200			2-ketogulonate	LC/MS polar	15306	C15673	HMDB11732	50					0.51	0.45	0.69	0.45	0.74	0.58	0.83	0.76	1.06	1.02	1.16	0.91	1.41	0.96	1.14	0.73	1.03	0.94	1.47	1.32	1.42	0.92	1.56	0.89		6.1919e-09	8.4524e-09	0.0415	0.0017	0.5241	0.4713	0.0031	0.037	0.0004	0.0015	0.052
	1204			galactonate	LC/MS polar	27719	C00880	HMDB00565	128869					1	0.88	1.09	1.32	1.2	1.3	1.15	1.04	0.84	0.9	0.65	0.9	0.81	1.08	0.72	1.01	1.13	1.1	1.08	0.85	1.12	0.98	0.98	0.79		0.0848	0.0218	0.0621	0.0024	0.6132	0.4967	0.9294	0.654	0.5799	0.2815	0.4737
	1211		Nucleotide Sugar	UDP-glucose	LC/MS polar	32344	C00029	HMDB00286	8629					1.99	1.58	0.21	0.05	1.35	13.42	7.15	50.7	17.03	0.85	0.07	7.09	0.34	0.05	0.09	5.69	5.23	0.44	0.58	0.5	0.92	0.08	1.32	0.86		0.8905	0.1592	7.3826e-11	3.9534e-11	2.2376e-05	0.006	0.0333	0.1406	0.828	0.3558	0.1279
	1215			UDP-galactose	LC/MS polar	15860	C00052	HMDB00302	18068					2.03	1.2	0.84	0.06	1.09	13.46	8.93	16.91	7.26	1.02	0.06	1.89	0.43	0.14	0.06	5.27	6.97	0.22	0.54	0.43	1.32	0.03	2.49	0.79		0.4603	0.0948	2.2089e-11	1.3979e-11	2.8901e-05	0.006	0.0164	0.0936	0.8345	0.358	0.7036
	1223			UDP-N-acetylglucosamine/galactosamine	LC/MS polar	46148								0.45	0.47	0.48	0.28	0.79	0.47	1.4	1.01	0.78	0.86	1.48	0.72	0.77	1.1	1.72	1.48	1.07	0.49	1.52	1.54	0.72	0.46	3.11	1.01		1.9942e-06	1.4175e-06	0.0177	0.0008	0.4528	0.445	0.014	0.0889	0.0119	0.017	0.0826
	1227			glucuronate 1-phosphate*	LC/MS neg	52312		HMDB03976						0.98	1.33	1.58	1.9	2.15	2	0.53	0.67	1.5	1.05	0.7	1.27	2.25	0.7	0.66	0.71	1.08	2.91	2.3	1.42	1.51	2.71	0.79	0.62		2.3677e-07	2.1225e-07	1.7475e-11	1.2169e-11	0.0948	0.2242	0.7753	0.6109	0.2198	0.1443	0.0167
	1232		Aminosugar Metabolism	glucosamine-6-phosphate	LC/MS polar	580	C00352	HMDB01254	439217					1.16	1.31	1.01	1.17	1.2	1.04	1.29	1.49	1.34	1.32	1.08	1.15	0.9	0.98	0.82	1.45	1.29	1.35	1.36	0.97	0.89	1.04	1.01	0.71		0.0182	0.0055	0.0003	2.2785e-05	0.7649	0.5525	0.2391	0.3749	0.0546	0.0525	0.9724
	1236			glucuronate	LC/MS polar	15443	C00191	HMDB00127	444791					0.64	0.6	0.75	0.62	0.88	0.85	0.77	0.91	1.37	1.21	1.03	1.18	1.5	0.89	0.85	0.72	1.06	1.32	1.66	1.36	1.49	1.24	1.26	0.82		8.0355e-09	1.0846e-08	1.4679e-09	4.8662e-10	0.094	0.2242	0.0006	0.0116	6.9095e-05	0.0004	0.017
	1240			N-acetylglucosamine 6-phosphate	LC/MS polar	15107	C00357	HMDB02817	439219					0.74	1.21	0.88	1.45	1.74	0.82	0.69	0.69	0.65	0.53	0.69	0.99	0.95	0.82	1.29	1.13	0.81	1.28	1.26	0.77	0.72	1.58	0.98	0.61		0.5053	0.1029	0.5845	0.0184	0.5567	0.4817	0.4198	0.4728	0.9365	0.3837	0.2043
	1241			N-acetyl-glucosamine 1-phosphate	LC/MS polar	15741	C04256	HMDB01367	440364					0.99	1.63	1.38	1.73	1.92	1.3	0.83	0.69	0.74	0.6	0.81	0.83	1.07	0.81	1.36	1.37	0.96	1.29	1.16	1.07	0.7	1.34	0.9	0.92		0.0008	0.0003	0.3725	0.0123	0.4035	0.4252	0.8637	0.629	0.0681	0.0623	0.2165
	1247			N-acetylneuraminate	LC/MS polar	32377	C00270	HMDB00230	439197					1.38	1.69	1.28	1.57	1.31	1.77	0.88	1	1.08	1.16	0.94	1.13	1.09	1.07	0.81	1.08	0.93	1.23	1.11	1.2	0.86	1.33	0.9	1.09		1.1598e-10	2.322e-10	0.1337	0.0048	0.3348	0.3817	0.0081	0.0665	5.7708e-05	0.0003	0.0387
	1258			N-acetylglucosaminylasparagine	LC/MS pos early	48149	C04540	HMDB00489	123826					1.4	2	1.97	1.89	1.61	1.65	0.85	1.06	1.02	0.97	0.94	1.25	0.96	0.95	0.97	1.22	1.49	1.38	1.11	1.11	1.23	0.92	0.81	0.99		0	2e-15	0.0192	0.0009	0.1649	0.2921	0.0047	0.049	1.2975e-07	2.432e-06	1.2593e-07
	1259			erythronate*	LC/MS polar	42420		HMDB00613	2781043					1.74	1.96	1.7	1.15	1.15	1.4	1.14	1.59	2.29	1.37	0.9	1.4	1.45	0.6	0.66	1.28	1.55	1.51	0.91	0.73	1.21	0.98	0.6	0.8		0.0006	0.0003	1.351e-05	1.3247e-06	0.4502	0.445	0.0548	0.1784	0.0116	0.0167	0.0209
	1261			N-acetylglucosamine/N-acetylgalactosamine	LC/MS pos early	46539		HMDB00215	24139					1.32	1.26	0.84	0.82	1.08	1.42	0.98	1.41	0.75	0.97	0.85	1.45	0.53	1.29	0.88	0.94	0.9	0.46	0.79	0.92	0.97	0.51	1.7	1.16		0.3219	0.0698	0.0005	3.1353e-05	0.1755	0.3011	0.1458	0.2879	0.2957	0.1778	0.2568
	1262			N-glycolylneuraminate	LC/MS polar	37123	C03410	HMDB00833	123802					1.27	1.43	1.23	1.5	1.25	1.43	1.1	1.22	1.08	1.1	0.91	1.1	0.89	1.02	0.83	1.25	1.18	1.28	1.09	1.03	0.94	1.09	0.85	0.94		1.3873e-09	2.1644e-09	0.0124	0.0006	0.5653	0.4841	0.0184	0.0988	0.0006	0.002	0.0456
	1263		Advanced Glycation End-product	N6-carboxymethyllysine	LC/MS pos early	36713			123800					0.72	1.44	1.09	1.11	1.15	1.26	0.67	0.81	0.95	1.08	0.79	1.2	1.18	1.14	0.73	1.35	1.22	1.47	1.74	1.39	0.91	1.2	1.18	0.8		0.1629	0.0384	0.0227	0.001	0.134	0.2649	0.0697	0.2022	0.0329	0.0367	0.4951
	1267	Energy	TCA Cycle	citrate	LC/MS neg	1564	C00158	HMDB00094	311					0.78	0.19	1.29	0.69	1.12	2.06	5.46	0.77	1.61	1.44	0.76	0.14	2.09	0.9	0.53	1.35	1.28	1.43	2.06	2	0.94	1.12	1.44	0.97		0.9945	0.1749	0.4468	0.0144	0.4183	0.4288	0.7522	0.6031	0.1145	0.0905	0.5948
	1269			aconitate [cis or trans]	LC/MS neg	46173								0.93	0.23	1.6	0.92	1.12	2.29	4.93	0.65	1.65	1.45	0.73	0.13	2.54	0.87	0.5	1.21	1.12	1.64	1.74	1.78	0.93	1.46	1.06	1.02		0.4136	0.0864	0.259	0.0088	0.2476	0.3418	0.9557	0.6576	0.1374	0.1023	0.2552
	1273			alpha-ketoglutarate	LC/MS polar	528	C00026	HMDB00208	51					0.87	0.86	0.81	1.08	1	1.11	0.82	0.58	0.67	0.82	0.92	0.71	1.14	1.23	1.12	0.82	0.54	0.82	0.94	1.17	0.67	1.51	1.14	1.24		0.5342	0.1068	6.3945e-05	5.3206e-06	0.6431	0.5075	0.3689	0.4523	0.3148	0.1847	0.3151
	1275			succinylcarnitine (C4-DC)	LC/MS pos early	37058		HMDB61717	71464481					0.8	0.9	0.69	1.35	1.36	1.06	0.89	0.55	1.6	1.2	1.15	0.62	2.92	0.75	0.96	1	0.47	2.71	2.05	1.52	0.47	5.77	0.76	0.74		0.5725	0.1124	0.0002	1.2902e-05	0.8682	0.5656	0.4807	0.5041	0.8051	0.3491	0.7036
	1276			succinate	LC/MS polar	1437	C00042	HMDB00254	1110					0.94	0.82	0.86	1.08	0.98	0.98	1.2	1.09	1.13	1.16	0.94	0.91	1.03	1.03	0.81	1.05	1	1.3	1.21	0.99	0.95	1.31	0.93	0.81		0.311	0.0676	0.1508	0.0054	0.8376	0.5655	0.6172	0.5565	0.2435	0.1537	0.2736
	1277			fumarate	LC/MS polar	1643	C00122	HMDB00134	444972					1.03	1.12	1	1.16	0.92	1.16	0.9	0.84	1.13	1.15	1.01	0.93	1.34	1.02	0.88	0.98	0.82	1.27	1.03	1.14	0.83	1.55	0.82	1.11		0.0881	0.0225	1.72e-06	2.1382e-07	0.3157	0.3734	0.8509	0.6273	0.1442	0.1059	0.923
	1279			malate	LC/MS polar	1303	C00149	HMDB00156	525					1.03	1.01	0.98	1.12	0.99	1.1	1.02	1	1.13	1.15	1.02	0.98	1.13	1.02	0.89	1	0.96	1.23	1.11	1.09	0.95	1.29	0.9	0.98		0.045	0.0123	1.4231e-06	1.7904e-07	0.2656	0.3513	0.5586	0.5364	0.8084	0.3491	0.7675
	1284			tricarballylate	LC/MS neg	15729	C19806	HMDB31193	14925					2.14	7.31	4.06	7.48	2.98	2.78	0.78	0.73	0.75	0.79	0.73	0.94	1.03	1.05	0.93	2.66	1.38	2.62	1.1	0.94	0.52	1.89	0.42	0.86		7.836e-12	2.3534e-11	0.2252	0.0077	0.1468	0.2759	0.0317	0.1377	8.8994e-06	8.1075e-05	0.0006
	1289			2-methylcitrate/homocitrate	LC/MS neg	52282								1.63	2.58	1.94	2.52	1.57	1.95	0.99	1.2	1.35	1.09	0.81	1.21	1.12	0.81	0.74	1.58	1.43	2.09	1.05	0.97	0.91	1.46	0.5	0.92		2.9473e-11	6.8086e-11	0.0004	2.4546e-05	0.4312	0.438	0.0184	0.0988	2.2833e-05	0.0001	0.0011
	1292		Oxidative Phosphorylation	acetylphosphate	LC/MS polar	15488	C00227	HMDB01494	186					1.08	1.28	1.24	1.14	1.28	1.11	1.1	1.21	1.24	1.07	0.97	1.09	1.03	0.87	0.9	1.3	1.38	1.3	1.27	0.99	1.05	0.95	0.98	0.78		0.0007	0.0003	0.0019	0.0001	0.8748	0.5656	0.4302	0.4775	0.0357	0.0389	0.0755
	1294			phosphate	LC/MS neg	42109	C00009	HMDB01429	1061					0.98	1	0.98	0.98	1	1	1.01	1.08	1.03	0.97	0.95	1.08	0.95	0.94	0.99	1.03	1.09	1.02	0.99	0.97	1.06	0.94	0.96	0.99		0.2128	0.0486	1.7482e-09	5.7048e-10	0.9201	0.578	0.2915	0.4091	0.9771	0.3945	0.4752
	1296	Lipid	Fatty Acid Synthesis	malonylcarnitine	LC/MS pos early	37059		HMDB02095	22833583					0.54	0.54	0.61	0.5	0.6	0.54	0.99	0.85	1.02	0.89	0.86	0.86	1.2	0.87	0.97	0.98	0.96	0.95	0.99	0.86	0.98	0.99	1.05	0.87		0	0	0.3601	0.0119	0.7708	0.5525	8.0586e-07	0.0001	4.8015e-07	6.5613e-06	1.6656e-05
	1297			malonate	LC/MS polar	15872	C00383	HMDB00691	867					0.96	1.06	1.47	0.86	0.91	0.88	0.95	1.1	1.1	1	1.01	1.16	1	0.91	1	1.05	1.68	0.98	0.94	0.92	1.61	0.58	0.97	0.97		0.8927	0.1593	0.03	0.0013	0.1542	0.2825	0.7313	0.5951	0.6619	0.3056	0.0238
	1312		Medium Chain Fatty Acid	caproate (6:0)	LC/MS neg	32489	C01585	HMDB00535	8892					0.69	0.74	1.14	1.2	1.09	0.51	1.01	0.62	0.62	0.65	1.06	0.62	0.99	1.04	1.64	1.08	1.03	1.07	1.02	0.79	0.95	1.04	0.95	0.77		0.0418	0.0115	0.3569	0.0118	0.0125	0.0846	0.0632	0.1949	0.12	0.0927	0.6164
	1313			heptanoate (7:0)	LC/MS neg	1644	C17714	HMDB00666	8094					1.22	0.92	1.77	1.07	1.09	1.5	0.83	0.42	0.9	0.64	0.46	0.51	2.13	0.71	0.72	0.63	0.62	0.8	0.57	0.57	0.98	1.29	0.72	1		0.0664	0.0176	0.0009	5.5241e-05	0.4999	0.4631	0.6291	0.5649	0.8967	0.373	0.0373
	1314			caprylate (8:0)	LC/MS neg	32492	C06423	HMDB00482	379					1.08	1.15	1.17	0.94	1.09	1.27	0.77	0.91	1.05	1	1.08	1.18	1.15	0.96	1.08	0.82	0.99	0.91	1.02	1.27	1.21	0.92	1.11	1.25		0.0914	0.0232	0.0105	0.0005	0.7729	0.5525	0.5355	0.5242	0.2933	0.177	0.3415
	1322			5-dodecenoate (12:1n7)	LC/MS neg	33968		HMDB00529	5312378					1.42	1.08	1.28	1.33	0.88	1.21	1.55	1.92	0.81	0.84	0.79	1.24	0.42	1.05	0.93	1.18	1.74	0.75	0.52	0.67	1.48	0.43	0.7	1.28		0.043	0.0118	9.2444e-10	3.3287e-10	0.4847	0.4567	0.0652	0.196	0.5327	0.2657	0.1539
	1325		Long Chain Saturated Fatty Acid	myristate (14:0)	LC/MS neg	1365	C06424	HMDB00806	11005					0.79	0.54	0.39	0.77	0.5	0.87	1.35	1.35	0.76	0.89	1.05	1	0.56	1.17	1.18	0.92	0.67	0.74	0.57	1.17	0.73	1.1	0.77	2.04		7.7862e-10	1.2991e-09	0.0001	8.6781e-06	0.0024	0.0429	0.1085	0.2552	0.0001	0.0007	2.5588e-07
	1326			pentadecanoate (15:0)	LC/MS neg	1361	C16537	HMDB00826	13849					0.85	0.67	0.55	0.92	0.62	0.87	1.08	1	0.77	0.98	1.11	0.92	0.77	1.27	1.13	0.85	0.64	0.83	0.71	1.13	0.76	1.3	0.85	1.59		3.0407e-09	4.5658e-09	5.6673e-05	4.7726e-06	0.0026	0.043	0.138	0.2861	0.0005	0.0017	9.621e-07
	1327			palmitate (16:0)	LC/MS neg	1336	C00249	HMDB00220	985					0.95	0.77	0.67	0.91	0.63	0.91	1.09	1.16	0.93	1.04	1.01	1.07	0.8	1.12	0.97	0.88	0.82	0.9	0.69	0.98	0.93	1.1	0.77	1.41		5.8989e-08	6.501e-08	0.0432	0.0018	0.0021	0.042	0.5624	0.5378	0.0051	0.009	3.2879e-05
	1328			margarate (17:0)	LC/MS neg	1121		HMDB02259	10465					0.82	0.66	0.47	0.84	0.5	0.79	1.06	1.13	0.88	1.05	1.18	1.07	0.78	1.19	1.13	0.85	0.64	0.9	0.63	1.13	0.75	1.41	0.7	1.8		1.4233e-08	1.8384e-08	0.0143	0.0006	0.0076	0.0679	0.1927	0.3307	0.0105	0.0154	5.3492e-06
	1329			stearate (18:0)	LC/MS neg	1358	C01530	HMDB00827	5281					1.03	0.83	0.63	1.03	0.63	0.93	1.08	1.23	0.97	1.11	1.08	1.14	0.79	1.14	0.97	0.87	0.76	0.98	0.68	0.97	0.87	1.3	0.7	1.43		2.9221e-05	1.6176e-05	0.2151	0.0074	0.0006	0.0229	0.8034	0.6222	0.0791	0.0688	4.4953e-05
	1330			nonadecanoate (19:0)	LC/MS neg	1356	C16535	HMDB00772	12591					1.02	0.72	0.5	1.1	0.53	0.86	1.11	1.3	0.94	1.11	1.21	1.18	0.72	1.18	1.09	0.78	0.64	1.02	0.58	1.02	0.83	1.58	0.57	1.76		9.7514e-05	4.8206e-05	0.0922	0.0034	0.0025	0.0429	0.9333	0.654	0.0616	0.0578	0.0001
	1331			arachidate (20:0)	LC/MS neg	1118	C06425	HMDB02212	10467					0.78	0.48	0.36	0.5	0.43	0.69	1.28	1.14	1.01	0.98	1.16	0.9	0.89	0.97	1.18	0.79	0.53	0.65	0.54	1.03	0.67	1.23	0.84	1.89		1.3387e-11	3.7397e-11	0.0122	0.0006	0.034	0.1364	0.1687	0.3091	0.0002	0.0009	1.0035e-06
	1333			behenate (22:0)*	LC/MS neg	12125	C08281	HMDB00944	8215					0.58	0.38	0.31	0.36	0.42	0.6	1.19	0.85	1.11	0.84	0.98	0.72	1.3	0.76	1.17	0.78	0.45	0.69	0.61	1.01	0.58	1.52	0.88	1.66		2.16e-13	9.6e-13	0.0087	0.0004	0.1798	0.3017	0.0113	0.077	1.5189e-05	0.0001	1.0508e-06
	1338		Long Chain Monounsaturated Fatty Acid	myristoleate (14:1n5)	LC/MS neg	32418	C08322	HMDB02000	5281119					1.21	0.9	0.83	0.95	0.65	1.04	1.74	2.29	0.66	0.84	0.95	1.32	0.29	1.28	1.13	1.29	1.58	0.52	0.45	0.82	1.22	0.33	0.88	1.8		0.593	0.1154	1.1971e-09	4.1667e-10	0.3252	0.3802	0.2053	0.3406	0.5836	0.2818	0.5079
	1341			palmitoleate (16:1n7)	LC/MS neg	33447	C08362	HMDB03229	445638					0.84	0.56	0.4	0.82	0.47	1.02	1.52	1.28	0.6	0.7	0.93	0.84	0.47	1.17	1.32	1.03	0.61	0.59	0.39	1.12	0.59	0.97	0.66	2.88		3.7121e-06	2.5336e-06	2.114e-07	3.3446e-08	0.0054	0.0566	0.3913	0.4607	0.0049	0.0087	4.2079e-05
	1343			10-heptadecenoate (17:1n7)	LC/MS neg	33971		HMDB60038	5312435					0.72	0.68	0.49	0.93	0.59	0.92	1.11	0.83	0.58	0.69	1.07	0.75	0.69	1.2	1.55	1.05	0.57	0.74	0.57	1.36	0.54	1.31	0.76	2.41		1.8763e-05	1.0942e-05	1.3855e-06	1.7537e-07	0.1006	0.2294	0.0663	0.1977	0.0436	0.0451	0.0004
	1345			oleate/vaccenate (18:1)	LC/MS neg	52285								0.98	0.81	0.65	0.96	0.66	0.94	1.16	1.18	0.84	0.9	1.01	1.01	0.71	1.08	1.12	0.96	0.78	0.82	0.61	0.97	0.81	1.04	0.74	1.6		8.6837e-07	6.9082e-07	9.0648e-07	1.1982e-07	0.001	0.0308	0.7867	0.6116	0.0213	0.0264	1.2453e-05
	1351			10-nonadecenoate (19:1n9)	LC/MS neg	33972		HMDB13622	5312513					0.84	0.83	0.53	1.36	0.65	0.94	1.06	1.07	0.6	0.7	1.07	1.01	0.56	1.17	1.53	1.05	0.67	0.97	0.54	1.2	0.64	1.44	0.56	2.21		0.003	0.0011	7.6627e-06	7.9618e-07	0.0019	0.042	0.3125	0.4217	0.2421	0.1532	0.0003
	1354			eicosenoate (20:1)	LC/MS neg	33587	C16526	HMDB02231	5282768					0.9	0.77	0.47	0.93	0.5	0.95	1.28	1.16	0.79	0.76	1	0.91	0.68	0.96	1.31	1.08	0.61	0.81	0.43	1.05	0.56	1.35	0.52	2.48		2.2555e-05	1.2841e-05	3.8032e-06	4.3641e-07	0.0061	0.0592	0.5949	0.5503	0.1067	0.0867	6.8333e-05
	1358			erucate (22:1n9)	LC/MS neg	1552	C08316	HMDB02068	5281116					0.74	0.48	0.25	0.61	0.42	0.75	1.43	0.97	0.83	0.63	0.95	0.68	0.85	0.76	1.5	0.93	0.33	0.68	0.36	0.95	0.36	2.05	0.53	2.66		8.3807e-08	8.7543e-08	0.0003	2.0675e-05	0.0746	0.2011	0.2102	0.3424	0.0029	0.0061	1.5284e-05
	1360			nervonate (24:1n9)*	LC/MS neg	52674	C08323	HMDB02368	5281120					0.78	0.61	0.41	0.95	0.58	0.94	1.04	0.73	0.83	0.6	0.8	0.7	1.14	0.72	1.34	0.82	0.39	1.02	0.45	0.97	0.47	2.64	0.44	2.17		0.0001	5.2728e-05	0.0001	1.0404e-05	0.0668	0.1929	0.1781	0.3191	0.0197	0.0252	0.0004
	1361		Long Chain Polyunsaturated Fatty Acid (n3 and n6)	tetradecadienoate (14:2)*	LC/MS neg	62850		HMDB00560	5312409					1.41	1.62	1.34	0.85	0.69	1.11	1.1	1.88	0.95	0.93	0.81	1.7	0.51	0.98	0.87	1.26	1.78	0.57	0.45	0.63	1.41	0.32	0.79	1.4		0.2108	0.0482	7.6396e-09	1.8771e-09	0.0271	0.1192	0.1154	0.2619	0.0213	0.0264	0.1131
	1368			stearidonate (18:4n3)	LC/MS neg	33969	C16300	HMDB06547	5312508					0.6	0.48	0.48	0.53	0.49	0.58	1.09	1.3	0.85	1.05	1.18	1.19	0.65	1.23	1.13	0.87	1.04	0.75	0.85	1.14	1.19	0.72	1.13	1.35		2.2e-14	1.2e-13	0.0099	0.0005	0.7596	0.5512	0.001	0.0163	7.0883e-06	6.9188e-05	1.4149e-05
	1371			eicosapentaenoate (EPA; 20:5n3)	LC/MS neg	18467	C06428	HMDB01999	446284					0.73	0.46	0.35	0.73	0.39	0.74	1.31	1.36	0.67	0.93	1.14	1.04	0.49	1.39	1.23	0.83	0.65	0.67	0.49	1.16	0.78	1.03	0.73	2.35		6.1503e-09	8.4524e-09	0.0009	5.6025e-05	0.0144	0.0901	0.1471	0.2879	0.0009	0.0026	1.3181e-05
	1372			heneicosapentaenoate (21:5n3)	LC/MS neg	57658			11998573					0.55	0.3	0.19	0.36	0.21	0.48	1.94	2.14	1.1	0.87	1.33	1.11	0.51	0.79	1.53	1.05	0.75	0.72	0.34	1.17	0.71	0.97	0.47	3.46		1.033e-12	3.65e-12	0.0003	1.8595e-05	0.0539	0.1748	0.0517	0.175	0.0001	0.0007	6.5563e-07
	1373			docosapentaenoate (n3 DPA; 22:5n3)	LC/MS neg	32504	C16513	HMDB06528	6441454					0.72	0.55	0.38	0.52	0.3	0.63	1.32	1.31	0.93	0.9	1.08	0.99	0.71	0.97	1.2	1.01	0.7	0.66	0.38	0.95	0.69	0.95	0.57	2.51		3.346e-10	5.742e-10	0.0007	4.5007e-05	0.0338	0.1364	0.1454	0.2879	0.009	0.0137	3.0802e-05
	1374			docosahexaenoate (DHA; 22:6n3)	LC/MS neg	44675	C06429	HMDB02183	445580					1.06	0.85	0.59	0.91	0.45	0.91	1.11	1.39	1.13	1.13	0.98	1.25	0.81	1	0.86	0.89	0.77	0.97	0.49	0.84	0.87	1.27	0.5	1.73		3.0714e-05	1.6847e-05	0.0094	0.0004	0.0004	0.0194	0.738	0.5973	0.2962	0.1778	0.0006
	1376			nisinate (24:6n3)	LC/MS neg	57810		HMDB02007	11792612					0.93	0.7	0.46	0.74	0.44	0.92	1.25	1.12	0.88	0.87	1.02	0.89	0.79	0.98	1.18	0.94	0.55	0.69	0.41	1	0.59	1.25	0.59	2.44		2.1193e-07	1.9584e-07	3.063e-05	2.7934e-06	0.0059	0.0592	0.6158	0.5563	0.0373	0.0402	6.2379e-05
	1377			hexadecadienoate (16:2n6)	LC/MS neg	57652		HMDB00477						0.93	0.78	0.6	0.76	0.44	0.89	1.32	1.82	0.86	0.87	0.92	1.38	0.47	1.01	1.06	1.1	1.18	0.71	0.41	0.88	1.07	0.6	0.58	2.15		6.7086e-05	3.4587e-05	2.421e-06	2.8566e-07	0.0824	0.21	0.6677	0.5824	0.2302	0.148	0.0097
	1378			linoleate (18:2n6)	LC/MS neg	1105	C01595	HMDB00673	5280450					0.94	0.77	0.65	0.86	0.6	0.91	1.11	1.23	0.87	0.96	1	1.11	0.71	1.1	1.05	0.91	0.85	0.8	0.61	0.97	0.94	0.94	0.76	1.6		6.7713e-08	7.2626e-08	7.7353e-05	6.3105e-06	0.0041	0.0498	0.5732	0.5393	0.0126	0.0179	7.9955e-05
	1380			linolenate [alpha or gamma; (18:3n3 or 6)]	LC/MS neg	34035	C06426	HMDB03073	5280934					0.73	0.49	0.36	0.55	0.39	0.79	1.14	1.25	0.74	0.9	1.03	1.09	0.59	1.22	1.14	0.77	0.62	0.56	0.48	1.11	0.81	0.9	0.86	2.3		1.1929e-10	2.3492e-10	0.0006	3.7018e-05	0.017	0.0942	0.1028	0.2455	0.0006	0.002	2.7437e-06
	1381			dihomo-linoleate (20:2n6)	LC/MS neg	17805	C16525	HMDB05060	6439848					0.92	0.82	0.5	0.87	0.47	0.93	1.12	1.06	0.8	0.74	0.92	0.94	0.75	0.93	1.25	1	0.57	0.75	0.37	0.93	0.57	1.32	0.49	2.5		2.5427e-05	1.4273e-05	4.7112e-06	5.1514e-07	0.0042	0.0498	0.6551	0.578	0.2745	0.1686	0.0002
	1383			dihomo-linolenate (20:3n3 or n6)	LC/MS neg	35718	C03242	HMDB02925	5280581					0.86	0.73	0.52	0.77	0.44	0.8	1.1	1.03	0.85	0.92	0.99	0.94	0.83	1.07	1.08	0.93	0.62	0.77	0.46	0.93	0.67	1.23	0.6	1.99		4.5052e-09	6.4427e-09	0.0001	8.819e-06	0.0021	0.042	0.2765	0.4018	0.0338	0.0374	2.2055e-05
	1384			arachidonate (20:4n6)	LC/MS neg	1110	C00219	HMDB01043	444899					0.99	0.89	0.67	1.09	0.56	0.99	1	1.16	1.09	1.19	1	1.16	0.94	1.09	0.83	0.9	0.79	1.2	0.67	0.99	0.87	1.53	0.56	1.47		0.0019	0.0007	0.1984	0.0069	0.0018	0.042	0.9282	0.654	0.4436	0.2346	0.0037
	1386			adrenate (22:4n6)	LC/MS neg	32980	C16527	HMDB02226	5497181					0.76	0.82	0.59	0.84	0.47	0.84	1.12	1.17	1.26	1.04	1.13	1.04	1.08	0.82	1.08	1.22	0.91	1.39	0.64	1.24	0.75	1.53	0.46	1.94		6.2631e-06	3.9598e-06	0.01	0.0005	0.0555	0.1762	0.1282	0.2773	0.3009	0.1792	0.0024
	1387			docosapentaenoate (n6 DPA; 22:5n6)	LC/MS neg	37478	C16513	HMDB01976	6441454					0.71	0.74	0.54	0.74	0.49	0.83	0.94	0.98	1.07	0.92	0.96	1.04	1.1	0.85	1.05	0.97	0.74	1.12	0.64	1.12	0.77	1.5	0.57	1.76		2.4101e-07	2.1445e-07	0.0533	0.0021	0.1636	0.2911	0.0547	0.1784	0.0935	0.0782	0.0009
	1388			docosadienoate (22:2n6)	LC/MS neg	32415	C16533	HMDB61714	5282807					0.75	0.57	0.32	0.64	0.42	0.82	1.17	0.89	0.87	0.67	0.87	0.76	0.98	0.77	1.3	0.9	0.38	0.75	0.37	0.95	0.43	1.96	0.5	2.56		3.5594e-07	3.0324e-07	0.0005	3.1048e-05	0.0807	0.2069	0.2547	0.3899	0.0194	0.0251	7.0784e-05
	1450		Fatty Acid, Branched	(16 or 17)-methylstearate (a19:0 or i19:0)	LC/MS neg	38296		HMDB37397	3083779					1.03	0.87	0.59	1.57	0.61	1.12	0.98	1.21	0.77	0.92	0.93	1.24	0.64	1.18	1.01	0.83	0.69	1.18	0.54	1.01	0.84	1.7	0.46	1.86		0.2543	0.0572	0.1259	0.0045	0.0014	0.0389	0.8878	0.6388	0.5046	0.2558	0.0039
	1467		Fatty Acid, Dicarboxylate	glutarate (C5-DC)	LC/MS polar	396	C00489	HMDB00661	743					0.6	0.68	0.86	1.31	1.01	1.21	0.56	0.44	1.08	1.39	1.25	0.78	2.46	1.29	0.9	0.64	0.63	2.37	2.35	2.53	0.99	3.74	0.99	1.08		0.382	0.0805	3.444e-10	1.4385e-10	0.4187	0.4288	0.157	0.2955	0.1133	0.0905	0.6355
	1471			2-hydroxyglutarate	LC/MS polar	37253	C02630	HMDB0059655	43					1.24	1.53	0.71	0.51	0.43	2.7	1.52	1.14	1.76	2.43	0.99	0.75	1.54	1.38	0.41	1.88	0.65	0.73	0.85	2.15	0.35	1.11	1.17	2.53		0.9014	0.1607	0.1391	0.005	0.0052	0.0563	0.405	0.4677	0.1472	0.1068	0.2497
	1475			2-hydroxyadipate	LC/MS polar	31934	C02360	HMDB00321	193530					0.72	1.04	1	1	0.92	1.1	0.6	0.44	1.21	1.42	1.09	0.72	2.78	1.17	0.77	0.88	0.61	1.7	1.83	1.67	0.7	2.79	1.08	0.91		0.4996	0.1021	8.0283e-09	1.9496e-09	0.7959	0.5543	0.1301	0.2773	0.8953	0.373	0.9598
	1476			3-hydroxyadipate*	LC/MS polar	62069		HMDB00345	151913					1.19	0.83	0.67	0.6	0.7	0.77	1.41	2.1	1.28	1.15	1.07	1.49	0.61	0.9	0.93	0.98	1.18	0.64	0.68	0.69	1.2	0.55	1.05	1.01		0.0002	0.0001	5.8106e-06	6.2231e-07	0.0285	0.1201	0.2149	0.3477	0.2548	0.1586	0.0248
	1480			pimelate (C7-DC)	LC/MS polar	15704	C02656	HMDB00857	385					0.84	0.65	0.58	0.65	1.05	0.96	0.87	0.62	1.27	1.3	1.24	0.71	2.07	1.02	0.96	0.68	0.43	0.99	1.63	1.42	0.63	2.32	1.64	0.87		0.0006	0.0003	2.785e-10	1.2375e-10	0.1273	0.2576	0.2662	0.3989	0.0095	0.0142	0.0059
	1483			suberate (C8-DC)	LC/MS polar	15730	C08278	HMDB00893	10457					1.07	0.83	0.83	0.66	0.97	0.82	1.22	1.27	1.26	1.21	1.24	1.04	1	0.96	1.03	0.95	0.99	0.78	1.1	0.96	1.04	0.79	1.41	0.87		0.0036	0.0013	0.5028	0.0161	0.1058	0.2344	0.554	0.5364	0.1411	0.1045	0.1566
	1486			azelate (C9-DC)	LC/MS neg	18362	C08261	HMDB00784	2266					1.12	0.64	0.84	0.79	1.12	0.85	1.09	1.09	1	0.96	1.1	0.99	0.92	0.95	1.15	0.63	0.81	0.71	0.96	0.83	1.3	0.88	1.35	0.87		0.0481	0.0131	0.8165	0.0252	0.5174	0.4704	0.711	0.5908	0.0784	0.0684	0.1883
	1488			sebacate (C10-DC)	LC/MS neg	32398	C08277	HMDB00792	5192					0.86	0.76	0.95	0.55	0.89	0.94	1.02	0.71	1.05	1	0.92	0.7	1.49	0.96	0.92	0.9	0.77	0.67	1.04	1	0.86	0.87	1.54	0.97		0.0004	0.0002	0.0034	0.0002	0.0453	0.1578	0.34	0.4345	0.0493	0.0489	0.9177
	1493			dodecanedioate (C12-DC)	LC/MS neg	32388	C02678	HMDB00623	12736					0.78	0.59	0.68	0.48	0.9	0.93	0.99	0.8	1.17	1.03	1.02	0.81	1.46	0.88	0.99	0.74	0.7	0.72	1.19	1.21	0.94	1.03	1.65	1.02		1.1355e-06	8.6877e-07	0.0013	7.7614e-05	0.0172	0.0942	0.1628	0.3032	0.0013	0.0034	0.0156
	1496			dodecadienoate (12:2)*	LC/MS neg	62276								0.93	0.75	0.95	0.42	1.13	0.85	1.14	1.62	1.65	0.89	1.59	1.42	1.02	0.54	1.78	0.92	1.65	0.76	1.08	1.45	1.79	0.46	1.44	1.34		0.2188	0.0499	0.2968	0.0099	0.6197	0.4976	0.9971	0.667	0.6581	0.3049	0.413
	1498			tetradecanedioate (C14-DC)	LC/MS neg	35669		HMDB00872	13185					0.87	0.73	0.85	0.53	0.94	0.96	0.94	0.75	1.07	1.03	1.11	0.8	1.42	0.96	1.08	0.79	0.74	0.66	1.12	1.23	0.94	0.88	1.7	1.1		0.0006	0.0003	0.0005	3.3265e-05	0.062	0.1842	0.4487	0.4862	0.0411	0.0431	0.3954
	1502			hexadecanedioate (C16-DC)	LC/MS neg	35678	C19615	HMDB00672	10459					0.67	0.51	0.63	0.3	0.61	0.6	0.88	0.74	1.16	0.95	0.99	0.84	1.58	0.82	1.04	0.66	0.68	0.51	0.87	0.87	1.04	0.75	1.7	1.01		5.4739e-11	1.1742e-10	0.0627	0.0024	0.0157	0.0913	0.0746	0.2097	0.0005	0.0017	0.0195
	1503			hexadecenedioate (C16:1-DC)*	LC/MS neg	61862								0.91	0.75	1	0.79	1.19	1.11	0.81	0.59	0.76	0.82	0.93	0.73	1.29	1.08	1.15	0.67	0.65	0.66	1.07	1.14	0.96	1.03	1.61	1.07		0.6035	0.1167	0.0002	1.3623e-05	0.4022	0.4252	0.7485	0.6011	0.1256	0.0962	0.5921
	1506			octadecenedioate (C18:1-DC)*	LC/MS neg	61861								0.67	0.96	1.13	0.65	0.8	0.88	0.5	0.36	0.67	0.99	0.98	0.72	1.85	1.48	0.99	0.71	0.6	0.65	1.18	1.28	0.84	1.07	1.82	1.09		0.266	0.0593	0.0011	6.6447e-05	0.8496	0.5655	0.2066	0.3409	0.8851	0.373	0.773
	1557		Fatty Acid, Amino	2-aminoheptanoate	LC/MS pos early	43761			227939					1.22	0.53	0.86	0.91	1.22	0.97	1.47	1.1	1.18	0.92	1.31	0.75	1.08	0.78	1.42	0.64	0.78	0.88	0.92	1.04	1.22	1.14	1.04	1.12		0.1777	0.0414	0.831	0.0256	0.5004	0.4631	0.3901	0.4607	0.0665	0.0612	0.3192
	1576		Fatty Acid Metabolism (also BCAA Metabolism)	butyrylglycine	LC/MS neg	31850		HMDB00808	88412					0.81	0.98	1.21	0.83	0.97	0.92	0.56	0.52	0.97	1.48	1.39	0.92	1.87	1.53	0.94	0.68	0.77	0.99	1.77	1.57	1.13	1.28	1.8	0.89		0.5083	0.1033	9.1942e-09	2.182e-09	0.8462	0.5655	0.4827	0.5051	0.9418	0.3842	0.4848
	1578			propionylcarnitine (C3)	LC/MS pos early	32452	C03017	HMDB00824	107738					1.24	1.96	1.38	1.5	1.14	1.57	0.57	0.57	0.98	1.08	0.84	1	1.74	1.09	0.78	0.9	0.63	1.19	0.99	1.06	0.7	1.89	0.83	1.07		0.0007	0.0003	0.0077	0.0004	0.5695	0.4866	0.3748	0.4548	0.0071	0.0115	0.1269
	1579			propionylglycine	LC/MS polar	31932		HMDB00783	98681					0.96	1.02	0.95	1.14	0.96	0.8	0.52	0.69	1.22	1.21	1.18	1.33	1.76	0.99	0.97	0.55	0.68	1.46	1.21	0.98	1.24	2.13	0.83	0.81		0.7196	0.1342	4.9863e-07	7.0842e-08	0.8667	0.5656	0.6886	0.5861	0.8841	0.373	0.7856
	1581			methylmalonate (MMA)	LC/MS polar	1496	C02170	HMDB00202	487					0.84	1.17	1.03	1.33	1.08	1.13	0.83	0.74	1.29	1.14	0.93	0.89	1.73	0.88	0.82	1.16	0.91	2.05	1.46	1.25	0.79	2.24	0.71	0.86		0.4665	0.0956	4.4692e-05	3.8729e-06	0.5042	0.4635	0.3053	0.4153	0.4197	0.2289	0.554
	1591		Fatty Acid Metabolism (Acyl Glycine)	isocaproylglycine	LC/MS neg	61789								1.16	0.95	1.22	1.16	0.94	0.95	1.07	1.01	1.33	1.24	1.19	0.95	1.32	0.93	0.96	0.88	1.06	1.34	1	0.98	1.21	1.26	0.75	0.97		0.4524	0.0935	0.05	0.002	0.6307	0.5021	0.4299	0.4775	0.7295	0.3304	0.1465
	1593			valerylglycine	LC/MS neg	36768		HMDB00927	4737557					0.92	1.13	1.38	1.13	0.92	0.91	0.55	0.62	1.34	1.51	1.14	1.13	2.16	1.13	0.76	0.68	0.94	1.65	1.51	1.13	1.39	1.76	0.91	0.75		0.4316	0.0894	1.7481e-11	1.2169e-11	0.4148	0.4288	0.706	0.5908	0.5372	0.2665	0.0615
	1595			hexanoylglycine	LC/MS neg	35436		HMDB00701	99463					0.91	0.99	1.09	0.85	0.96	0.97	0.8	0.79	1.02	1.24	1.08	0.99	1.28	1.22	0.87	0.87	0.95	0.95	1.31	1.15	1.09	1.01	1.37	0.88		0.5181	0.1047	0.0129	0.0006	0.9495	0.5892	0.5834	0.5437	0.8907	0.373	0.7486
	1600			N-octanoylglycine	LC/MS neg	43502		HMDB00832	84290					1.01	1.13	1.39	0.77	1.3	0.85	0.96	0.9	0.84	0.84	1.12	0.94	0.93	1	1.33	1.08	1.24	0.64	1.09	0.94	1.15	0.52	1.7	0.86		0.6463	0.1225	0.7024	0.0218	0.5403	0.477	0.9476	0.6576	0.6846	0.3129	0.371
	1601			N-palmitoylglycine	LC/MS neg	42092		HMDB13034	151008					0.81	0.96	0.85	0.9	0.73	1.09	1.1	1	0.91	0.7	0.87	0.91	0.9	0.78	1.24	1.3	1.04	1	0.63	1.17	0.8	0.96	0.63	1.86		0.4192	0.0874	0.1279	0.0046	0.9486	0.5892	0.4094	0.4699	0.9596	0.3885	0.5847
	1613		Fatty Acid Metabolism (Acyl Carnitine, Short Chain)	acetylcarnitine (C2)	LC/MS pos early	32198	C02571	HMDB00201	1					0.98	1.24	0.75	0.98	1.19	1.31	0.77	0.9	1.47	1.09	0.9	1.18	1.62	0.74	0.82	0.98	0.7	1.47	1.33	1.2	0.71	2.1	0.91	0.9		0.265	0.0592	0.0027	0.0001	0.8785	0.5656	0.8464	0.6265	0.4256	0.2298	0.9384
	1627		Fatty Acid Metabolism (Acyl Carnitine, Long Chain Saturated)	palmitoylcarnitine (C16)	LC/MS pos late	44681	C02990	HMDB00222	461					1.42	1.55	1.62	0.83	0.95	1.27	1.3	1.41	1.01	0.94	1.03	1.09	0.71	0.94	1.09	1.41	1.61	0.58	0.63	0.92	1.14	0.36	1.07	1.47		0.0008	0.0003	1.154e-08	2.6196e-09	0.0126	0.0846	0.0108	0.0756	0.0056	0.0097	0.0025
	1629			stearoylcarnitine (C18)	LC/MS pos late	34409		HMDB00848	6426855					1.26	1.52	1.72	0.69	1.03	1.29	1.12	1.17	0.94	0.86	0.87	1.04	0.81	0.91	1.01	1.35	1.6	0.52	0.71	0.9	1.19	0.32	1.37	1.27		0.0264	0.0077	0.0003	2.0647e-05	0.0391	0.1478	0.209	0.3418	0.0338	0.0374	0.0115
	1630			arachidoylcarnitine (C20)*	LC/MS pos late	57513		HMDB06460						0.77	0.7	0.77	0.27	0.74	0.61	0.84	0.81	0.84	0.66	0.74	0.96	1.04	0.79	1.12	0.77	0.81	0.29	0.64	0.6	1.05	0.36	2.17	0.94		5.0184e-06	3.3306e-06	0.0034	0.0002	0.0151	0.0913	0.4117	0.4708	0.1627	0.1158	0.3254
	1631			behenoylcarnitine (C22)*	LC/MS pos late	57514								0.51	0.39	0.2	0.21	0.54	0.56	1.08	0.6	1.21	0.79	0.84	0.56	2.01	0.65	1.05	0.83	0.24	0.5	0.84	0.92	0.29	2.09	1.69	1.09		9.4566e-10	1.5351e-09	0.0004	2.5325e-05	0.1547	0.2825	0.0566	0.1813	0.0012	0.0031	0.0002
	1632			lignoceroylcarnitine (C24)*	LC/MS pos late	57515								0.65	0.65	0.63	0.39	0.77	0.84	0.87	0.64	1.39	0.92	0.76	0.73	2.17	0.67	0.83	0.87	0.61	0.83	1.09	0.98	0.71	1.35	1.32	0.9		0.0002	0.0001	0.0385	0.0016	0.3157	0.3734	0.1574	0.2955	0.1055	0.0861	0.1881
	1646		Fatty Acid Metabolism (Acyl Carnitine, Monounsaturated)	oleoylcarnitine (C18:1)	LC/MS pos late	35160		HMDB05065	6441392					1.27	1.47	1.58	0.8	1.01	1.16	1.27	1.27	0.82	0.71	0.8	1	0.65	0.86	1.13	1.48	1.59	0.52	0.56	0.73	1.07	0.33	1.09	1.3		0.0316	0.0091	2.0247e-08	4.0659e-09	0.2099	0.3258	0.2406	0.376	0.0659	0.061	0.0263
	1648			erucoylcarnitine (C22:1)*	LC/MS pos late	57525								0.65	0.73	0.4	0.64	0.69	0.7	0.99	0.56	0.68	0.52	0.58	0.56	1.23	0.76	1.11	1.11	0.34	0.67	0.55	0.63	0.3	1.99	0.82	1.14		0.0001	5.8901e-05	0.0024	0.0001	0.9856	0.5988	0.1108	0.2579	0.0589	0.0563	0.0268
	1649			nervonoylcarnitine (C24:1)*	LC/MS pos late	57531								0.73	0.68	0.33	0.85	1.04	1.02	1.05	0.51	0.89	0.55	0.61	0.48	1.75	0.62	1.1	0.97	0.23	1.04	0.78	0.85	0.23	4.57	0.75	1.09		0.007	0.0023	8.1979e-06	8.4339e-07	0.1433	0.275	0.2379	0.3742	0.0538	0.0519	0.0018
	1651		Fatty Acid Metabolism (Acyl Carnitine, Polyunsaturated)	linoleoylcarnitine (C18:2)*	LC/MS pos late	46223		HMDB06469	6450015					1.04	1.22	1.54	1.02	1.1	1.17	1.11	0.97	1.25	1.23	1.04	0.88	1.28	0.99	0.84	1.3	1.43	1.22	1.3	1.17	1.11	0.85	1.06	0.9		0.0259	0.0076	0.4439	0.0144	0.7094	0.5304	0.5984	0.5504	0.2895	0.175	0.0217
	1654			arachidonoylcarnitine (C20:4)	LC/MS pos late	57518								0.74	1.29	1.4	1	1.22	1.22	0.81	0.79	1.23	0.92	0.86	0.97	1.56	0.75	0.93	1.42	1.49	1.67	1.53	1.42	1.05	1.12	0.91	0.93		0.0881	0.0225	0.0932	0.0034	0.3226	0.3796	0.2538	0.3899	0.2044	0.1369	0.0618
	1664		Fatty Acid Metabolism (Acyl Carnitine, Dicarboxylate)	adipoylcarnitine (C6-DC)	LC/MS pos early	52988		HMDB61677	71296139					0.94	0.97	1.01	0.49	0.66	0.8	1.19	1.37	0.84	0.7	0.66	1.15	0.61	0.84	0.94	1.24	1.47	0.44	0.49	0.57	1.19	0.3	1.13	1.15		0.0006	0.0003	7.113e-12	5.305e-12	0.0109	0.0845	0.7267	0.5951	0.76	0.3397	0.7805
	1669			pimeloylcarnitine/3-methyladipoylcarnitine (C7-DC)	LC/MS pos early	53224								0.65	0.78	0.87	0.34	0.47	0.75	0.72	0.76	1.25	1.21	0.71	1.05	1.64	0.97	0.58	0.86	1.01	0.65	0.88	0.81	1.17	0.64	1.36	0.92		4.2214e-09	6.1097e-09	0.0971	0.0036	0.003	0.0462	0.0285	0.1294	0.1239	0.0952	0.2447
	1670			suberoylcarnitine (C8-DC)	LC/MS pos early	52990								0.9	0.75	0.79	0.29	0.57	0.92	1.06	0.58	0.71	0.59	0.84	0.55	1.22	0.84	1.41	0.89	0.51	0.23	0.38	0.86	0.57	0.45	1.67	2.26		0.0012	0.0005	2.5946e-06	3.0442e-07	0.0872	0.2148	0.7076	0.5908	0.4323	0.2321	0.3839
	1674		Fatty Acid Metabolism (Acyl Carnitine, Hydroxy)	(R)-3-hydroxybutyrylcarnitine	LC/MS pos early	43264		HMDB13127	53481617					1.12	1.43	1.44	1.05	1.04	0.93	1.04	1.19	1.16	1.2	1.13	1.14	0.98	1.03	0.94	1.33	1.53	1.09	1.12	0.94	1.15	0.71	1.03	0.84		0.0709	0.0187	0.2884	0.0097	0.4068	0.4252	0.8474	0.6265	0.0748	0.0664	0.032
	1675			(S)-3-hydroxybutyrylcarnitine	LC/MS pos early	52984		HMDB13127						0.83	1.26	1.06	1.14	1.2	1.38	0.63	0.52	1.03	1.12	1	0.82	1.99	1.09	0.89	0.96	0.66	1.41	1.61	1.65	0.69	2.13	1.15	1.02		0.0754	0.0197	9.5278e-08	1.6178e-08	0.5979	0.4936	0.4677	0.4977	0.2004	0.1354	0.391
	1676			3-hydroxyhexanoylcarnitine (1)	LC/MS pos early	62557								0.87	1.27	0.91	1	0.97	1.27	0.68	0.64	1.1	1.49	1.21	0.94	1.72	1.35	0.82	0.99	0.67	1.27	1.67	1.79	0.67	1.91	1.31	1.07		0.858	0.155	2.5371e-05	2.3654e-06	0.9141	0.5763	0.6938	0.5883	0.3811	0.2139	0.7586
	1682		Carnitine Metabolism	deoxycarnitine	LC/MS pos early	36747	C01181	HMDB01161	134					0.96	1.62	1.51	1.25	1.21	1.33	0.61	0.6	0.79	0.91	0.98	0.98	1.32	1.15	1.07	1.04	0.95	1.04	1.15	1.36	0.92	1.09	1.11	1.19		0.0003	0.0001	0.0038	0.0002	0.2823	0.3574	0.8911	0.6401	0.0039	0.0077	0.0129
	1683			carnitine	LC/MS pos early	15500	C00318	HMDB00062	10917					1.05	1.24	1.28	0.99	1.05	1.08	0.8	0.67	1.12	1.06	1.04	0.84	1.67	0.95	0.98	0.95	0.82	1.06	1.07	1.07	0.86	1.29	1.01	1		0.009	0.0029	1.247e-06	1.5977e-07	0.2969	0.3625	0.5778	0.5424	0.027	0.0315	0.0092
	1688		Ketone Bodies	3-hydroxybutyrate (BHBA)	LC/MS polar	542	C01089	HMDB00357	441					1.34	1.91	1.92	1.27	1.36	1.11	0.99	1.54	0.8	0.94	1.13	1.55	0.52	1.16	1.21	1.42	2.2	0.76	0.95	0.94	1.55	0.35	1.24	0.99		0.0006	0.0003	0.0026	0.0001	0.3928	0.4243	0.5135	0.5137	0.0149	0.0202	0.0044
	1692		Fatty Acid Metabolism (Acyl Choline)	palmitoylcholine	LC/MS pos late	52944			151731					1.58	1.4	1.97	1.04	1.24	1.17	1.52	3.29	1.34	0.81	0.85	2.17	0.41	0.61	1.04	1.34	4.09	0.88	0.63	0.63	3.05	0.21	0.72	0.99		0.001	0.0004	1.065e-12	1.059e-12	0.3636	0.4045	0.0392	0.1579	0.0683	0.0623	0.0051
	1693			oleoylcholine	LC/MS pos late	53260								1.66	2.18	2.25	1.29	1.81	1.36	1.31	3.29	0.9	0.43	0.57	2.51	0.27	0.48	1.32	1.72	4.46	0.7	0.47	0.47	2.59	0.16	0.67	1		0.0003	0.0001	3.011e-12	2.734e-12	0.6426	0.5075	0.0869	0.2238	0.008	0.0126	0.0276
	1694			palmitoloelycholine	LC/MS pos late	53257								1.15	1.43	1.59	1.04	1	1.08	1.58	3.62	0.83	0.83	0.83	2.29	0.23	1	1	1.96	5	0.76	0.73	0.79	2.55	0.15	0.96	1.08		0.024	0.0071	0	0	0.4141	0.4288	0.5123	0.5137	0.0321	0.0362	0.0292
	1697			linoleoylcholine*	LC/MS pos late	57463								1.46	1.99	2.39	1.27	1.06	1.06	1.06	3.25	0.86	0.65	0.69	3.06	0.26	0.76	1.06	1.45	5.34	0.75	0.48	0.5	3.67	0.14	0.63	1.06		0.0015	0.0006	2.4e-14	5.5e-14	0.1588	0.2874	0.2053	0.3406	0.0074	0.0118	0.003
	1708		Fatty Acid, Monohydroxy	2-hydroxyheptanoate*	LC/MS polar	61827			2750949					0.86	0.33	0.71	0.57	1.19	0.64	1.8	1.25	1.18	0.91	1.25	0.69	0.94	0.77	1.37	0.7	1.03	0.78	1.26	0.94	1.47	0.76	1.61	0.74		0.0004	0.0002	0.94	0.0287	0.0846	0.2143	0.9101	0.6471	0.0005	0.0017	0.0786
	1710			2-hydroxydecanoate	LC/MS neg	42489			21488					1.3	1.13	0.95	0.8	1.1	1.35	1.12	0.9	1.46	1.17	0.94	0.8	1.63	0.8	0.8	0.97	0.66	0.9	1	0.98	0.68	1.37	1.11	0.98		0.3665	0.0779	0.6291	0.0197	0.8764	0.5656	0.338	0.4341	0.4733	0.2463	0.9427
	1724			3-hydroxysuberate	LC/MS polar	31936		HMDB00325	22328017					0.93	0.76	0.97	0.8	1.04	0.98	1.08	0.73	1.12	1.2	1.21	0.68	1.53	1.07	1.01	0.88	0.76	0.97	1.35	1.27	0.87	1.27	1.4	0.94		0.0935	0.0237	3.3206e-06	3.8315e-07	0.5585	0.4818	0.5667	0.5393	0.0717	0.0645	0.7483
	1725			3-hydroxydecanoate	LC/MS neg	22053		HMDB02203	26612					0.77	1.02	1.09	0.99	1.24	0.76	1.04	1.06	0.84	0.67	0.85	1.02	0.79	0.8	1.26	1.4	1.51	1.08	1.09	0.85	1.08	0.71	1.01	0.78		0.5672	0.1119	4.1482e-05	3.6248e-06	0.0898	0.218	0.0768	0.2097	0.8856	0.373	0.5608
	1727			3-hydroxylaurate	LC/MS neg	32457		HMDB00387	94216					0.76	0.95	0.89	0.87	1.12	0.84	0.89	1.03	0.82	0.62	0.75	1.16	0.8	0.75	1.21	1.11	1.21	0.94	0.91	0.83	1.08	0.78	0.97	0.91		0.0123	0.0039	7.9434e-06	8.2126e-07	0.252	0.3444	0.0133	0.0864	0.6491	0.3036	0.2618
	1741			16-hydroxypalmitate	LC/MS neg	39609	C18218	HMDB06294	10466					0.94	0.97	1.25	1.21	1.05	0.95	0.78	0.88	0.91	1.03	0.9	1.13	1.03	1.13	0.87	0.8	1.17	1.16	1.14	0.9	1.46	1	0.98	0.79		0.1384	0.0337	0.0007	4.1933e-05	0.1971	0.3137	0.8281	0.6265	0.6114	0.2927	0.018
	1767		Fatty Acid, Dihydroxy	12,13-DiHOME	LC/MS neg	38395	C14829	HMDB04705	10236635					0.89	0.94	1.21	0.98	1.04	1.11	0.81	0.77	0.91	0.91	0.83	0.95	1.18	1	0.9	0.85	1.04	1	1.07	1.03	1.22	0.96	1.06	0.96		0.77	0.1421	0.194	0.0067	0.6042	0.4953	0.3057	0.4153	0.6488	0.3036	0.2081
	1770			2R,3R-dihydroxybutyrate	LC/MS polar	63109		HMDB00498						0.61	0.67	0.67	0.72	0.86	0.91	1.48	1.22	1.37	1.08	1.11	0.83	1.12	0.79	1.02	1.62	1.34	1.61	1.51	1.64	0.83	1.2	0.94	1.09		1.6111e-05	9.5336e-06	0.0145	0.0007	0.6482	0.5096	0.0035	0.0382	0.0208	0.0261	0.0312
	1779		Fatty Acid, Oxidized	4-hydroxynonenal	LC/MS neg	38309		HMDB04362	1693					0.54	1.42	1.69	1.59	0.89	0.28	0.76	0.71	0.59	0.6	0.85	0.94	0.82	1.02	1.42	1.99	2.23	1.72	0.99	0.45	1.12	0.77	0.57	0.45		0.2703	0.0599	0.1039	0.0038	0.032	0.1322	0.097	0.237	0.605	0.2906	0.3386
	1858		Eicosanoid	12-HETE	LC/MS neg	37536		HMDB06111	5312983					1.41	1.01	0.87	1.43	1.27	0.92	1.14	1.21	1.12	1.13	1.13	1.06	0.92	1.01	1	0.82	0.75	1.13	1.02	0.74	0.91	1.52	0.9	0.72		0.0682	0.0181	0.3757	0.0123	0.0414	0.1504	0.0225	0.107	0.9593	0.3885	0.206
	1860			15-HETE	LC/MS neg	37538	C04742	HMDB02110	5280724					0.92	0.83	0.84	1.15	1.07	0.96	1.14	1.41	1.07	1	1.11	1.24	0.76	0.94	1.11	1.02	1.28	1.34	1.16	1.16	1.25	1.05	0.87	0.99		0.373	0.0789	0.7478	0.0232	0.906	0.5733	0.8576	0.6274	0.4577	0.241	0.3141
	1872		Endocannabinoid	oleoyl ethanolamide	LC/MS neg	38102		HMDB02088	5283454					1.26	0.89	0.47	1.23	0.5	0.87	0.99	1.21	0.73	0.72	0.95	1.22	0.61	0.99	1.31	0.7	0.45	0.72	0.28	0.66	0.64	1.6	0.4	2.31		0.0103	0.0033	0.0002	1.1942e-05	0.002	0.042	0.4448	0.4831	0.5817	0.2818	0.0004
	1875			palmitoyl ethanolamide	LC/MS neg	38165	C16512	HMDB02100	4671					0.89	0.69	0.41	0.94	0.45	0.83	0.83	0.98	0.73	0.85	0.93	1.18	0.75	1.16	1.1	0.65	0.46	0.78	0.43	0.88	0.7	1.7	0.56	2.04		3.7719e-06	2.5599e-06	0.0042	0.0002	0.0041	0.0498	0.5258	0.5235	0.073	0.0652	2.9067e-05
	1876			stearoyl ethanolamide	LC/MS pos late	38625		HMDB13078	27902					1.09	0.81	0.82	0.75	0.79	0.8	0.83	1.1	0.91	0.93	1.04	1.33	0.83	1.01	1.12	0.61	0.83	0.63	0.67	0.75	1.35	0.76	1.06	1.13		0.0023	0.0009	0.0635	0.0025	0.8877	0.5697	0.8462	0.6265	0.1747	0.1222	0.1731
	1884			N-arachidonoyltaurine	LC/MS neg	54748								1.07	0.86	0.9	0.88	0.46	0.86	0.89	1.18	1.59	1.35	1.16	1.33	1.35	0.85	0.86	0.72	1	1.32	0.58	0.94	1.39	1.32	0.44	1.63		0.0336	0.0096	0.1484	0.0053	0.2603	0.3508	0.787	0.6116	0.6682	0.3064	0.1388
	1885			N-oleoyltaurine	LC/MS neg	39732			6437033					0.83	0.58	0.51	0.68	0.38	0.62	1.16	1.19	0.9	0.72	1.06	1.02	0.76	0.8	1.46	0.81	0.73	0.74	0.33	0.79	0.9	1.01	0.45	2.4		1.894e-05	1.0991e-05	0.0035	0.0002	0.299	0.363	0.4974	0.5069	0.0601	0.057	0.0049
	1886			N-stearoyltaurine	LC/MS neg	39730			168274					1.47	0.78	0.78	0.98	0.37	0.7	1.21	1.38	1.42	1.35	1.08	1.14	1.03	0.96	0.79	0.64	0.73	0.94	0.34	0.51	1.15	1.28	0.36	1.48		0.0276	0.008	0.1776	0.0062	0.0276	0.1194	0.2816	0.4039	0.5388	0.2666	0.0976
	1887			N-palmitoyltaurine	LC/MS neg	39835								0.92	0.45	0.45	0.65	0.32	0.53	1.23	1.3	1	1.07	1.16	1.05	0.77	1.07	1.08	0.6	0.63	0.71	0.37	0.67	1.05	1.13	0.53	1.79		1.3926e-06	1.039e-06	0.2381	0.0081	0.0583	0.1796	0.8391	0.6265	0.0143	0.0197	0.0011
	1888			N-palmitoleoyltaurine*	LC/MS neg	61824								0.99	0.54	0.67	0.72	0.61	0.93	1.24	1.14	0.82	0.71	1.08	0.91	0.73	0.86	1.52	0.67	0.76	0.6	0.44	1.01	1.13	0.78	0.73	2.32		0.0123	0.0039	0.0299	0.0013	0.5956	0.4936	0.9525	0.6576	0.0383	0.0409	0.0907
	1889			N-linoleoyltaurine*	LC/MS neg	61826								0.96	0.68	0.77	0.73	0.43	0.68	0.9	1.14	1.08	0.97	1.12	1.28	0.94	0.9	1.15	0.63	0.91	0.81	0.43	0.79	1.45	0.89	0.53	1.84		0.0004	0.0002	0.0932	0.0034	0.2638	0.3508	0.9307	0.654	0.1631	0.1158	0.0827
	1890			N-linolenoyltaurine*	LC/MS neg	46224								0.77	0.49	0.78	0.46	0.58	0.71	0.73	0.82	0.81	0.8	1.16	1.13	0.98	0.99	1.46	0.46	0.83	0.48	0.6	1.07	1.82	0.57	1.25	1.79		0.0004	0.0002	0.0293	0.0013	0.9022	0.572	0.4173	0.4724	0.0287	0.0331	0.2073
	1894			linoleoyl ethanolamide	LC/MS neg	52608		HMDB12252	5283446					1.06	0.93	0.51	1.13	0.46	1.03	0.93	1.27	0.8	0.76	0.79	1.36	0.63	0.95	1.04	0.82	0.61	0.85	0.33	0.77	0.74	1.4	0.39	2.34		0.0173	0.0053	0.0024	0.0001	0.0111	0.0846	0.781	0.6116	0.8011	0.3481	0.0031
	1912		Inositol Metabolism	myo-inositol	LC/MS polar	1124	C00137	HMDB00211	892					1.24	1.66	1.42	1.64	1.22	1.39	0.9	1.21	1.2	1.06	0.86	1.33	1	0.88	0.82	1.22	1.38	1.6	1.04	0.97	1.14	1.16	0.65	0.94		1.017e-12	3.65e-12	4.7458e-08	8.4712e-09	0.08	0.2069	0.0214	0.107	9.4865e-07	1.0803e-05	0.0003
	1913			chiro-inositol	LC/MS polar	37112	C19891	HMDB34220						0.74	0.43	0.61	0.64	0.81	0.77	1.41	0.69	1.02	1.38	1.19	0.49	1.49	1.35	0.86	0.82	0.56	0.89	1.51	1.24	0.69	1.57	1.71	0.82		0.0118	0.0037	0.0069	0.0003	0.8915	0.5697	0.3871	0.4607	0.0315	0.036	0.5487
	1921			inositol 1-phosphate (I1P)	LC/MS polar	43849	C01177	HMDB00213	440194					1.3	1.11	1.37	0.68	0.79	1.23	1.28	2.8	2.5	1.85	0.84	2.19	0.89	0.74	0.45	1.09	2.94	1.3	1.13	0.8	2.69	0.44	0.87	0.7		0.4213	0.0877	7.8139e-07	1.0528e-07	0.4724	0.4524	0.3387	0.4341	0.3094	0.183	0.3267
	1941		Phospholipid Metabolism	choline	LC/MS pos early	15506	C00114	HMDB00097	305					0.81	0.76	0.72	0.81	0.9	0.92	1.16	1.24	1.22	1.15	1	1.06	0.99	0.94	0.87	1.09	1.1	1.22	1.28	1.14	1.01	1.11	1.05	0.89		4.051e-07	3.403e-07	0.0095	0.0004	0.2797	0.3574	0.0222	0.107	0.0023	0.0051	0.0002
	1942			choline phosphate	LC/MS pos early	34396	C00588	HMDB01565	1014					1.12	1.44	1.38	1.47	1.48	1.38	0.76	0.69	0.73	0.67	0.76	0.9	1.06	0.92	1.13	0.98	0.85	0.95	0.88	0.94	0.86	1.12	0.93	1.06		9.8818e-11	2.0467e-10	0.0021	0.0001	0.3103	0.3702	0.2214	0.3568	0.0005	0.0018	0.0017
	1943			cytidine 5'-diphosphocholine	LC/MS polar	34418	C00307	HMDB01413	13804					0.62	0.68	0.68	0.46	0.67	0.66	1.01	1.4	1.31	1.43	1.25	1.39	0.94	1.1	0.87	1.11	1.54	0.98	1.56	1.34	1.38	0.64	1.59	0.86		4.1432e-09	6.1064e-09	0.0018	0.0001	0.5405	0.477	0.0019	0.027	0.0111	0.0162	0.0289
	1945			glycerophosphorylcholine (GPC)	LC/MS pos early	15990	C00670	HMDB00086	71920					0.86	0.8	0.65	0.78	0.8	1.06	1.2	1.21	0.86	0.98	0.93	1.01	0.71	1.14	0.96	1.12	0.92	0.78	0.91	1.15	0.82	0.84	1.18	1.26		1.6662e-10	3.0829e-10	1.3862e-08	2.9919e-09	0.0001	0.0132	0.0187	0.0992	0.0006	0.002	8.6088e-09
	1947			phosphoethanolamine	LC/MS neg	1600	C00346	HMDB00224	1015					1.06	1.51	1.41	1.47	1.22	1.15	0.81	1.43	1.33	1.14	0.88	1.77	0.93	0.85	0.77	1.15	1.9	1.84	1.31	0.95	1.65	0.97	0.71	0.73		5.1258e-08	5.8089e-08	4.82e-13	5.93e-13	0.096	0.2252	0.4934	0.5069	0.0001	0.0006	0.0009
	1948			cytidine-5'-diphosphoethanolamine	LC/MS polar	34410	C00570	HMDB01564	123727					0.63	0.6	0.61	0.35	0.68	0.66	1.39	1.64	1.48	1.43	1.31	1.18	0.9	0.97	0.91	1.34	1.6	0.82	1.55	1.37	1.2	0.51	1.89	0.88		9.4171e-10	1.5351e-09	0.0028	0.0002	0.1377	0.2689	0.0052	0.0513	0.0031	0.0064	0.014
	1949			glycerophosphoethanolamine	LC/MS polar	37455	C01233	HMDB00114	123874					0.67	0.54	0.48	0.61	0.7	1.07	1.34	1.45	0.8	0.8	0.67	1.08	0.55	1	0.83	1.08	1.04	0.73	0.84	1.07	0.96	0.7	1.15	1.28		9.9726e-10	1.5973e-09	5.2299e-06	5.6887e-07	0.0038	0.0498	0.0096	0.0721	2.71e-05	0.0002	2.3742e-06
	1950			glycerophosphoserine*	LC/MS polar	57404			3081457					1.09	1.42	1.34	1.29	1.14	1.44	0.99	1.17	1.49	1.25	0.95	1.18	1.27	0.84	0.76	1.29	1.44	1.76	1.31	1.26	1.12	1.23	0.74	0.96		7.9718e-08	8.4002e-08	6.6346e-08	1.1547e-08	0.2942	0.3625	0.3216	0.4237	0.0007	0.0021	0.0039
	1951			glycerophosphoinositol*	LC/MS polar	47155			167572					1.12	1.15	1.04	1.05	1.02	1.09	1.05	1.28	1.39	1.22	0.89	1.21	1.09	0.88	0.73	1.08	1.18	1.3	1.1	0.86	1.1	1.1	0.85	0.78		0.129	0.0316	8.8963e-05	7.0914e-06	0.9702	0.5968	0.3455	0.4387	0.2422	0.1532	0.7981
	1952			trimethylamine N-oxide	LC/MS pos early	40406	C01104	HMDB00925	1145					0.63	0.9	0.94	0.63	0.59	0.48	0.66	0.33	0.55	1	1.77	0.49	1.67	1.82	1.77	0.95	0.49	0.55	0.93	1.36	0.52	1.12	1.7	1.46		0.0043	0.0015	2.751e-07	4.2558e-08	0.793	0.5543	0.122	0.2702	0.5833	0.2818	0.8315
	1970		Phosphatidylcholine (PC)	1-myristoyl-2-palmitoyl-GPC (14:0/16:0)	LC/MS pos late	19258		HMDB07869	129657					0.83	0.91	0.97	0.84	0.9	0.95	0.91	0.92	1.1	1.32	1.18	1.01	1.19	1.2	0.89	0.99	1.07	1.11	1.43	1.34	1.07	1.04	1.29	0.94		0.0009	0.0004	4.2732e-09	1.1494e-09	0.67	0.5154	0.0149	0.0904	0.2006	0.1354	0.6149
	1974			1-myristoyl-2-arachidonoyl-GPC (14:0/20:4)*	LC/MS pos late	53195		HMDB07883						0.76	0.67	0.65	0.79	0.89	1.03	1.27	1.4	1.12	1.09	0.95	1.1	0.8	0.98	0.87	1.12	1.21	1.17	1.29	1.29	1.08	0.96	1.1	1		5.8015e-06	3.7268e-06	0.0585	0.0023	0.071	0.1991	0.0103	0.0743	0.0008	0.0024	0.0014
	1986			1,2-dipalmitoyl-GPC (16:0/16:0)	LC/MS pos late	19130		HMDB00564	452110					0.91	1.24	1.17	1.05	0.91	0.94	0.79	0.95	1.17	1.41	1.22	1.2	1.23	1.2	0.87	1.08	1.22	1.35	1.4	1.27	1.13	1.11	1.04	0.9		0.2745	0.0607	9.3359e-11	4.6423e-11	0.0132	0.0846	0.309	0.4184	0.0045	0.0085	0.0368
	1987			1-palmitoyl-2-palmitoleoyl-GPC (16:0/16:1)*	LC/MS pos late	52470		HMDB07969						0.79	0.68	0.75	0.69	0.99	0.98	1.19	0.98	0.85	0.92	0.97	0.82	0.87	1.08	1.06	1.03	0.93	0.75	1.16	1.22	0.9	0.8	1.55	1.05		0.0003	0.0001	0.0316	0.0013	0.1892	0.3079	0.0544	0.1784	0.0059	0.0099	0.0699
	1988			1-palmitoyl-2-stearoyl-GPC (16:0/18:0)	LC/MS pos late	52616		HMDB07970						1.12	1.6	1.56	1.43	1.19	1.26	0.76	0.86	1.1	1.32	1.12	1.13	1.28	1.2	0.85	1.09	1.19	1.4	1.39	1.26	1.1	1.18	0.99	0.9		1.0372e-11	3.0389e-11	2.3017e-08	4.5348e-09	0.0214	0.1061	0.1378	0.2861	8.5893e-07	1.0207e-05	2.8653e-06
	1990			1-palmitoyl-2-oleoyl-GPC (16:0/18:1)	LC/MS pos late	52461		HMDB07972	6436017					0.87	0.86	0.91	0.83	1.01	0.94	1.01	0.97	0.94	0.94	0.97	0.96	0.97	0.99	1.03	1	1.02	0.91	1.09	1.05	1.02	0.89	1.21	0.96		8.0876e-05	4.0481e-05	0.3067	0.0102	0.2242	0.3304	0.0172	0.0952	0.0121	0.0172	0.1312
	1993			1-palmitoyl-2-linoleoyl-GPC (16:0/18:2)	LC/MS pos late	42446		HMDB07973	5287971					0.99	0.95	0.97	0.91	0.97	0.99	1.01	1.06	1.02	1	0.96	1.05	0.97	0.98	0.96	0.96	1.04	0.94	0.98	0.95	1.08	0.91	1.04	0.97		0.0193	0.0058	0.0388	0.0016	0.5976	0.4936	0.898	0.6424	0.1488	0.1076	0.4503
	1996			1-palmitoyl-2-gamma-linolenoyl-GPC (16:0/18:3n6)*	LC/MS pos late	54812		HMDB07974						0.8	0.81	0.88	0.63	0.87	0.82	0.86	0.83	0.92	1.07	1.07	0.97	1.11	1.16	1	0.87	0.92	0.73	1.17	1.1	1.06	0.79	1.6	0.94		2.2372e-07	2.0515e-07	2.206e-05	2.1037e-06	0.1492	0.2774	0.0211	0.1069	0.024	0.0289	0.2034
	2000			1-palmitoyl-2-dihomo-linolenoyl-GPC (16:0/20:3n3 or 6)*	LC/MS pos late	52454								0.85	0.81	0.87	0.86	1.05	0.9	1.06	0.88	0.77	0.75	0.97	0.83	0.88	0.97	1.3	1.01	0.9	0.78	0.92	1.03	0.89	0.87	1.18	1.12		0.0014	0.0006	6.086e-05	5.0841e-06	0.3241	0.38	0.052	0.175	0.0179	0.0236	0.1266
	2004			1-palmitoyl-2-arachidonoyl-GPC (16:0/20:4n6)	LC/MS pos late	52462		HMDB07982	10747814					0.93	0.92	0.92	0.91	0.93	0.95	1.04	1.11	1.06	1.03	0.97	1.07	0.95	0.98	0.94	1.03	1.1	1.03	1.03	1	1.07	0.94	0.99	0.97		4.88e-08	5.583e-08	2.0479e-05	1.9619e-06	0.9382	0.5865	0.0159	0.0935	0.0063	0.0104	0.0069
	2010			1-palmitoyl-2-docosahexaenoyl-GPC (16:0/22:6)	LC/MS pos late	52610		HMDB07991	6441886					0.99	0.93	0.95	0.89	0.94	0.96	1.05	1.1	1.1	1.07	1.01	1.05	1	0.97	0.94	0.98	1.05	0.98	1.01	0.97	1.06	0.94	1.02	0.97		2.2104e-05	1.2705e-05	0.0082	0.0004	0.2402	0.3373	0.8526	0.6273	0.032	0.0362	0.0742
	2016			1-palmitoleoyl-2-linoleoyl-GPC (16:1/18:2)*	LC/MS pos late	52683		HMDB08006						1.08	0.98	0.89	0.96	1	1.29	1.26	1.35	0.99	0.84	0.79	1.07	0.73	0.85	0.94	1.15	1.11	0.88	0.78	0.94	0.97	0.79	0.89	1.21		0.3547	0.076	1.3975e-09	4.7074e-10	0.0542	0.1748	0.3899	0.4607	0.7964	0.3479	0.2453
	2017			1-palmitoleoyl-2-linolenoyl-GPC (16:1/18:3)*	LC/MS pos late	53180		HMDB08008						0.87	0.84	0.83	0.75	0.87	1.16	1.17	1.29	0.92	0.96	0.86	1.11	0.71	1.04	0.9	1.12	1.23	0.79	0.95	1.15	1.1	0.64	1.2	1.22		0.0127	0.004	0.0003	2.3178e-05	0.1164	0.2439	0.2047	0.3406	0.1167	0.0916	0.1662
	2027			1-stearoyl-2-oleoyl-GPC (18:0/18:1)	LC/MS pos late	52438		HMDB08038						1.12	1.13	1.22	1.27	1.27	1.2	1.08	1.02	0.9	0.88	0.89	0.94	0.89	0.97	1.01	1.09	1.11	1.02	0.99	0.95	1.02	0.92	0.97	0.95		2.4493e-07	2.1634e-07	0.0067	0.0003	0.7938	0.5543	0.1212	0.2702	0.1072	0.0867	0.0081
	2030			1-stearoyl-2-linoleoyl-GPC (18:0/18:2)*	LC/MS pos late	52452		HMDB08039						1.25	1.2	1.22	1.3	1.14	1.19	1.03	1.04	0.95	0.99	0.97	1	0.91	1.05	0.97	0.99	1.01	0.99	0.9	0.92	1.02	0.97	0.92	1.02		9.25e-13	3.585e-12	0.1015	0.0037	0.5301	0.4746	6.7672e-05	0.0019	0.0006	0.002	0.0002
	2038			1-stearoyl-2-arachidonoyl-GPC (18:0/20:4)	LC/MS pos late	42450		HMDB08048	16219824					1.11	1.07	1.06	1.11	1.05	1.08	1.05	1.16	1.1	1.07	1	1.1	0.95	0.97	0.94	1.01	1.11	1.1	1.01	0.97	1.09	1	0.92	0.96		0.0003	0.0001	0.0005	3.1113e-05	0.9508	0.5892	0.043	0.1623	0.1706	0.1199	0.2142
	2044			1-stearoyl-2-docosahexaenoyl-GPC (18:0/22:6)	LC/MS pos late	52611		HMDB08057						1.16	1.1	1.15	1.08	1.06	1.06	1.04	1.08	1.18	1.15	1.06	1.04	1.09	0.98	0.92	0.98	1.07	1.09	1.05	0.97	1.1	1.02	0.96	0.93		0.0003	0.0001	0.0133	0.0006	0.7767	0.5537	0.0191	0.0999	0.1361	0.1019	0.0158
	2049			1,2-dioleoyl-GPC (18:1/18:1)	LC/MS pos late	52457			10350317					1.31	1.22	1.17	1.65	1.22	1.41	1.11	1.13	0.89	0.82	0.85	1.02	0.79	0.92	1.04	1.04	1.01	1.12	0.77	0.92	0.98	1.11	0.68	1.21		5.4979e-09	7.6796e-09	0.0003	2.053e-05	0.1764	0.3011	0.0082	0.0665	0.0455	0.0466	0.0707
	2052			1-oleoyl-2-linoleoyl-GPC (18:1/18:2)*	LC/MS pos late	52453								1.52	1.57	1.33	2.23	1.56	1.57	1.23	1.25	0.84	0.8	0.88	1.02	0.67	0.96	1.1	1.27	1.1	1.23	0.83	0.91	0.87	1.12	0.67	1.1		1.171e-11	3.3492e-11	0.0004	2.7572e-05	0.1997	0.3148	0.0034	0.0382	0.0017	0.0041	0.022
	2062			1-oleoyl-2-docosahexaenoyl-GPC (18:1/22:6)*	LC/MS pos late	52697		HMDB08123						1.04	1.11	1.15	1.42	1.15	1.18	0.99	1.08	1.03	1	0.92	1.1	0.95	0.97	0.92	1.05	1.2	1.41	1.11	1.04	1.14	1.17	0.79	0.94		2.3975e-08	3.0001e-08	1.3332e-05	1.3133e-06	0.0129	0.0846	0.4978	0.5069	0.0873	0.0738	0.0156
	2063			1,2-dilinoleoyl-GPC (18:2/18:2)	LC/MS pos late	52603		HMDB08138	5288075					1.08	1.22	1.04	1.17	0.94	1.15	0.96	1.16	0.94	0.95	0.91	1.21	0.81	1.01	0.96	1.09	1.12	1.01	0.82	0.96	1.03	0.9	0.81	1.18		0.0008	0.0003	1.4295e-05	1.3886e-06	0.0735	0.1997	0.1819	0.3241	0.0025	0.0054	0.4936
	2064			1-linoleoyl-2-linolenoyl-GPC (18:2/18:3)*	LC/MS pos late	53176		HMDB08141						1.07	1.15	0.95	0.85	0.75	1.21	0.92	1.27	0.97	0.93	0.74	1.39	0.76	0.96	0.79	0.99	1.13	0.77	0.65	0.84	1.14	0.68	0.85	1.28		0.8754	0.1572	0.0028	0.0002	0.3559	0.3992	0.5344	0.5242	0.4409	0.2344	0.8608
	2068			1-linoleoyl-2-arachidonoyl-GPC (18:2/20:4n6)*	LC/MS pos late	52710		HMDB08147						0.87	0.99	0.92	0.98	0.86	0.93	1.03	1.18	1.06	1.07	1.03	1.14	0.89	1.01	0.96	1.17	1.24	1.18	1.05	1.09	1.05	0.95	0.89	1.04		0.0086	0.0028	0.0172	0.0008	0.7737	0.5525	0.095	0.2351	0.9049	0.3758	0.2294
	2106		Phosphatidylethanolamine (PE)	1,2-dipalmitoyl-GPE (16:0/16:0)*	LC/MS pos late	57341		HMDB08923	445468					0.7	1.41	1.37	1.11	1.14	1	0.62	0.66	1.07	1.62	1.46	1.06	1.64	1.51	0.9	1.24	1.28	1.69	2.62	2.09	1.03	1.32	1.55	0.8		0.1861	0.0432	4.1765e-10	1.6192e-10	0.113	0.2417	0.0988	0.2372	0.0434	0.0451	0.0827
	2109			1-palmitoyl-2-stearoyl-GPE (16:0/18:0)*	LC/MS pos late	57388		HMDB08925	5326793					1	1.62	1.54	1.19	1.03	1.07	0.7	0.84	1.15	1.47	1.25	1.21	1.36	1.28	0.85	1.13	1.3	1.36	1.51	1.33	1.15	1.05	1.11	0.88		0.0008	0.0003	1.0241e-05	1.0359e-06	0.068	0.1949	0.823	0.6265	0.0009	0.0026	0.0033
	2110			1-palmitoyl-2-oleoyl-GPE (16:0/18:1)	LC/MS pos late	19263		HMDB05320	5283496					0.67	0.87	0.92	0.87	1.09	0.93	0.76	0.62	0.73	0.95	1.05	0.82	1.17	1.31	1.1	1	0.86	0.95	1.56	1.46	0.86	1.1	1.64	0.94		0.0196	0.0059	8.4041e-07	1.1251e-07	0.2161	0.3268	0.0029	0.0359	0.3513	0.2	0.5028
	2112			1-palmitoyl-2-linoleoyl-GPE (16:0/18:2)	LC/MS pos late	42449		HMDB05322	9546747					0.95	1.01	1.05	0.96	1.08	1.06	0.89	0.87	0.88	0.91	0.96	0.98	1.01	1.04	1.05	0.95	0.96	0.89	1.04	1.06	1.02	0.92	1.17	1.02		0.5719	0.1124	0.0984	0.0036	0.7897	0.5543	0.5534	0.5364	0.8884	0.373	0.5369
	2115			1-palmitoyl-2-arachidonoyl-GPE (16:0/20:4)*	LC/MS pos late	52464		HMDB05323	9546800					1.01	1.01	1.07	1.03	1.06	1.07	1.04	0.99	0.93	0.95	0.97	0.96	0.94	1.02	1.01	1.04	1.05	0.95	1	1.02	1.01	0.91	1.05	1.02		0.017	0.0052	0.0208	0.0009	0.8188	0.5622	0.8092	0.6252	0.7504	0.3368	0.0934
	2117			1-palmitoyl-2-docosahexaenoyl-GPE (16:0/22:6)*	LC/MS pos late	52465		HMDB05324	9546799					1.01	0.99	1	0.9	0.92	0.94	0.97	1.05	1.11	1.09	1	1.08	1.06	0.98	0.92	0.96	1.04	0.99	1	0.94	1.09	0.95	1.01	0.94		0.0045	0.0016	0.0004	2.6132e-05	0.0765	0.2038	0.7677	0.608	0.8083	0.3491	0.9423
	2124			1-stearoyl-2-oleoyl-GPE (18:0/18:1)	LC/MS pos late	42448		HMDB08993						0.84	0.94	0.95	0.85	0.88	0.97	0.84	0.88	0.9	1.02	0.95	1.05	1.01	1.14	0.93	0.94	1.01	0.91	1.07	1.11	1.07	0.9	1.17	1.04		0.006	0.002	0.047	0.0019	0.7707	0.5525	0.0576	0.1813	0.4667	0.2444	0.5183
	2127			1-stearoyl-2-linoleoyl-GPE (18:0/18:2)*	LC/MS pos late	52446		HMDB08994	9546749					1.01	1	1.04	0.92	0.93	1.01	0.91	0.97	1	1	0.91	1.06	1.03	1	0.91	0.9	1	0.91	0.92	0.91	1.11	0.91	1.01	0.99		0.5572	0.1101	0.174	0.0061	0.6096	0.4963	0.7424	0.5973	0.9129	0.3775	0.4825
	2132			1-stearoyl-2-arachidonoyl-GPE (18:0/20:4)	LC/MS pos late	52447		HMDB09003	5289133					1.03	1	1.05	1	0.97	0.99	1.03	1.08	1.1	1.06	0.98	1.04	1.02	0.96	0.92	1	1.1	1.06	1	0.94	1.1	0.97	0.94	0.94		0.6128	0.1178	5.6339e-06	6.0965e-07	0.5504	0.4805	0.2993	0.4129	0.917	0.3786	0.1294
	2136			1-stearoyl-2-docosahexaenoyl-GPE (18:0/22:6)*	LC/MS pos late	52466		HMDB05334	9546798					0.95	0.84	0.86	0.69	0.75	0.81	1	1.23	1.39	1.23	1.05	1.23	1.13	0.89	0.85	0.89	1.11	1.01	0.98	0.89	1.26	0.91	0.97	0.92		1.1308e-08	1.4928e-08	3.8594e-05	3.3866e-06	0.0719	0.1991	0.4585	0.4957	0.0261	0.0307	0.0524
	2138			1-oleoyl-2-linoleoyl-GPE (18:1/18:2)*	LC/MS pos late	52687		HMDB05349	9546753					0.94	1.02	1.01	1.18	0.95	1.05	0.92	0.97	0.79	0.84	0.86	1.05	0.82	1.06	1.02	1	1.05	1	0.86	0.96	1.05	0.95	0.86	1.12		0.3603	0.077	0.003	0.0002	0.2384	0.337	0.4228	0.4739	0.7301	0.3304	0.9366
	2141			1-oleoyl-2-arachidonoyl-GPE (18:1/20:4)*	LC/MS pos late	55041		HMDB09069						0.95	1.03	1.05	1.18	1.01	1.02	1.06	1.16	0.96	0.93	0.92	1.09	0.83	0.97	0.99	1.15	1.28	1.19	0.99	0.99	1.11	0.93	0.83	1		0.0356	0.01	3.7568e-10	1.5088e-10	0.0394	0.1478	0.2735	0.3999	0.5	0.2545	0.238
	2144			1-oleoyl-2-docosahexaenoyl-GPE (18:1/22:6)*	LC/MS pos late	53209								0.94	0.92	0.91	1	0.91	0.9	1.07	1.4	1.2	1.04	0.92	1.31	0.86	0.87	0.88	1.04	1.35	1.26	1	0.87	1.3	0.93	0.79	0.87		0.0068	0.0023	8.29e-13	9.11e-13	0.8676	0.5656	0.3877	0.4607	0.1778	0.1237	0.1525
	2145			1,2-dilinoleoyl-GPE (18:2/18:2)*	LC/MS pos late	53174		HMDB09093	9546812					1.13	1.52	1.33	1.38	0.96	1.13	0.83	0.99	0.99	0.93	0.87	1.19	1	0.94	0.93	1.12	1.17	1.21	0.8	0.87	1.05	1.04	0.66	1.09		0.0007	0.0003	0.0854	0.0032	0.3528	0.3968	0.2991	0.4129	0.0045	0.0085	0.0524
	2147			1-linoleoyl-2-arachidonoyl-GPE (18:2/20:4)*	LC/MS pos late	53189		HMDB09102						1	1.31	1.13	1.43	1.05	1.03	0.95	1.22	0.97	0.89	0.93	1.28	0.79	0.91	1.05	1.25	1.38	1.38	0.93	0.95	1.1	1	0.67	1.02		0.0001	6.2297e-05	4.6976e-07	6.766e-08	0.0192	0.0991	0.9533	0.6576	0.0017	0.0041	0.1408
	2176		Glycosyl PE	1-palmitoyl-2-oleoyl-glycosyl-GPE (16:0/18:1)**	LC/MS pos late	63200								0.7	0.83	0.75	0.69	1.09	0.89	1.02	0.84	0.89	1.18	1.31	0.83	1.05	1.33	1.11	1.19	0.9	0.87	1.83	1.66	0.75	0.97	2.09	0.91		0.0053	0.0018	1.2292e-05	1.2224e-06	0.3671	0.4073	0.0308	0.1362	0.4796	0.2478	0.0864
	2177			1-palmitoyl-2-linoleoyl-glycosyl-GPE (16:0/18:2)**	LC/MS pos late	63197								0.96	0.94	0.8	0.64	1.1	0.99	1.22	1.22	1.21	1.09	1.19	1	0.99	0.9	1.09	1.19	1.01	0.8	1.25	1.21	0.85	0.79	1.55	0.97		0.0282	0.0082	0.0964	0.0035	0.0774	0.2048	0.6139	0.5563	0.6521	0.3041	0.0943
	2178			1-palmitoyl-2-arachidonoyl-glycosyl-GPE (16:0/20:4)**	LC/MS pos late	63195								0.98	0.84	0.74	0.77	0.95	0.94	1.31	1.33	1	1.11	1.11	1.02	0.76	1.11	1	1.11	1	0.79	1.07	1.06	0.9	0.78	1.37	0.98		0.001	0.0004	0.0013	7.6813e-05	0.2268	0.3308	0.9092	0.6471	0.0804	0.0693	0.0046
	2179			1-palmitoyl-2-docosahexaenoyl-glycosyl-GPE (16:0/22:6)**	LC/MS pos late	63196								1.03	0.92	0.77	0.64	0.86	0.88	1.23	1.42	1.39	1.28	1.14	1.15	0.98	0.92	0.9	1.09	1.06	0.85	1.06	0.97	0.97	0.8	1.24	0.92		6.2195e-05	3.2484e-05	0.0493	0.002	0.0174	0.0942	0.6013	0.5519	0.3637	0.2062	0.0081
	2183			1-stearoyl-2-linoleoyl-glycosyl-GPE (18:0/18:2)**	LC/MS pos late	63192								1.13	0.99	0.85	0.75	0.92	0.96	1.14	1.35	1.25	1.23	1.07	1.18	0.93	0.98	0.87	1	1.02	0.83	1.01	0.91	1.02	0.82	1.21	0.9		0.1196	0.0296	0.3231	0.0107	0.2764	0.3574	0.3338	0.4318	0.895	0.373	0.1993
	2184			1-stearoyl-2-arachidonoyl-glycosyl-GPE (18:0/20:4)**	LC/MS pos late	63193								1.17	0.92	0.8	0.83	0.98	0.95	1.36	1.63	1.41	1.34	1.2	1.2	0.87	0.95	0.89	1.07	1.12	1	1.12	0.97	1.04	0.89	1.12	0.86		0.1164	0.0289	0.0049	0.0003	0.195	0.3135	0.1609	0.3008	0.4057	0.224	0.0433
	2185			1-stearoyl-2-docosahexaenoyl-glycosyl-GPE (18:0/22:6)**	LC/MS pos late	63194								1.08	0.85	0.73	0.56	0.78	0.79	1.29	1.73	1.73	1.49	1.24	1.34	1	0.86	0.83	1.01	1.17	0.9	1.07	0.9	1.16	0.76	1.19	0.84		1.072e-05	6.6036e-06	0.0019	0.0001	0.0227	0.1074	0.5087	0.5124	0.1631	0.1158	0.0123
	2197		Phosphatidylserine (PS)	1-stearoyl-2-oleoyl-GPS (18:0/18:1)	LC/MS pos late	19265		HMDB10163	9547087					1.13	1.19	1.3	1.23	1.1	1.24	0.97	1.03	1.14	1.14	0.92	1.06	1.11	1	0.8	1.02	1.18	1.24	1.11	1.01	1.16	1.05	0.89	0.91		1.178e-09	1.8619e-09	6.5116e-06	6.8683e-07	0.3486	0.3931	0.0454	0.1624	0.0047	0.0085	4.8284e-05
	2198			1-stearoyl-2-linoleoyl-GPS (18:0/18:2)	LC/MS pos late	53009			9547091					1.01	1.17	1.11	0.94	0.94	1.18	0.86	0.92	1.1	1.08	0.85	1.07	1.2	0.99	0.79	0.99	1.01	1.03	1.01	0.99	1.01	1.02	0.98	0.99		0.0899	0.0229	0.0987	0.0036	0.2613	0.3508	0.6782	0.5827	0.0613	0.0578	0.2102
	2200			1-stearoyl-2-arachidonoyl-GPS (18:0/20:4)	LC/MS pos late	52235		HMDB12383						1.23	1.56	1.53	1.53	1.47	1.49	0.95	0.97	1.09	1.02	0.92	1.02	1.13	0.93	0.91	1.21	1.21	1.36	1.22	1.12	1	1.12	0.89	0.92		0	3e-15	0.0063	0.0003	0.2218	0.3304	0.0148	0.0904	7.248e-07	9.0042e-06	1.0891e-06
	2210		Phosphatidylglycerol (PG)	1-palmitoyl-2-oleoyl-GPG (16:0/18:1)	LC/MS pos late	52448			5283509					0.97	1.05	1.02	0.82	1.06	1.11	1.28	1.47	1.26	0.97	0.88	1.15	0.86	0.77	0.91	1.38	1.55	1.07	1.06	1	1.12	0.69	0.99	0.94		0.9991	0.1755	5.5493e-08	9.739e-09	0.3873	0.4218	0.6859	0.5861	0.638	0.3011	0.8022
	2211			1-palmitoyl-2-linoleoyl-GPG (16:0/18:2)	LC/MS pos late	52628		HMDB10575						1.01	0.97	1.11	0.9	0.97	0.98	0.97	0.9	0.8	1.05	1.16	0.93	0.89	1.32	1.1	0.93	0.98	0.71	1	1.12	1.06	0.72	1.41	1.12		0.8117	0.1477	9.3441e-05	7.3919e-06	0.8638	0.5656	0.94	0.6567	0.791	0.3466	0.3089
	2226		Phosphatidylinositol (PI)	1-palmitoyl-2-linoleoyl-GPI (16:0/18:2)	LC/MS pos late	52450		HMDB09784						0.66	0.5	0.68	0.43	0.81	0.83	0.82	0.69	0.64	0.97	1.11	0.84	0.93	1.52	1.14	0.63	0.71	0.42	1.19	1.39	1.14	0.59	2.82	1.17		1.9315e-07	1.807e-07	4.3676e-08	7.8633e-09	0.0478	0.1631	0.0409	0.1588	0.0014	0.0034	0.0384
	2228			1-palmitoyl-2-arachidonoyl-GPI (16:0/20:4)*	LC/MS pos late	52467		HMDB09789						1.21	1.27	1.22	1.27	1.32	1.66	0.94	0.91	0.82	0.91	0.75	0.96	0.9	1.11	0.83	0.99	0.91	0.86	0.99	1.03	0.92	0.95	1.15	1.04		1.0633e-06	8.2304e-07	0.3453	0.0114	0.3948	0.4243	0.122	0.2702	0.0606	0.0573	0.0918
	2232			1-stearoyl-2-linoleoyl-GPI (18:0/18:2)	LC/MS pos late	52468		HMDB09809						0.48	0.2	0.18	0.28	0.33	0.68	0.73	0.72	0.47	0.74	0.71	0.98	0.65	1.59	0.95	0.31	0.27	0.27	0.51	1	0.87	1.03	1.87	1.95		4.6773e-11	1.0216e-10	0.0017	0.0001	0.0607	0.1828	0.016	0.0935	1.2873e-05	9.509e-05	4.0102e-06
	2243			1-stearoyl-2-arachidonoyl-GPI (18:0/20:4)	LC/MS pos late	52449		HMDB09815						0.96	1.03	1.03	0.93	0.98	0.98	1.04	1.11	1.14	1.03	0.99	1.07	1.03	0.9	0.96	1.11	1.19	1.11	1.04	1	1.07	0.93	0.94	0.96		0.3058	0.0667	6.2026e-07	8.5788e-08	0.3228	0.3796	0.3341	0.4318	0.3962	0.2201	0.3841
	2248			1-oleoyl-2-arachidonoyl-GPI (18:1/20:4) *	LC/MS pos late	54994		HMDB09844						1.12	1.31	1.44	1.98	1.35	1.47	0.95	0.98	0.67	0.73	0.69	1.04	0.68	1.09	0.95	1.11	1.27	1.18	0.88	0.91	1.15	0.93	0.74	1.04		1.21e-05	7.3412e-06	0.0789	0.003	0.3348	0.3817	0.475	0.5016	0.2039	0.1369	0.0564
	2281		Lysophospholipid	1-palmitoyl-GPC (16:0)	LC/MS pos late	33955		HMDB10382	86554					0.94	0.93	0.88	0.96	0.93	1.09	1.09	1.06	1.05	1.1	1.01	0.98	0.99	1.04	0.92	1.07	1	1.08	1.08	1.17	0.93	1.08	1	1.08		0.0035	0.0013	0.0154	0.0007	0.0092	0.0775	0.1249	0.2726	0.052	0.0508	0.0021
	2282			2-palmitoyl-GPC (16:0)*	LC/MS neg	35253		HMDB61702	15061532					0.98	0.77	0.43	1.01	0.44	0.95	1.13	1.17	0.99	1.28	1.17	1.04	0.84	1.3	0.91	0.88	0.51	1.02	0.58	1.14	0.58	2	0.57	1.97		2.2393e-05	1.281e-05	0.03	0.0013	0.0002	0.0148	0.8397	0.6265	0.1654	0.1171	2.3842e-05
	2283			1-palmitoleoyl-GPC (16:1)*	LC/MS pos late	33230		HMDB10383	24779461					0.81	0.72	0.6	0.99	0.91	1.21	1.35	1.36	0.92	0.93	0.86	1.01	0.68	1	0.92	1.2	1.02	1.14	1.05	1.28	0.85	1.12	0.92	1.22		0.0083	0.0027	0.0551	0.0022	0.0086	0.0746	0.104	0.2471	0.0088	0.0137	0.0012
	2284			2-palmitoleoyl-GPC (16:1)*	LC/MS pos late	35819		HMDB10383						0.62	0.57	0.5	0.56	0.7	1.22	1.49	1.34	0.85	1.01	0.91	0.9	0.64	1.19	0.9	1.37	1.09	0.77	1.15	1.8	0.8	0.71	1.49	1.56		2.8163e-06	1.9443e-06	0.0068	0.0003	0.0281	0.1194	0.0081	0.0665	0.0024	0.0052	0.0034
	2290			1-stearoyl-GPC (18:0)	LC/MS pos late	33961		HMDB10384	497299					1.35	1.29	1.23	1.58	1.19	1.42	1.15	1.11	1.09	1.19	1.06	0.96	0.98	1.09	0.89	1.11	1.01	1.27	1.05	1.12	0.91	1.26	0.82	1.07		5.9322e-11	1.2502e-10	0.0747	0.0028	0.2257	0.3304	0.0017	0.026	0.0048	0.0085	0.0153
	2292			1-oleoyl-GPC (18:1)	LC/MS pos late	48258		HMDB02815	16081932					1.12	1.06	0.94	1.32	1.17	1.26	1.29	1.34	1.03	1.04	1.1	1.03	0.77	1.01	1.06	1.23	1.13	1.21	1.09	1.24	0.92	1.07	0.9	1.14		0.0025	0.0009	0.0478	0.0019	0.4519	0.445	0.2787	0.4023	0.5631	0.2748	0.9259
	2295			1-linoleoyl-GPC (18:2)	LC/MS pos late	34419	C04100	HMDB10386	11988421					0.85	0.95	0.85	0.94	0.95	1.14	1.05	1.28	1.08	0.87	0.86	1.22	0.84	0.81	0.98	1.16	1.28	1.19	0.97	1.14	1.1	0.93	0.81	1.18		0.1593	0.0377	0.0007	4.4526e-05	0.4936	0.4619	0.1646	0.3053	0.662	0.3056	0.1149
	2297			1-linolenoyl-GPC (18:3)*	LC/MS pos late	45951		HMDB10388						0.85	0.74	0.73	0.73	0.65	1.17	1.14	1.13	0.93	1.36	0.94	0.98	0.82	1.47	0.69	0.99	0.97	0.8	1.04	1.28	0.97	0.82	1.31	1.24		6.5717e-05	3.4027e-05	0.0126	0.0006	0.0279	0.1194	0.2523	0.3899	0.0213	0.0264	0.0155
	2313			1-arachidonoyl-GPC (20:4n6)*	LC/MS neg	34061	C05208	HMDB10395						0.78	0.71	0.39	0.98	0.41	0.99	1.2	1.53	1.06	1.12	1.06	1.28	0.69	1.06	0.94	1.09	0.77	1.34	0.59	1.34	0.7	1.73	0.44	2.27		1.3798e-06	1.0359e-06	0.0286	0.0012	0.0004	0.0194	0.1831	0.3244	0.0969	0.0803	9.4923e-06
	2325			1-lignoceroyl-GPC (24:0)	LC/MS pos late	49617		HMDB10405						1.14	1.24	1.21	1.32	1.27	1.1	0.88	0.89	1.04	1.02	1.06	1.01	1.17	0.98	1.04	0.95	0.94	1.2	1.13	1.02	0.99	1.28	0.95	0.9		1.0688e-06	8.2304e-07	0.0051	0.0003	0.7086	0.5304	0.1228	0.2703	0.0145	0.0199	0.0332
	2335			1-palmitoyl-GPE (16:0)	LC/MS pos late	35631		HMDB11503	9547069					0.96	0.94	0.97	0.97	1	1.11	1.03	0.96	0.95	0.97	0.95	0.93	0.99	1.02	0.97	1.01	0.97	0.96	1.01	1.09	0.96	0.99	1.05	1.08		0.6748	0.1268	0.5213	0.0166	0.4067	0.4252	0.5323	0.5242	0.3043	0.1808	0.588
	2342			1-stearoyl-GPE (18:0)	LC/MS pos late	42398		HMDB11130	9547068					1	0.89	0.95	0.95	0.83	1.05	1.06	1.05	1.11	1.14	0.98	0.98	1.06	1.03	0.86	0.95	1	1.05	0.95	1.03	1.04	1.06	0.9	1.09		0.0344	0.0097	0.5234	0.0167	0.2343	0.3353	0.9838	0.6639	0.1087	0.0874	0.4271
	2343			2-stearoyl-GPE (18:0)*	LC/MS neg	41220		HMDB11129						1.07	0.66	0.46	1.09	0.35	0.92	1.09	1.29	0.95	1.47	1.18	1.18	0.74	1.55	0.8	0.68	0.56	0.97	0.49	1.02	0.82	1.74	0.5	2.1		3.1651e-05	1.7282e-05	0.2742	0.0093	0.0002	0.0146	0.8383	0.6265	0.0512	0.0503	0.0004
	2344			1-oleoyl-GPE (18:1)	LC/MS pos late	35628		HMDB11506	9547071					0.9	0.95	0.9	1.25	0.95	1.15	1.11	1.21	0.94	0.93	0.88	1.09	0.77	0.99	0.94	1.18	1.21	1.3	0.98	1.12	1.03	1.07	0.76	1.14		0.7302	0.1358	2.8608e-06	3.3378e-07	0.0008	0.0271	0.0873	0.2238	0.4184	0.2287	0.097
	2346			1-linoleoyl-GPE (18:2)*	LC/MS pos late	36600		HMDB11507	52925130					0.96	0.86	0.88	0.98	0.91	1.04	1.09	1.17	1.03	0.93	0.92	1.07	0.88	0.91	0.99	0.98	1.07	1.05	0.89	1	1.09	0.98	0.85	1.13		0.0791	0.0206	0.0319	0.0013	0.6574	0.511	0.6434	0.5699	0.0952	0.0791	0.1474
	2358			1-arachidonoyl-GPE (20:4n6)*	LC/MS pos late	35186		HMDB11517	42607465					0.89	0.93	0.97	0.99	0.97	1.08	1.14	1.22	1.09	0.91	0.88	1.07	0.9	0.83	0.97	1.19	1.32	1.21	0.99	1.07	1.11	0.92	0.82	1.08		0.3625	0.0773	3.0054e-05	2.765e-06	0.7878	0.5543	0.1667	0.3066	0.3898	0.2169	0.7476
	2372			1-palmitoyl-GPS (16:0)*	LC/MS neg	46130			9547100					0.89	0.75	0.52	0.89	0.39	0.8	1.12	0.92	0.85	1.08	1.23	0.82	0.92	1.27	1.13	0.94	0.54	0.85	0.47	1.11	0.57	1.58	0.55	2.36		4.7212e-06	3.1508e-06	0.0003	2.2702e-05	0.0029	0.0454	0.5889	0.546	0.1754	0.1223	0.0003
	2373			1-stearoyl-GPS (18:0)*	LC/MS pos late	45966			9547101					0.95	0.93	1.05	0.93	0.96	1.01	1.05	0.93	0.97	0.95	1.01	0.89	1.03	0.99	1.06	1.03	1.04	0.95	0.96	1.07	1.01	0.91	1.01	1.12		0.5172	0.1047	0.8233	0.0254	0.9782	0.5968	0.7157	0.5925	0.5356	0.2662	0.7625
	2374			1-oleoyl-GPS (18:1)	LC/MS neg	19260		HMDB61694	9547099					1.73	2.06	0.85	2.46	1.15	1.39	1.19	1.13	0.97	0.67	1.3	0.95	0.85	0.7	1.93	1.42	0.56	1.38	0.45	1.04	0.39	2.47	0.32	2.33		0.008	0.0026	0.0458	0.0018	0.5312	0.4746	0.1421	0.2879	0.0491	0.0489	0.7772
	2376			1-linoleoyl-GPS (18:2)*	LC/MS neg	43676								0.69	0.82	0.41	0.71	0.38	0.92	0.67	1.06	1.08	1.25	1.05	1.58	1.02	1.16	0.84	0.8	0.63	1.11	0.68	1.39	0.79	1.75	0.62	2.04		0.0053	0.0018	0.2963	0.0099	0.0999	0.2291	0.3711	0.4523	0.9561	0.3883	0.0127
	2379			1-palmitoyl-GPG (16:0)*	LC/MS neg	45970			3300276					0.93	0.59	0.31	0.83	0.39	0.85	1.16	1.26	0.89	1.02	1.12	1.09	0.7	1.15	1.09	0.74	0.43	0.8	0.43	1.03	0.58	1.85	0.54	2.39		5.5282e-06	3.5896e-06	0.0228	0.001	0.0025	0.0429	0.7088	0.5908	0.0476	0.0481	1.6111e-05
	2381			1-stearoyl-GPG (18:0)	LC/MS neg	34437								1.01	0.72	0.27	1	0.34	0.89	0.98	1.4	1	1.53	1.08	1.42	0.72	1.52	0.71	0.7	0.37	0.99	0.51	0.95	0.53	2.68	0.52	1.84		3.0708e-05	1.6847e-05	0.3334	0.0111	0.0003	0.0187	0.969	0.6598	0.2652	0.1636	5.9433e-06
	2383			1-oleoyl-GPG (18:1)*	LC/MS neg	45968								1.26	0.63	0.47	1.17	0.59	1.23	2.39	1.66	1.02	0.96	0.9	0.69	0.62	0.93	0.94	1.2	0.62	0.96	0.45	0.88	0.52	1.54	0.47	1.95		0.3744	0.079	0.0402	0.0017	0.4069	0.4252	0.8314	0.6265	0.3465	0.1991	0.1165
	2385			1-linoleoyl-GPG (18:2)*	LC/MS neg	54885								1.08	0.85	0.37	1.58	0.5	1.16	0.91	1.16	1.06	1.34	1.12	1.27	0.92	1.26	0.84	0.72	0.4	1.56	0.63	1.2	0.56	3.87	0.4	1.92		0.0293	0.0085	0.0061	0.0003	0.0001	0.0132	0.8187	0.6265	0.5044	0.2558	3.9782e-05
	2386			1-palmitoyl-GPI (16:0)	LC/MS neg	35305		HMDB61695						1.22	0.9	0.63	1.17	0.6	1.23	0.97	0.95	0.73	0.95	0.93	0.98	0.77	1.31	0.98	0.72	0.49	0.71	0.47	0.94	0.69	1.42	0.67	1.99		0.2052	0.0472	0.0302	0.0013	0.0176	0.0942	0.38	0.4586	0.6202	0.2948	0.0226
	2389			1-stearoyl-GPI (18:0)	LC/MS neg	19324		HMDB61696						1.14	0.65	0.44	1.02	0.43	0.82	1.14	1.47	1	1.33	1.08	1.29	0.68	1.32	0.81	0.65	0.57	0.89	0.5	0.78	0.87	1.57	0.56	1.54		9.5242e-05	4.7277e-05	0.5794	0.0182	0.0014	0.0389	0.4921	0.5069	0.0737	0.0656	0.0004
	2391			1-oleoyl-GPI (18:1)	LC/MS neg	36602								1.42	1.36	0.64	2.47	0.78	1.47	0.99	1.35	0.66	0.75	0.85	1.36	0.49	1.14	1.13	0.94	0.61	1.14	0.41	0.88	0.64	1.89	0.36	2.12		0.1094	0.0273	0.0814	0.0031	0.0218	0.1061	0.201	0.3383	0.3801	0.2137	0.1257
	2393			1-linoleoyl-GPI (18:2)*	LC/MS neg	36594								0.64	0.43	0.25	0.81	0.32	0.63	0.8	0.99	0.45	0.78	0.97	1.23	0.46	1.71	1.25	0.54	0.38	0.57	0.38	0.95	0.71	1.48	0.67	2.47		3.1007e-10	5.4775e-10	0.0002	1.6092e-05	0.0015	0.0399	0.1371	0.2861	0.0006	0.002	1.2336e-07
	2398			1-arachidonoyl-GPI (20:4)*	LC/MS neg	34214		HMDB61690						1.09	0.67	0.52	1.06	0.54	0.98	1.32	1.48	1.14	1.2	1.18	1.12	0.77	1.05	0.98	0.81	0.7	1.1	0.59	1.06	0.86	1.58	0.54	1.78		0.0013	0.0005	0.2176	0.0075	0.0064	0.0603	0.6726	0.5827	0.0661	0.061	0.0014
	2467		Plasmalogen	1-(1-enyl-palmitoyl)-2-oleoyl-GPE (P-16:0/18:1)*	LC/MS pos late	52477		HMDB11342						1.16	1.11	1.11	1.2	1.07	1.24	0.92	0.99	1.05	1.06	0.87	1.07	1.06	1.01	0.82	0.88	0.94	1.08	0.97	0.93	1.07	1.15	0.9	0.96		5.3636e-05	2.8384e-05	0.0148	0.0007	0.6671	0.5146	0.0362	0.1486	0.1912	0.131	0.2089
	2468			1-(1-enyl-palmitoyl)-2-linoleoyl-GPE (P-16:0/18:2)*	LC/MS pos late	52677		HMDB11343						0.94	1.1	0.84	0.82	1.05	0.96	0.74	0.84	0.86	0.77	0.79	1.14	1.02	0.89	1.04	0.87	0.75	0.75	0.86	0.81	0.87	1	1.15	0.95		0.6998	0.1309	0.6982	0.0217	0.8163	0.5615	0.8873	0.6388	0.472	0.2462	0.3943
	2469			1-(1-enyl-palmitoyl)-2-palmitoyl-GPC (P-16:0/16:0)*	LC/MS pos late	52716		HMDB11206	11146967					1	1.19	1.07	1.01	0.94	1.05	0.86	1.17	1.13	1.11	0.93	1.36	0.97	0.98	0.84	1.03	1.25	1.15	1.04	0.98	1.22	0.92	0.91	0.94		0.2321	0.0526	0.0003	2.0663e-05	0.5269	0.4727	0.8554	0.6274	0.0396	0.042	0.5408
	2471			1-(1-enyl-palmitoyl)-2-arachidonoyl-GPE (P-16:0/20:4)*	LC/MS pos late	52673		HMDB11352						1.15	1.33	1.22	1.28	1.11	1.25	0.94	1.04	1.08	1.06	0.96	1.11	1.03	0.98	0.91	1.08	1.11	1.19	1.02	1.04	1.02	1.08	0.85	1.02		1e-15	4e-15	0.0001	1.1095e-05	0.0421	0.1504	0.001	0.0163	1.0354e-08	3.1441e-07	1.2565e-05
	2473			1-(1-enyl-palmitoyl)-2-oleoyl-GPC (P-16:0/18:1)*	LC/MS pos late	52478								1.11	1.38	1.22	1.49	1.06	1.05	0.75	1.09	0.98	1.19	1	1.44	0.9	1.22	0.84	0.93	1.2	1.32	1.15	0.95	1.28	1.1	0.87	0.83		0.0011	0.0004	0.0051	0.0003	0.3482	0.3931	0.3867	0.4607	0.0363	0.0393	0.1511
	2475			1-(1-enyl-stearoyl)-2-oleoyl-GPE (P-18:0/18:1)	LC/MS pos late	52614		HMDB11375						1.03	1.44	1.22	1.44	1.22	1.39	0.7	0.79	0.76	0.77	0.72	1.13	0.96	1.01	0.93	0.98	0.94	1.06	0.92	0.97	0.96	1.14	0.86	1.05		1.3298e-05	7.9873e-06	0.5881	0.0184	0.6277	0.5017	0.4023	0.4677	0.0073	0.0117	0.1545
	2476			1-(1-enyl-stearoyl)-2-linoleoyl-GPE (P-18:0/18:2)*	LC/MS pos late	52748		HMDB11376						1.15	1.23	0.97	0.94	1.12	1.05	0.73	0.85	0.84	0.73	0.79	1.16	1	0.87	1.09	0.78	0.71	0.69	0.71	0.72	0.91	0.97	1.03	1.02		0.1609	0.038	0.306	0.0102	0.7393	0.5391	0.1729	0.3148	0.1525	0.11	0.8884
	2484			1-(1-enyl-stearoyl)-2-arachidonoyl-GPE (P-18:0/20:4)*	LC/MS pos late	52475		HMDB05779	9547058					1.2	1.42	1.28	1.23	1.15	1.28	0.88	1.02	1.13	1.05	0.88	1.17	1.1	0.93	0.84	1.04	1.1	1.16	1.01	0.94	1.06	1.06	0.87	0.93		1.48e-13	6.85e-13	6.5805e-06	6.906e-07	0.1613	0.2883	0.0014	0.0218	8.8457e-08	2.1978e-06	3.0314e-05
	2500		Lysoplasmalogen	1-(1-enyl-palmitoyl)-GPE (P-16:0)*	LC/MS pos late	39270								1.06	1.07	0.97	1.12	1.25	1.2	0.96	1.23	1.21	1	0.9	1.28	0.98	0.83	0.9	0.97	1.12	1.27	1.17	1.01	1.16	1.14	0.92	0.86		0.0065	0.0022	0.0004	2.5023e-05	0.4449	0.445	0.4414	0.4817	0.4075	0.2245	0.7276
	2504			1-(1-enyl-stearoyl)-GPE (P-18:0)*	LC/MS pos late	39271								1.14	1.13	1.15	1.31	0.91	0.94	0.76	0.92	0.91	0.98	0.94	1.22	0.99	1.08	0.96	0.75	0.93	1.05	0.78	0.77	1.23	1.13	0.75	0.99		0.1357	0.0331	0.0931	0.0034	0.4683	0.4524	0.3005	0.4129	0.4263	0.2298	0.2529
	2507		Glycerolipid Metabolism	glycerol	LC/MS neg	15122	C00116	HMDB00131	753					0.92	0.8	0.78	0.82	0.87	0.97	1.39	1.69	1.09	1.16	1.15	1.22	0.65	1.06	0.99	1.21	1.43	0.97	1.09	1.21	1.19	0.68	1.13	1.1		0.0159	0.0049	0.0033	0.0002	0.8032	0.5571	0.5973	0.5504	0.2226	0.1448	0.0406
	2508			glycerol 3-phosphate	LC/MS polar	43847	C00093	HMDB00126	754					1.44	0.87	0.96	0.86	0.89	0.97	1.17	1.07	1.05	0.8	0.78	0.91	0.99	0.76	0.97	0.71	0.71	0.63	0.49	0.52	1.01	0.88	0.79	1.06		0.6167	0.1181	6.7095e-07	9.1586e-08	0.0425	0.1504	0.0057	0.0532	0.32	0.1869	0.7506
	2513			glycerophosphoglycerol	LC/MS polar	48857	C03274		439964					0.79	0.75	0.58	0.79	0.93	0.99	1.14	1.31	0.81	0.77	0.74	1.14	0.62	0.95	0.96	1.08	0.96	0.81	0.91	0.93	0.89	0.85	1.13	1.02		5.689e-06	3.6742e-06	0.0001	8.832e-06	0.0162	0.0929	0.0544	0.1784	0.0088	0.0137	6.438e-06
	2514		Monoacylglycerol	1-myristoylglycerol (14:0)	LC/MS neg	35625	C01885	HMDB11561	79050					0.76	0.59	0.37	0.88	0.48	0.81	1.12	1.35	0.95	0.87	0.97	1.2	0.71	0.92	1.1	0.88	0.66	1.1	0.56	1.03	0.75	1.67	0.51	1.84		1.7159e-05	1.0055e-05	0.1034	0.0038	0.0575	0.1785	0.1762	0.3177	0.0492	0.0489	7.4976e-05
	2517			1-palmitoylglycerol (16:0)	LC/MS neg	21127		HMDB31074	14900					0.55	0.55	0.89	1.23	0.75	1.02	0.94	0.8	0.47	0.57	0.68	0.86	0.59	1.19	1.2	0.93	1.31	1.06	0.77	1.26	1.41	0.81	0.73	1.63		0.1014	0.0256	0.7058	0.0219	0.4695	0.4524	0.1869	0.328	0.1143	0.0905	0.2656
	2518			1-palmitoleoylglycerol (16:1)*	LC/MS neg	52431		HMDB11565						0.77	0.42	0.22	0.64	0.41	0.86	2.29	2.39	0.67	0.73	1.26	1.04	0.28	1.1	1.72	1.26	0.68	0.55	0.39	1.42	0.54	0.81	0.7	3.64		1.2541e-05	7.5704e-06	3.0976e-05	2.8127e-06	0.0309	0.129	0.7644	0.6075	0.0059	0.01	4.6566e-05
	2521			1-oleoylglycerol (18:1)	LC/MS neg	21184		HMDB11567	5283468					1.85	0.83	0.27	0.48	0.25	0.5	3.31	2.32	2.25	1.38	2.87	0.7	0.97	0.61	2.08	1.49	0.34	0.59	0.18	0.78	0.23	1.72	0.31	4.23		0.0066	0.0022	0.0004	2.8464e-05	0.1822	0.3018	0.3306	0.4309	0.6091	0.2921	0.01
	2522			1-linoleoylglycerol (18:2)	LC/MS neg	27447			5283469					1.35	0.67	0.39	0.72	0.39	0.76	1.66	1.77	0.92	0.84	1.29	1.07	0.52	0.91	1.55	0.83	0.51	0.49	0.24	0.73	0.61	0.96	0.5	3		0.0002	0.0001	0.0001	8.8608e-06	0.0378	0.1473	0.7171	0.5927	0.181	0.1253	0.0018
	2528			1-arachidonylglycerol (20:4)	LC/MS neg	34397	C13857	HMDB11549	5282281					0.84	0.93	0.74	0.58	0.47	1.27	1.4	1.32	1.55	1.13	0.98	0.94	1.17	0.73	0.87	1.55	1.16	1.07	0.62	1.48	0.75	0.92	0.59	2.37		0.1211	0.0299	0.4058	0.0132	0.2725	0.3574	0.5197	0.5188	0.4857	0.2505	0.2635
	2531			1-docosahexaenoylglycerol (22:6)	LC/MS neg	35153		HMDB11587						0.77	1.18	0.53	0.83	0.59	0.82	1.07	1.34	1.28	0.81	0.94	1.26	0.95	0.63	1.17	1.62	0.92	1.37	0.61	1	0.57	1.49	0.45	1.62		0.0387	0.0108	0.2252	0.0077	0.1756	0.3011	0.4795	0.504	0.4883	0.2508	0.0062
	2536			2-oleoylglycerol (18:1)	LC/MS neg	21232		HMDB11537	5319879					0.99	0.53	0.17	0.68	0.61	0.52	1.78	1.49	1.1	1.1	1.05	0.84	0.74	1	0.96	0.96	0.26	0.75	0.67	0.55	0.27	2.93	0.9	0.82		7.0935e-05	3.6415e-05	0.1241	0.0045	0.2351	0.3353	0.8417	0.6265	0.1142	0.0905	0.0003
	2537			2-linoleoylglycerol (18:2)	LC/MS neg	32506		HMDB11538	5365676					0.85	0.69	0.41	0.7	1.57	0.87	1.64	1.6	0.73	0.75	1.17	0.97	0.46	1.03	1.55	1.33	0.77	0.59	1.39	1.2	0.58	0.77	2.34	0.86		0.0068	0.0023	0.0024	0.0001	0.2211	0.3304	0.6079	0.5557	0.1599	0.115	0.0017
	2570		Diacylglycerol	palmitoyl-linoleoyl-glycerol (16:0/18:2) [2]*	LC/MS pos late	52634		HMDB07103						0.92	0.69	0.87	0.55	0.81	0.87	1.38	1.23	0.9	0.89	1.06	0.89	0.73	0.99	1.19	1.04	1.16	0.53	0.78	1	1.12	0.46	1.47	1.27		3.6123e-08	4.2129e-08	2.362e-10	1.0724e-10	0.0045	0.0498	0.4043	0.4677	0.0006	0.002	0.1309
	2576			palmitoyl-arachidonoyl-glycerol (16:0/20:4) [1]*	LC/MS pos late	54957		HMDB07112						0.74	1.25	1.57	0.97	0.87	0.79	0.61	0.63	0.96	0.81	0.72	1.04	1.51	0.84	0.89	1.03	1.34	1.26	0.95	0.77	1.31	0.94	0.75	0.81		0.9133	0.162	0.4385	0.0142	0.1695	0.298	0.1417	0.2879	0.3434	0.198	0.0588
	2577			palmitoyl-arachidonoyl-glycerol (16:0/20:4) [2]*	LC/MS pos late	54958		HMDB07112						1.06	0.94	1.02	0.91	1	0.97	1.1	1.25	1.3	1.21	1.02	1.14	1.04	0.93	0.85	0.98	1.2	1.11	1.14	0.93	1.23	0.92	1.03	0.82		0.6015	0.1165	0.0071	0.0003	0.8526	0.5655	0.4954	0.5069	0.6917	0.3149	0.875
	2578			palmitoleoyl-arachidonoyl-glycerol (16:1/20:4) [2]*	LC/MS pos late	57406								0.49	0.44	0.69	0.24	0.51	0.48	1.21	1.67	0.9	0.98	1.3	1.38	0.54	1.09	1.32	1.09	2.35	0.45	1.03	1.26	2.16	0.19	2.31	1.23		2.8147e-08	3.3811e-08	0.002	0.0001	0.5817	0.489	0.02	0.1023	0.0066	0.0109	0.1069
	2579			palmitoyl-docosahexaenoyl-glycerol (16:0/22:6) [1]*	LC/MS pos late	57373		HMDB07121						1.45	1.5	1.66	1.26	1.53	1.21	0.84	0.84	1.34	0.84	0.8	1.01	1.59	0.62	0.96	0.87	0.96	1.17	0.89	0.67	1.11	1.22	0.76	0.76		1.5436e-06	1.1376e-06	0.0007	4.1845e-05	0.6065	0.4953	0.0307	0.1362	0.0273	0.0318	0.0016
	2580			palmitoyl-docosahexaenoyl-glycerol (16:0/22:6) [2]*	LC/MS pos late	57374		HMDB07121						1.08	0.86	1.02	0.8	0.89	0.95	0.99	1.04	1.39	1.16	0.85	1.05	1.34	0.83	0.73	0.79	0.99	1.04	0.95	0.75	1.25	1.05	0.92	0.79		0.171	0.04	0.005	0.0003	0.6159	0.4967	0.6311	0.5657	0.3497	0.1995	0.9895
	2589			oleoyl-linoleoyl-glycerol (18:1/18:2) [2]	LC/MS pos late	46799		HMDB07219						0.95	0.83	1.04	0.68	0.87	0.95	1.5	1.43	0.78	0.68	1	0.95	0.54	0.88	1.46	1.32	1.57	0.56	0.63	1	1.19	0.36	1.12	1.58		0.0247	0.0073	2.0155e-11	1.3154e-11	0.4465	0.445	0.7267	0.5951	0.2142	0.1418	0.9348
	2593			linoleoyl-linoleoyl-glycerol (18:2/18:2) [1]*	LC/MS pos late	54968		HMDB07248						1.37	0.88	0.93	0.51	0.67	0.81	1.2	1.83	1.18	0.76	1	1.53	0.64	0.64	1.31	0.77	1.24	0.44	0.37	0.59	1.61	0.36	0.84	1.58		0.0515	0.0138	0.0001	8.8288e-06	0.4679	0.4524	0.4254	0.4756	0.4606	0.2416	0.6609
	2594			linoleoyl-linoleoyl-glycerol (18:2/18:2) [2]*	LC/MS pos late	54969		HMDB07248						0.92	0.86	1.1	0.51	0.6	0.92	1.13	1.28	1.01	0.71	0.76	1.14	0.78	0.71	1.07	1.05	1.54	0.56	0.46	0.76	1.46	0.36	0.82	1.66		0.0021	0.0008	5.9345e-06	6.3234e-07	0.1084	0.2366	0.5823	0.5437	0.3523	0.2002	0.9003
	2596			linoleoyl-linolenoyl-glycerol (18:2/18:3) [2]*	LC/MS pos late	54964		HMDB07250						0.9	0.55	0.65	0.42	0.7	0.9	1.36	1.41	0.66	0.75	0.98	1.03	0.47	1.14	1.31	0.83	1.02	0.31	0.59	0.98	1.23	0.31	1.88	1.68		2.6384e-06	1.832e-06	1.7901e-08	3.6652e-09	0.0455	0.1578	0.4931	0.5069	0.0045	0.0085	0.0288
	2599			stearoyl-arachidonoyl-glycerol (18:0/20:4) [1]*	LC/MS pos late	57450								1.55	3.32	1.98	0.96	0.95	1.18	0.45	1.37	1.72	0.94	0.73	3.05	1.26	0.55	0.78	0.96	1.74	1.06	0.58	0.56	1.82	0.61	0.55	0.96		0.0168	0.0052	0.0043	0.0002	0.1249	0.2543	0.2245	0.3599	0.0012	0.003	0.1925
	2600			stearoyl-arachidonoyl-glycerol (18:0/20:4) [2]*	LC/MS pos late	57449								1.1	1.03	1.18	0.85	0.85	1	1.06	1.46	1.35	1.14	0.9	1.38	0.92	0.85	0.79	0.98	1.56	1.03	0.88	0.82	1.59	0.66	0.85	0.93		0.8646	0.1555	1.3218e-05	1.3083e-06	0.4826	0.4567	0.538	0.5255	0.6312	0.2995	0.3226
	2602			oleoyl-arachidonoyl-glycerol (18:1/20:4) [2]*	LC/MS pos late	54961		HMDB07228						0.8	0.71	0.85	0.74	0.93	0.8	1.38	1.36	1.05	0.91	1.06	0.99	0.77	0.87	1.17	1.22	1.44	0.96	1.05	1.05	1.18	0.67	1.09	1		1.1173e-05	6.8131e-06	4.4663e-05	3.8729e-06	0.5787	0.489	0.0692	0.2022	0.0057	0.0098	0.1196
	2603			linoleoyl-arachidonoyl-glycerol (18:2/20:4) [1]*	LC/MS pos late	54955		HMDB07257						0.87	0.87	1.4	0.43	0.83	0.74	1.21	1.01	1.62	0.83	1.1	0.84	1.6	0.51	1.32	1.21	1.63	0.8	0.79	0.93	1.35	0.49	0.99	1.18		0.1395	0.0339	0.8599	0.0264	0.4394	0.4434	0.7298	0.5951	0.9113	0.3774	0.5437
	2604			linoleoyl-arachidonoyl-glycerol (18:2/20:4) [2]*	LC/MS pos late	54956		HMDB07257						0.83	0.63	0.9	0.52	0.71	0.71	1.45	1.51	1.49	1.08	1.07	1.04	0.99	0.73	0.98	1.11	1.64	0.93	0.93	0.92	1.48	0.57	1	0.99		9.9612e-06	6.168e-06	0.0124	0.0006	0.4388	0.4434	0.2711	0.3989	0.0261	0.0307	0.3338
	2606			stearoyl-docosahexaenoyl-glycerol (18:0/22:6) [2]*	LC/MS pos late	57368								1.25	1.09	1.18	0.94	0.97	1.02	1	1.36	1.65	1.49	1.11	1.36	1.21	0.91	0.74	0.87	1.28	1.24	1.16	0.91	1.47	0.97	0.94	0.78		0.241	0.0544	3.7506e-05	3.3191e-06	0.6174	0.4967	0.1444	0.2879	0.4224	0.2294	0.2112
	2608			linoleoyl-docosahexaenoyl-glycerol (18:2/22:6) [2]*	LC/MS pos late	54950		HMDB07266						0.89	0.64	0.77	0.57	0.59	0.63	1.79	2.36	1.46	0.9	1.12	1.32	0.62	0.61	1.24	1.29	2.03	0.94	0.59	0.79	1.58	0.46	0.63	1.34		5.471e-05	2.8825e-05	5.2322e-07	7.3832e-08	0.6525	0.5106	0.6981	0.5902	0.069	0.0623	0.1749
	2658		Sphingolipid Synthesis	sphinganine	LC/MS pos late	17769	C00836	HMDB00269	3126					1.68	2.15	2.11	1.63	1.67	1.92	1	1.18	0.86	0.87	0.89	1.18	0.73	1.01	1.02	1.27	1.48	0.83	0.86	1.01	1.16	0.56	1.04	1.18		0	0	7.7337e-07	1.0488e-07	0.2444	0.3397	1.0501e-05	0.0006	3.9048e-09	1.5246e-07	6.9425e-09
	2660			sphingadienine	LC/MS pos late	57426			6449795					1.02	0.96	0.91	0.88	0.96	1.1	1.16	1.48	1.01	0.89	0.87	1.27	0.68	0.89	0.98	1.1	1.32	0.87	0.84	0.94	1.2	0.66	0.97	1.12		0.4985	0.102	6.5831e-09	1.6766e-09	0.6072	0.4953	0.8565	0.6274	0.9387	0.3841	0.299
	2661			phytosphingosine	LC/MS pos late	1510	C12144	HMDB04610	122121					1.11	0.95	1.08	1.06	1.12	1.3	1.07	1	0.92	0.96	1.07	0.93	0.92	1.04	1.12	0.92	0.97	0.88	0.97	1.25	1.06	0.9	1.1	1.29		0.0939	0.0238	0.1616	0.0057	0.8274	0.5629	0.4696	0.4982	0.843	0.3606	0.4892
	2664		Dihydroceramides	N-palmitoyl-sphinganine (d18:0/16:0)	LC/MS pos late	52604		HMDB11760	5283572					1.44	1.83	1.78	1.93	1.5	1.69	0.84	0.95	0.85	0.89	0.9	1.13	0.9	1.04	1.01	1.08	1.18	1.15	0.93	1.06	1.09	0.97	0.81	1.14		0	0	0.3791	0.0124	0.2882	0.3614	0.0007	0.0142	2.3001e-07	3.6978e-06	5.5355e-07
	2672		Ceramides	N-palmitoyl-sphingosine (d18:1/16:0)	LC/MS pos late	44877		HMDB04949	5283564					1.89	2.5	2.21	2.86	1.79	2.23	0.91	1	0.91	0.94	0.89	1.11	0.9	1.04	0.94	1.19	1.17	1.37	0.89	1.04	0.98	1.17	0.65	1.18		0	0	0.1921	0.0067	0.0866	0.2148	3.7686e-06	0.0002	9.8761e-10	6.0989e-08	2.2523e-08
	2674			N-(2-hydroxypalmitoyl)-sphingosine (d18:1/16:0(2OH))	LC/MS pos late	57697								2.26	1.41	2.61	2.21	1.48	1.89	1.07	1.06	1.23	1.49	1.17	0.99	1.16	1.21	0.79	0.66	1.21	1.2	0.97	0.98	1.84	0.99	0.81	1.01		2.6878e-08	3.2946e-08	0.2209	0.0076	0.3335	0.3817	0.0009	0.0161	0.2201	0.1443	0.0002
	2676			N-stearoyl-sphingosine (d18:1/18:0)*	LC/MS pos late	54979		HMDB04950	5283565					1.83	2.08	1.7	2.17	1.44	2.11	0.98	1.25	1.02	1.05	0.89	1.28	0.81	1.03	0.84	1.11	1.17	1.21	0.83	1.02	1.05	1.04	0.68	1.24		0	0	0.016	0.0007	0.1068	0.2345	3.5837e-06	0.0002	4.9844e-08	1.3623e-06	1.6184e-05
	2678			N-arachidoyl-sphingosine (d18:1/20:0)*	LC/MS pos late	57424		HMDB04951	5283566					1.56	1.44	1.27	1.46	1.17	1.54	1.12	1.4	1.14	1.08	0.98	1.24	0.82	0.95	0.9	1.04	1.14	1.07	0.81	0.97	1.1	0.94	0.76	1.19		3.7184e-11	8.428e-11	0.0009	5.5355e-05	0.2917	0.3614	3.4562e-05	0.0012	0.0004	0.0015	0.0126
	2679			N-erucoyl-sphingosine (d18:1/22:1)*	LC/MS pos late	57436								1.48	1.46	1.44	2.56	1.7	1.65	1.36	1.33	0.82	0.81	1.03	0.98	0.62	0.98	1.28	1.34	1.3	1.43	0.93	1.15	0.97	1.1	0.65	1.24		2.2719e-11	5.5698e-11	0.0011	6.5141e-05	0.1611	0.2883	0.0081	0.0665	0.0196	0.0252	0.0059
	2682			N-palmitoyl-sphingadienine (d18:2/16:0)*	LC/MS pos late	57416								1.39	1.71	1.45	1.44	1.3	1.48	0.89	1.09	1.11	1.07	0.95	1.22	1.02	0.97	0.89	1.1	1.13	1.14	1	1.01	1.03	1.01	0.87	1.01		0	0	0.0213	0.0009	0.1524	0.2808	3.6952e-05	0.0012	1.3389e-09	6.0989e-08	4.8925e-06
	2684			N-behenoyl-sphingadienine (d18:2/22:0)*	LC/MS pos late	57372								0.95	0.73	0.71	0.56	0.75	0.86	1.18	1.24	1.27	1.13	1.04	1.05	1.02	0.89	0.92	0.91	0.93	0.75	0.9	0.95	1.02	0.8	1.21	1.05		3.749e-07	3.1715e-07	0.922	0.0282	0.0601	0.1824	0.7847	0.6116	0.0091	0.0137	0.0042
	2694			N-palmitoyl-heptadecasphingosine (d17:1/16:0)*	LC/MS pos late	57430								1.89	2.42	2.48	3.24	2.13	2.03	0.88	0.95	0.81	0.85	1.06	1.08	0.85	1.05	1.25	1.13	1.25	1.39	0.95	1.14	1.11	1.11	0.69	1.19		0	0	0.3107	0.0104	0.1864	0.3065	3.0827e-05	0.0012	9.7527e-08	2.2212e-06	6.125e-08
	2698			ceramide (d18:1/14:0, d16:1/16:0)*	LC/MS pos late	57432								1.86	2.67	2.25	3.19	2.03	2.33	0.88	0.99	0.86	0.87	0.95	1.13	0.87	1.02	1.09	1.26	1.2	1.47	0.95	1.19	0.95	1.23	0.65	1.25		0	0	0.4157	0.0135	0.2475	0.3418	0.0003	0.006	1.6619e-07	2.8388e-06	5.3702e-06
	2699			ceramide (d18:1/17:0, d17:1/18:0)*	LC/MS pos late	57434								2	2.36	1.81	2.74	1.92	2.43	0.94	1.35	0.91	1.01	0.93	1.43	0.68	1.11	0.92	1.11	1.22	1.25	0.97	1.13	1.09	1.03	0.78	1.16		0	0	0.1549	0.0055	0.3078	0.3693	2.8521e-05	0.0012	3.7776e-07	5.7358e-06	0.0003
	2703			ceramide (d18:2/24:1, d18:1/24:2)*	LC/MS pos late	57443								1.58	2.17	1.86	2.74	1.74	1.92	0.88	1.04	0.83	0.88	0.85	1.18	0.8	1.06	0.98	1.21	1.22	1.43	0.96	1.03	1.01	1.17	0.67	1.08		0	0	0.0411	0.0017	0.0106	0.0842	4.1461e-05	0.0013	1.1243e-09	6.0989e-08	1.8712e-07
	2707		Hexosylceramides (HCER)	glycosyl-N-palmitoyl-sphingosine (d18:1/16:0)	LC/MS pos late	53013								2.7	3.92	3.02	3.48	2.72	3.61	1.11	1.28	1.12	0.95	0.75	1.16	0.87	0.84	0.8	1.6	1.43	1.44	0.95	1.01	0.89	1.01	0.66	1.06		0	0	4.8917e-05	4.187e-06	0.4566	0.4476	2.6413e-08	6.0248e-06	6.332e-12	1.7307e-09	1.638e-09
	2713			glycosyl-N-nervonoyl-sphingosine (d18:1/24:1)*	LC/MS pos late	57369								3.17	5.16	3.71	5.09	3.4	4.55	1.04	1.42	0.97	0.75	0.67	1.36	0.68	0.77	0.9	1.7	1.66	1.55	0.8	0.97	0.98	0.93	0.52	1.2		0	0	4.8703e-05	4.1858e-06	0.3945	0.4243	1.2766e-06	0.0001	1.6262e-10	1.9217e-08	7.6308e-08
	2728			glycosyl ceramide (d18:1/20:0, d16:1/22:0)*	LC/MS pos late	57595								2.45	2.72	1.73	2.03	1.64	3.42	1.1	1.74	1.34	1.16	0.59	1.58	0.77	0.86	0.51	1.22	1.23	1.11	0.77	0.82	1	0.9	0.7	1.06		0	2e-15	9.8141e-07	1.2891e-07	0.0116	0.0846	1.0287e-06	0.0001	4.2194e-07	6.0694e-06	0.0013
	2737		Lactosylceramides (LCER)	lactosyl-N-palmitoyl-sphingosine (d18:1/16:0)	LC/MS pos late	53010								0.89	0.64	0.62	0.6	0.9	0.78	1.38	0.87	1.04	0.67	0.95	0.63	1.2	0.64	1.42	0.99	0.6	0.7	0.68	0.83	0.61	1.16	0.97	1.23		0.0111	0.0035	0.0733	0.0028	0.8279	0.5629	0.824	0.6265	0.08	0.0692	0.1741
	2741			lactosyl-N-nervonoyl-sphingosine (d18:1/24:1)*	LC/MS pos late	57370								1.51	3.19	3.24	2.96	1.15	1.58	0.95	0.95	1.01	1.07	0.95	1	1.07	1.05	0.89	2.01	2.05	2	0.81	1	1.02	0.97	0.41	1.22		1.613e-10	3.0755e-10	0.0033	0.0002	0.0008	0.0271	0.1097	0.2565	1.0283e-06	1.1241e-05	1.3384e-06
	2749		Dihydrosphingomyelins	palmitoyl dihydrosphingomyelin (d18:0/16:0)*	LC/MS pos late	52434			9939965					1.01	1.21	1.38	1.08	1.16	1.11	0.89	0.96	1.03	1.01	0.96	1.07	1.08	0.98	0.95	1.07	1.31	1.1	1.16	1.06	1.23	0.84	1.05	0.91		1.3525e-06	1.0219e-06	0.0288	0.0012	0.0358	0.1422	0.7414	0.5973	0.0037	0.0073	1.01e-05
	2750			behenoyl dihydrosphingomyelin (d18:0/22:0)*	LC/MS pos late	57331		HMDB12091						0.98	0.85	1.08	0.64	0.88	0.87	1.03	1.03	1.34	1.17	1.08	1	1.31	0.87	0.92	0.9	1.13	0.87	1.05	0.95	1.26	0.77	1.2	0.91		0.0002	8.7896e-05	0.16	0.0057	0.0043	0.0498	0.8113	0.6252	0.0684	0.0623	0.4967
	2751			sphingomyelin (d18:0/18:0, d19:0/17:0)*	LC/MS pos late	57473		HMDB12087						1.12	1.48	1.63	1.08	1.36	1.33	0.83	0.95	1.22	1.08	0.91	1.14	1.28	0.89	0.84	1.1	1.38	1.17	1.31	1.08	1.25	0.85	1.12	0.82		2.114e-09	3.2557e-09	0.0012	7.0696e-05	0.0269	0.1192	0.1665	0.3066	5.6912e-05	0.0003	4.7148e-06
	2752			sphingomyelin (d18:0/20:0, d16:0/22:0)*	LC/MS pos late	57476								1.26	1.43	1.73	1.08	1.31	1.29	0.91	1.02	1.34	1.19	1.01	1.12	1.32	0.89	0.85	1.03	1.39	1.15	1.23	1.03	1.35	0.82	1.08	0.83		2.0446e-10	3.7213e-10	0.0002	1.162e-05	0.0205	0.1033	0.0065	0.0592	0.0001	0.0006	2.2942e-07
	2753		Sphingomyelins	palmitoyl sphingomyelin (d18:1/16:0)	LC/MS pos late	37506			9939941					1.25	1.65	1.52	1.57	1.27	1.25	0.89	1.01	1.09	1.09	1.04	1.13	1.08	1	0.95	1.17	1.23	1.37	1.11	1.04	1.05	1.12	0.81	0.94		2.4e-14	1.24e-13	0.0052	0.0003	0.0426	0.1504	0.0066	0.0592	1.3283e-07	2.432e-06	1.8208e-06
	2754			hydroxypalmitoyl sphingomyelin (d18:1/16:0(OH))**	LC/MS pos late	62851								1.47	1.37	2.03	1.9	1.19	1.03	0.74	0.81	0.84	1.26	1.08	1.09	1.03	1.51	0.86	0.69	1.12	1.08	1.02	0.76	1.63	0.97	0.94	0.74		0.0016	0.0006	0.5375	0.0171	0.6896	0.5223	0.1177	0.2646	0.3853	0.2154	0.0249
	2755			stearoyl sphingomyelin (d18:1/18:0)	LC/MS pos late	19503	C00550	HMDB01348	6453725					1.17	1.12	1.07	1.03	0.9	1.06	1.01	1.28	1.34	1.32	1.06	1.26	1.05	0.99	0.8	0.97	1.16	1.18	1.01	0.96	1.2	1.01	0.86	0.95		0.1728	0.0404	0.0001	1.0846e-05	0.4068	0.4252	0.0784	0.2111	0.2345	0.1501	0.4562
	2756			behenoyl sphingomyelin (d18:1/22:0)*	LC/MS pos late	48492		HMDB12103						0.8	0.77	0.78	0.49	0.77	0.79	1.09	1.13	1.39	1.15	1.06	1.03	1.23	0.83	0.92	1.05	1.1	0.85	1.11	1.03	1.05	0.77	1.31	0.93		2.8552e-08	3.3958e-08	0.8458	0.026	0.0718	0.1991	0.0865	0.2238	0.0346	0.038	0.0237
	2757			tricosanoyl sphingomyelin (d18:1/23:0)*	LC/MS pos late	52436		HMDB12105						0.81	0.88	1	0.77	0.9	0.85	0.96	1.09	1.12	1.06	1.03	1.13	1.03	0.94	0.98	1.04	1.33	1.06	1.17	1.08	1.28	0.8	1.1	0.92		0.0002	0.0001	0.0763	0.0029	0.475	0.4528	0.0344	0.1438	0.1621	0.1158	0.8864
	2758			lignoceroyl sphingomyelin (d18:1/24:0)	LC/MS pos late	57330								0.86	0.72	0.87	0.72	0.78	0.84	1.01	1.17	1.22	1.19	0.89	1.16	1.04	0.98	0.75	0.85	1.18	1.02	1.08	0.87	1.39	0.87	1.06	0.8		1.5377e-06	1.1376e-06	0.0008	4.6884e-05	0.6478	0.5096	0.203	0.3405	0.003	0.0061	0.1527
	2760			sphingomyelin (d18:2/23:1)*	LC/MS pos late	57482								1.04	1.23	1.18	1.48	1.38	1.01	0.95	1.24	1.06	1.01	1.06	1.3	0.86	0.95	1.05	1.12	1.4	1.51	1.34	1.03	1.25	1.07	0.88	0.77		0.0026	0.001	0.0565	0.0022	0.537	0.4766	0.6122	0.5563	0.1873	0.1289	0.3208
	2761			sphingomyelin (d18:2/24:2)*	LC/MS pos late	57479								0.94	1.21	0.89	1.08	1.06	1.18	0.8	0.88	0.95	1.08	0.85	1.11	1.07	1.14	0.79	1.04	0.84	1.09	1.21	1.08	0.81	1.31	1.11	0.89		0.6579	0.1245	0.8067	0.0249	0.9714	0.5968	0.8186	0.6265	0.4418	0.2345	0.6421
	2763			sphingomyelin (d18:1/14:0, d16:1/16:0)*	LC/MS pos late	42463		HMDB12097	11433862					1.1	1.38	1.41	1.75	1.53	1.14	0.96	1.13	0.98	0.97	1.12	1.18	0.87	0.99	1.16	1.2	1.45	1.56	1.35	1.16	1.21	1.08	0.86	0.86		1.5472e-07	1.5234e-07	0.0812	0.003	0.1383	0.2689	0.3673	0.4523	0.0175	0.0231	0.0107
	2765			sphingomyelin (d17:1/16:0, d18:1/15:0, d16:1/17:0)*	LC/MS pos late	52433								1.23	1.61	1.75	2.16	1.62	1.35	0.89	0.97	0.88	0.94	1.09	1.09	0.9	1.07	1.16	1.16	1.38	1.54	1.24	1.19	1.19	1.12	0.81	0.96		1.4462e-10	2.802e-10	0.5428	0.0172	0.1293	0.2578	0.1514	0.2937	0.0019	0.0043	0.0003
	2767			sphingomyelin (d18:2/16:0, d18:1/16:1)*	LC/MS pos late	42459								0.84	1	0.95	0.98	1	0.94	0.91	1.17	1.14	1.11	0.94	1.29	0.97	0.98	0.84	1.08	1.33	1.32	1.32	1.05	1.22	0.99	1	0.79		0.1466	0.0353	0.0003	2.2568e-05	0.8527	0.5655	0.0986	0.2372	0.9949	0.3975	0.499
	2768			sphingomyelin (d18:1/17:0, d17:1/18:0, d19:1/16:0)	LC/MS pos late	52615								1.05	1.22	1.07	1.11	1.09	1.11	0.95	1.21	1.19	1.1	1.01	1.28	0.98	0.93	0.91	1.1	1.24	1.26	1.15	1.06	1.13	1.01	0.92	0.92		0.0055	0.0019	0.0006	4.0762e-05	0.8767	0.5656	0.5839	0.5437	0.026	0.0307	0.4099
	2769			sphingomyelin (d18:1/18:1, d18:2/18:0)	LC/MS pos late	37529		HMDB12101	6443882					0.93	1.08	1.13	0.97	0.94	0.88	0.93	1.13	1.22	1.15	1.07	1.23	1.07	0.95	0.93	1.08	1.37	1.27	1.17	1.01	1.27	0.93	0.92	0.87		0.6174	0.1181	0.0733	0.0028	0.9	0.5718	0.6096	0.5561	0.9403	0.3841	0.4289
	2770			sphingomyelin (d18:1/19:0, d19:1/18:0)*	LC/MS pos late	57475								0.9	0.9	0.92	0.75	0.94	0.87	1.08	1.38	1.36	1.21	1.17	1.28	0.99	0.89	0.97	1.08	1.42	1.13	1.27	1.14	1.31	0.8	1.12	0.9		0.0045	0.0016	0.0054	0.0003	0.7387	0.5391	0.3937	0.4618	0.287	0.1743	0.369
	2771			sphingomyelin (d18:1/20:0, d16:1/22:0)*	LC/MS pos late	48490		HMDB12102						1.03	0.96	1.02	0.79	0.91	1.01	1.09	1.3	1.46	1.32	1.09	1.19	1.13	0.91	0.82	1.02	1.28	1.13	1.17	1.07	1.26	0.88	1.04	0.91		0.1477	0.0355	0.0012	7.1852e-05	0.5007	0.4631	0.7848	0.6116	0.6425	0.3028	0.988
	2772			sphingomyelin (d18:1/20:1, d18:2/20:0)*	LC/MS pos late	48491								1.04	1.21	0.65	0.65	0.55	0.82	1.26	2.61	2.9	2.41	1.66	2.07	1.11	0.83	0.69	1.46	1.63	1.82	1.26	1.32	1.11	1.11	0.7	1.04		0.2067	0.0474	0.0294	0.0013	0.5942	0.4936	0.699	0.5902	0.5658	0.2757	0.3422
	2774			sphingomyelin (d18:1/21:0, d17:1/22:0, d16:1/23:0)*	LC/MS pos late	52495								0.68	0.57	0.63	0.4	0.76	0.61	1.19	1.33	1.48	1.2	1.2	1.11	1.12	0.81	1	1	1.23	0.86	1.34	1.07	1.24	0.7	1.56	0.8		1.6682e-10	3.0829e-10	0.3761	0.0123	0.1605	0.2883	0.0286	0.1294	0.0006	0.002	0.0036
	2775			sphingomyelin (d18:2/21:0, d16:2/23:0)*	LC/MS pos late	57480								0.76	0.59	0.71	0.86	0.95	0.67	1.58	1.81	1.35	1.26	1.46	1.14	0.75	0.93	1.16	1.23	1.69	1.52	1.57	1.28	1.37	0.9	1.03	0.82		0.0011	0.0004	0.0084	0.0004	0.5016	0.4631	0.2723	0.3994	0.0097	0.0143	0.0937
	2776			sphingomyelin (d18:1/22:1, d18:2/22:0, d16:1/24:1)*	LC/MS pos late	48493		HMDB12104						0.79	0.69	0.77	0.69	0.84	0.77	1.27	1.35	1.35	1.18	1.12	1.06	1	0.88	0.95	1.11	1.32	1.17	1.26	1.09	1.19	0.89	1.08	0.87		7.7692e-08	8.2592e-08	0.0202	0.0009	0.7375	0.5391	0.0446	0.1624	0.0012	0.003	0.0156
	2777			sphingomyelin (d18:1/22:2, d18:2/22:1, d16:1/24:2)*	LC/MS pos late	57477								0.97	0.86	0.83	1.29	1.06	0.9	1.41	1.65	1.14	1.09	1.16	1.17	0.69	0.96	1.07	1.25	1.41	1.5	1.18	1.07	1.13	1.07	0.79	0.91		0.605	0.1167	0.0048	0.0002	0.3601	0.4028	0.9231	0.6529	0.2818	0.1721	0.223
	2778			sphingomyelin (d18:2/23:0, d18:1/23:1, d17:1/24:1)*	LC/MS pos late	52435								0.92	1.14	1.15	1.33	1.26	1.02	0.96	1.15	1.01	1	1.05	1.21	0.87	0.99	1.05	1.18	1.44	1.46	1.36	1.16	1.22	1.01	0.93	0.85		0.0073	0.0024	0.0204	0.0009	0.2161	0.3268	0.4873	0.5064	0.2243	0.1454	0.2
	2779			sphingomyelin (d18:1/24:1, d18:2/24:0)*	LC/MS pos late	47153		HMDB12107						1.17	1.4	1.49	1.77	1.45	1.43	0.91	1.05	0.96	0.98	0.85	1.16	0.91	1.02	0.87	1.08	1.34	1.45	1.22	1.03	1.24	1.08	0.84	0.85		1.626e-12	5.278e-12	0.0024	0.0001	0.1559	0.2835	0.0694	0.2022	0.001	0.0028	0.0001
	2780			sphingomyelin (d18:2/24:1, d18:1/24:2)*	LC/MS pos late	52437								1.04	1.4	1.32	1.53	1.27	1.26	0.87	1.05	1.01	1	0.87	1.22	0.96	0.98	0.88	1.16	1.33	1.48	1.21	1.05	1.14	1.12	0.81	0.87		2.3098e-09	3.5122e-09	0.0005	3.0332e-05	0.1466	0.2759	0.3918	0.4607	0.0004	0.0017	0.0027
	2781			sphingomyelin (d18:1/25:0, d19:0/24:1, d20:1/23:0, d19:1/24:0)*	LC/MS pos late	57478								0.73	0.93	1.08	0.95	0.98	0.91	0.91	1.07	1.03	0.98	0.91	1.17	0.96	0.96	0.93	1.17	1.58	1.34	1.32	1.14	1.35	0.85	0.99	0.86		0.0663	0.0176	0.0082	0.0004	0.2243	0.3304	0.0045	0.048	0.6003	0.2889	0.5491
	2809		Sphingosines	sphingosine	LC/MS pos late	17747	C00319	HMDB00252	5353955					1.33	1.44	1.38	1.54	1.32	1.61	1.17	1.43	0.9	0.87	0.84	1.23	0.63	0.96	0.96	1.27	1.49	1.05	0.86	1.01	1.18	0.7	0.82	1.18		2.1767e-11	5.4474e-11	4.9389e-09	1.3057e-09	0.7188	0.5348	0.0072	0.0632	0.0008	0.0024	0.0027
	2817			hexadecasphingosine (d16:1)*	LC/MS pos late	57428								1.21	1.15	0.94	1.31	0.97	1.2	1.19	1.5	0.87	1.02	1.06	1.26	0.58	1.17	1.04	1.12	1.16	0.94	0.82	1.05	1.03	0.81	0.87	1.29		0.1032	0.0259	0.0093	0.0004	0.5804	0.489	0.1979	0.3355	0.4211	0.2293	0.5393
	2818			heptadecasphingosine (d17:1)	LC/MS pos late	57427			5283557					0.94	1.57	1.42	2.3	1.2	1.27	1.22	1.7	0.71	0.87	1.15	1.39	0.42	1.23	1.32	2.02	2.55	1.73	1.11	1.55	1.26	0.68	0.64	1.39		0.0026	0.001	0.0013	7.6463e-05	0.3615	0.4032	0.8366	0.6265	0.0877	0.0738	0.1038
	2827		Mevalonate Metabolism	3-hydroxy-3-methylglutarate	LC/MS polar	531	C03761	HMDB00355	1662					1.78	1.81	2.25	1.32	1.5	1.65	1.29	1.38	0.97	1	1	1.07	0.71	1.02	1	1.31	1.74	0.72	0.84	0.92	1.33	0.42	1.16	1.1		9.0843e-07	7.1692e-07	0.0137	0.0006	0.6046	0.4953	0.0557	0.1801	0.0061	0.0102	0.0006
	2842		Sterol	cholesterol	LC/MS pos late	63	C00187	HMDB00067	11025495					0.96	1.27	1.28	1.31	1.25	1.28	0.9	1	0.96	0.99	0.85	1.12	0.96	1.03	0.86	1.19	1.33	1.31	1.28	1.13	1.12	0.99	0.98	0.88		5.1585e-07	4.2443e-07	0.0273	0.0012	0.1119	0.2417	0.6749	0.5827	0.0069	0.0113	0.0054
	2853			7-alpha-hydroxy-3-oxo-4-cholestenoate (7-Hoca)	LC/MS neg	36776	C17337	HMDB12458	3081085					0.88	0.57	0.63	1.03	0.91	0.71	0.82	0.75	1.3	1.35	1.21	0.9	1.74	1.04	0.89	0.54	0.53	1.52	1.41	0.97	0.99	2.86	0.92	0.69		0.0083	0.0027	1.405e-05	1.3711e-06	0.5006	0.4631	0.5131	0.5137	0.0364	0.0394	0.0556
	2866			4-cholesten-3-one	LC/MS pos late	38125	C00599	HMDB00921	91477					1.21	0.88	1.08	0.99	1.24	0.92	1.39	1.54	1.65	1.18	1.18	1.11	1.07	0.72	1	1.01	1.37	1.35	1.22	0.89	1.36	0.98	0.9	0.74		0.7803	0.1438	0.0079	0.0004	0.5591	0.4818	0.2578	0.3908	0.3831	0.2146	0.8594
	2870			campesterol	LC/MS pos late	33997	C01789	HMDB02869	173183					1.24	1.09	1.19	1.03	1.24	1.21	1.11	1.19	1.29	1.07	0.98	1.08	1.09	0.82	0.92	0.98	1.14	1.08	1.07	0.96	1.17	0.94	0.99	0.9		0.0035	0.0013	0.0844	0.0031	0.8058	0.558	0.0791	0.2111	0.5157	0.26	0.1442
	2943		Corticosteroids	corticosterone	LC/MS neg	5983	C02140	HMDB01547	5753					1.05	1.62	3.02	1.19	0.69	4.42	0.97	1.74	5.16	1.49	0.76	1.78	2.97	0.29	0.51	1.51	5	5.87	0.99	3.21	3.31	1.17	0.17	3.24		0.0343	0.0097	4.9791e-07	7.0842e-08	0.2643	0.3508	0.8408	0.6265	0.3404	0.1967	0.0676
	3048		Primary Bile Acid Metabolism	cholate	LC/MS neg	22842	C00695	HMDB00619	221493					0.69	0.51	0.78	0.64	0.8	0.91	0.57	0.72	0.97	0.99	0.52	1.28	1.34	1.03	0.53	0.42	0.82	0.89	1.15	0.69	1.95	1.09	1.29	0.6		0.0077	0.0025	0.0376	0.0016	0.8931	0.5697	0.1467	0.2879	0.0865	0.0734	0.1421
	3050			taurocholate	LC/MS neg	18497	C05122	HMDB00036	6675					0.92	0.87	1.69	1.21	1.32	1.3	0.48	0.57	0.86	1.01	0.5	1.19	1.51	1.18	0.49	0.45	1.04	1.12	1.45	0.7	2.3	1.08	1.29	0.48		0.7856	0.1444	0.0341	0.0014	0.8899	0.5697	0.5016	0.5086	0.749	0.3367	0.8753
	3051			chenodeoxycholate	LC/MS neg	1563	C02528	HMDB00518	10133					0.5	0.34	0.56	0.65	0.51	0.6	0.79	0.99	1.12	1.44	0.91	1.26	1.12	1.29	0.63	0.54	1.12	1.45	1.48	1.1	2.09	1.3	1.01	0.75		9.5531e-08	9.8083e-08	0.0063	0.0003	0.6752	0.5176	0.0026	0.0334	0.0005	0.0017	0.0342
	3058			beta-muricholate	LC/MS neg	31885	C17726	HMDB00415	5283853					0.74	0.65	1.31	1	1	1.06	0.56	0.58	0.89	1.25	0.62	1.03	1.53	1.41	0.49	0.49	1.03	1.21	1.7	0.88	2.09	1.18	1.41	0.52		0.3371	0.0726	0.0056	0.0003	0.7869	0.5543	0.2886	0.4076	0.229	0.148	0.4819
	3059			alpha-muricholate	LC/MS neg	34092	C17647	HMDB00506	3083761					0.45	0.33	0.63	0.53	0.69	0.92	0.58	0.45	0.69	0.84	0.53	0.78	1.52	1.22	0.63	0.43	0.62	0.81	1.28	1.07	1.45	1.3	1.58	0.84		0.0002	8.9079e-05	0.0752	0.0029	0.5108	0.4664	0.0093	0.0715	0.0071	0.0115	0.1241
	3061			tauro-beta-muricholate	LC/MS neg	33983		HMDB00932	168408					1.24	1.75	7.3	3.73	5.35	2.46	0.24	0.12	0.24	0.58	0.44	0.49	2.09	2.4	0.76	0.33	0.68	0.73	2.51	0.87	2.04	1.07	3.45	0.35		0.0012	0.0005	0.0163	0.0007	0.6285	0.5017	0.8514	0.6273	0.3798	0.2137	0.2172
	3073		Secondary Bile Acid Metabolism	deoxycholate	LC/MS neg	1114	C04483	HMDB00626	222528					0.49	1.04	0.51	1.82	3.3	1.34	0.21	0.32	0.43	0.24	0.42	1.5	1.36	0.55	1.77	0.45	0.33	1.61	1.61	1.16	0.74	4.88	1	0.72		0.2812	0.062	0.0056	0.0003	0.0256	0.1165	0.0522	0.175	0.8574	0.3645	0.3851
	3080			taurodeoxycholate	LC/MS neg	12261	C05463	HMDB00896	2733768					0.65	1.06	1.05	2.22	2.19	1.26	0.29	0.43	0.53	0.55	0.52	1.47	1.23	1.04	0.94	0.48	0.7	1.81	1.86	1	1.46	2.6	1.03	0.54		0.2242	0.0509	0.0086	0.0004	0.0951	0.2242	0.1526	0.2937	0.9278	0.3813	0.6763
	3083			6-beta-hydroxylithocholate	LC/MS neg	36807	C15515	HMDB00811	5283821					0.47	0.59	2.02	1.39	1.73	1.22	0.31	0.22	0.33	0.37	0.41	0.71	1.52	1.1	1.13	0.39	0.94	0.99	1.35	1.08	2.43	1.05	1.37	0.8		0.5187	0.1047	0.0168	0.0008	0.2176	0.3278	0.0437	0.1624	0.2338	0.15	0.6678
	3091			taurolithocholate	LC/MS neg	31889	C02592	HMDB00722	10595					0.51	0.63	1	1.32	1.74	0.74	0.36	0.23	0.41	0.38	1.17	0.63	1.81	0.92	3.1	0.45	0.45	1.07	1.3	1.7	1	2.38	1.21	1.31		0.5857	0.1146	0.0003	1.8067e-05	0.2809	0.3574	0.13	0.2773	0.4768	0.2468	1
	3094			ursodeoxycholate	LC/MS neg	1605	C07880	HMDB00946	31401					0.7	0.56	0.81	1.14	0.7	0.99	0.57	0.72	0.84	1.28	0.6	1.27	1.18	1.52	0.47	0.45	0.83	1.37	1.28	0.85	1.82	1.65	0.93	0.67		0.0789	0.0206	0.0222	0.001	0.7028	0.5283	0.1453	0.2879	0.1808	0.1253	0.1818
	3103			tauroursodeoxycholate	LC/MS neg	39378		HMDB00874	9848818					1.26	1.45	10.83	5.3	4.28	2.19	0.23	0.07	0.16	0.48	0.52	0.32	2.2	2.95	1.09	0.26	0.63	0.68	1.62	0.9	2.4	1.08	2.39	0.56		0.0034	0.0012	0.0203	0.0009	0.7687	0.5525	0.8465	0.6265	0.3681	0.2083	0.229
	3108			6-oxolithocholate	LC/MS neg	46336			164960					0.44	0.85	2.96	1.46	2.36	1.25	0.18	0.15	0.31	0.2	0.21	0.82	2.13	0.65	1.04	0.34	0.99	1.04	1.09	0.6	2.88	1.05	1.05	0.55		0.8607	0.1552	0.0221	0.001	0.3008	0.363	0.0512	0.175	0.7797	0.344	0.3219
	3110			hyocholate	LC/MS neg	34093	C17649	HMDB00760	92805					0.69	0.94	0.68	0.64	0.76	0.71	0.33	0.49	0.77	1.2	0.57	1.46	1.57	1.56	0.48	0.46	0.49	0.71	1.33	0.59	1.07	1.46	1.88	0.44		0.2353	0.0532	0.1697	0.006	0.979	0.5968	0.2704	0.3989	0.8815	0.373	0.563
	3113			hyodeoxycholate	LC/MS neg	27531	C15517	HMDB00733	5283820					0.51	0.57	1.88	1.81	2.08	1.15	0.3	0.26	0.35	0.35	0.36	0.89	1.32	1	1.04	0.34	0.98	1.24	1.43	0.82	2.91	1.27	1.15	0.57		0.7478	0.1384	0.0634	0.0025	0.1388	0.2689	0.0402	0.1584	0.2064	0.1376	0.9852
	3114			taurohyodeoxycholic acid	LC/MS neg	43588			119046					0.52	0.45	0.37	4.97	6.47	1.22	1.43	1	0.3	0.24	0.28	0.7	0.3	0.79	1.16	1.25	0.71	2.88	2.97	0.65	0.57	4.06	1.03	0.22		0.9098	0.1617	0.3786	0.0124	0.0709	0.1991	0.2572	0.3908	0.0533	0.0517	0.8911
	3117			3-dehydrocholate	LC/MS neg	43835		HMDB00502	159655					0.94	0.67	0.89	0.44	0.9	1.06	0.56	0.84	1.07	1.33	0.49	1.51	1.28	1.24	0.37	0.39	0.79	0.49	1.26	0.55	2.01	0.62	2.56	0.43		0.1269	0.0312	0.038	0.0016	0.845	0.5655	0.7419	0.5973	0.436	0.2332	0.3986
	3697	Nucleotide	Purine Metabolism, (Hypo)Xanthine/Inosine containing	inosine 5'-monophosphate (IMP)	LC/MS polar	2133	C00130	HMDB00175	8582					1.75	1.25	1.24	0.66	0.83	0.59	2.41	2.63	2.64	4.59	2.27	1.09	1	1.74	0.5	1.73	1.86	1	2.17	0.76	1.08	0.54	2.17	0.35		0.7656	0.1415	0.0603	0.0023	0.8499	0.5655	0.3891	0.4607	0.5262	0.2629	0.64
	3698			inosine	LC/MS neg	1123	C00294	HMDB00195	6021					0.82	0.59	0.63	0.65	0.76	0.65	1.55	1.32	1.08	1.1	1.33	0.85	0.81	1.02	1.2	1.12	1.02	0.85	1.03	1.05	0.91	0.83	1.21	1.03		1.5648e-08	1.9997e-08	0.0354	0.0015	0.5234	0.4713	0.1834	0.3244	0.0005	0.0017	0.0028
	3699			hypoxanthine	LC/MS polar	3127	C00262	HMDB00157	790					0.96	1	0.95	0.95	0.99	0.97	0.97	1.13	1.02	0.95	0.9	1.16	0.91	0.93	0.95	1.01	1.12	1.01	0.98	0.91	1.11	0.9	0.97	0.92		0.0716	0.0189	1.5332e-07	2.5016e-08	0.9265	0.5812	0.3462	0.4387	0.9196	0.3791	0.2299
	3700			xanthine	LC/MS polar	3147	C00385	HMDB00292	1188					1.04	1.24	1.22	1.09	1.16	1.17	0.84	0.9	1	0.95	0.91	1.07	1.11	0.96	0.96	1	1.06	1.05	1.07	1.03	1.06	0.99	1.02	0.97		1.7687e-06	1.28e-06	0.2608	0.0088	0.3902	0.4238	0.5083	0.5124	0.0015	0.0037	0.0029
	3702			xanthosine	LC/MS neg	15136	C01762	HMDB00299	64959					1.01	1.03	0.75	0.91	0.9	0.88	1.25	1.52	1.27	1.28	0.99	1.21	0.84	1.01	0.78	1.27	1.14	1.15	1.14	0.87	0.89	1.01	1	0.76		0.0434	0.0119	0.0004	2.6643e-05	0.6168	0.4967	0.9966	0.667	0.9241	0.3804	0.0231
	3706			2'-deoxyinosine	LC/MS neg	15076	C05512	HMDB00071	65058					1.27	1.46	1.32	1.68	1.16	1.38	0.76	1.17	1.03	0.94	0.78	1.55	0.88	0.91	0.84	0.87	1.22	1.36	0.85	0.85	1.4	1.12	0.63	0.99		1.1137e-05	6.8131e-06	0.0009	5.541e-05	0.6429	0.5075	0.1423	0.2879	0.0204	0.0258	0.0511
	3708			urate	LC/MS neg	1604	C00366	HMDB00289	1175					2.04	2.4	2.76	2.95	1.72	2.13	0.88	1.38	1.36	1.02	0.8	1.57	0.99	0.75	0.78	1.04	1.87	1.97	0.86	0.83	1.8	1.06	0.44	0.97		0	1e-15	2.5906e-08	5.0096e-09	0.282	0.3574	7.3142e-05	0.002	3.6833e-06	3.8718e-05	1.0729e-07
	3710			allantoin	LC/MS polar	1107	C02350	HMDB00462	204					1.07	1.26	1.22	1.19	1.01	1.17	0.92	1.06	0.99	1.04	0.88	1.16	0.93	1.04	0.85	1.07	1.21	1.1	0.97	0.96	1.12	0.91	0.88	0.99		4.7064e-05	2.5239e-05	0.0174	0.0008	0.377	0.416	0.3418	0.4355	0.0047	0.0085	0.015
	3711			allantoic acid	LC/MS polar	33434	C00499	HMDB01209	203					1.65	2.3	1.78	2.43	1.23	1.53	1.07	1.18	0.89	1.1	1.11	1.11	0.76	1.24	1	1.49	1.27	1.32	0.82	1.02	0.85	1.04	0.62	1.25		2.8363e-11	6.6807e-11	0.0782	0.0029	0.0876	0.2148	0.0033	0.0381	1.0677e-05	8.3375e-05	0.0008
	3715		Purine Metabolism, Adenine containing	adenosine 5'-diphosphate (ADP)	LC/MS neg	3108	C00008	HMDB01341	6022					0.85	1.2	0.94	0.87	0.71	0.98	1.04	1.02	1.21	1.04	0.99	0.98	1.19	0.86	0.95	1.47	1.12	1.24	0.86	1.14	0.76	1.11	0.69	1.32		0.1282	0.0315	0.186	0.0065	0.2874	0.3614	0.2691	0.3989	0.2529	0.1581	0.3766
	3716			adenosine 5'-monophosphate (AMP)	LC/MS pos early	32342	C00020	HMDB00045	6083					0.96	1.11	0.94	1.01	1.2	1.05	1.29	1.26	1.06	1.05	1.25	0.98	0.84	0.99	1.19	1.48	1.23	1.11	1.31	1.37	0.83	0.9	1.17	1.05		0.3094	0.0673	0.0003	2.3178e-05	0.521	0.4706	0.7096	0.5908	0.2486	0.1558	0.5533
	3717			adenosine 3'-monophosphate (3'-AMP)	LC/MS neg	35142	C01367	HMDB03540	41211					0.89	1.27	1.14	1.07	1.16	1.26	1.31	1.44	1.22	0.94	0.87	1.1	0.85	0.77	0.93	1.86	1.83	1.47	1.22	1.23	0.99	0.8	0.83	1.01		0.0396	0.011	2.4293e-05	2.2854e-06	0.7293	0.5377	0.713	0.5914	0.0895	0.0751	0.4154
	3718			adenosine 2'-monophosphate (2'-AMP)	LC/MS neg	36815	C00946	HMDB11617	94136					0.96	1.21	1.05	1.03	1.19	1.24	1.41	1.58	1.09	0.85	0.88	1.12	0.69	0.78	1.04	1.79	1.73	1.17	1.06	1.14	0.97	0.68	0.91	1.07		0.0858	0.022	1.3698e-06	1.7443e-07	0.8919	0.5697	0.8777	0.6336	0.206	0.1376	0.8944
	3721			adenosine 3',5'-diphosphate	LC/MS neg	15691	C00054	HMDB00061	159296					0.85	1.28	1.42	1.24	1.6	1.33	1.45	1.25	0.93	1.09	1.19	0.86	0.74	1.18	1.08	2.2	2.1	1.36	2.07	1.86	0.96	0.65	1.52	0.9		0.0382	0.0107	0.0538	0.0021	0.876	0.5656	0.787	0.6116	0.3973	0.2202	0.1537
	3723			adenosine	LC/MS pos early	555	C00212	HMDB00050	60961					0.76	0.95	1.25	0.78	0.67	0.73	0.85	0.68	1.01	0.95	1.11	0.8	1.48	0.94	1.17	1.06	1.11	1.03	0.83	1.07	1.05	0.92	0.81	1.28		0.0483	0.0131	0.6034	0.0189	0.1976	0.3137	0.2809	0.4039	0.9501	0.3864	0.2169
	3724			adenine	LC/MS pos early	554	C00147	HMDB00034	190					0.79	1.02	1.09	0.85	0.96	0.95	0.83	0.83	0.93	0.89	1.07	1	1.13	0.96	1.2	1.07	1.15	1.01	1.08	1.29	1.07	0.88	1.08	1.19		0.1069	0.0268	0.0068	0.0003	0.0988	0.2277	0.0088	0.0708	0.7789	0.344	0.239
	3729			N1-methyladenosine	LC/MS pos early	15650	C02494	HMDB03331	27476					1.64	1.38	1.64	1.81	1.02	1.48	1.12	1.46	1.03	1.1	0.75	1.29	0.71	1.06	0.69	0.95	1.46	1.14	0.69	0.68	1.54	0.78	0.6	0.99		3.9648e-05	2.1454e-05	0.0007	4.1845e-05	0.5432	0.477	0.0416	0.1588	0.0835	0.0714	0.0195
	3730			N6-methyladenosine	LC/MS pos early	37114		HMDB04044	1869					0.91	1.36	1.6	1.35	1.23	0.94	0.79	0.71	0.67	0.71	1.11	0.9	0.95	1.05	1.57	1.19	1.25	1	0.96	1.15	1.05	0.8	0.96	1.2		0.0099	0.0032	0.0712	0.0027	0.1372	0.2689	0.5298	0.5242	0.0623	0.0583	0.0067
	3742			2'-deoxyadenosine 5'-monophosphate	LC/MS neg	46333	C00360	HMDB00905	12599					1.57	2.05	2.01	1.96	2.05	1.46	0.79	0.93	0.96	0.68	0.7	1.18	1.03	0.71	1.03	1.03	1.19	1.2	0.89	0.66	1.16	1	0.74	0.74		2.0927e-11	5.3487e-11	0.0012	7.126e-05	0.4474	0.445	0.0092	0.0715	0.0002	0.0008	5.3021e-05
	3749			N6-succinyladenosine	LC/MS neg	48130		HMDB00912	165243					1.4	1.55	1.11	1.22	0.86	1.6	1.38	1.87	2.23	2.03	1.29	1.36	1.19	0.91	0.64	1.53	1.49	1.96	1.26	1.48	0.97	1.32	0.64	1.18		0.0028	0.001	8.263e-05	6.6629e-06	0.1062	0.2344	0.07	0.2022	0.0146	0.0199	0.4859
	3752		Purine Metabolism, Guanine containing	guanosine 5'- monophosphate (5'-GMP)	LC/MS pos early	2849	C00144	HMDB01397	6804					1.28	1.48	1.45	1.24	1.03	1.12	1.23	1.5	1.99	1.65	1.43	1.22	1.33	0.83	0.87	1.42	1.69	1.92	1.32	1.25	1.19	1.14	0.69	0.94		8.9769e-05	4.4745e-05	2.8221e-07	4.3336e-08	0.3858	0.4213	0.0358	0.1486	0.0046	0.0085	0.0107
	3757			guanosine	LC/MS neg	1573	C00387	HMDB00133	6802					0.97	0.99	1.16	1.05	0.98	0.79	1.08	0.99	1.05	1.01	1.25	0.92	1.05	0.96	1.24	1.1	1.2	1.13	1.02	1.02	1.09	0.95	0.91	1		0.9082	0.1616	0.7585	0.0235	0.4214	0.4294	0.8196	0.6265	0.9309	0.382	0.1941
	3758			guanine	LC/MS pos early	32352	C00242	HMDB00132	764					1.14	2.13	1.72	1.26	1.13	1.25	0.78	1.26	1.32	1.26	1.23	1.62	1.04	0.95	0.98	1.45	1.9	1.46	1.24	1.35	1.31	0.76	0.85	1.09		9.1312e-07	7.1692e-07	0.0003	1.9876e-05	0.0129	0.0846	0.3889	0.4607	6.9572e-06	6.9188e-05	0.0002
	3760			7-methylguanine	LC/MS pos early	35114	C02242	HMDB00897	11361					1.21	1.25	1.36	1.16	1.13	1.17	1.06	1.22	1.03	0.96	0.89	1.15	0.84	0.93	0.93	1.1	1.36	0.98	0.89	0.86	1.24	0.72	0.91	0.96		5.1624e-05	2.7439e-05	0.0001	9.6833e-06	0.8738	0.5656	0.0986	0.2372	0.0282	0.0327	0.0073
	3774			2'-deoxyguanosine	LC/MS neg	1411	C00330	HMDB00085	187790					1.2	1.58	1.37	1.53	1.18	1.48	0.68	1.11	1.08	0.92	0.72	1.63	0.97	0.85	0.78	0.9	1.26	1.38	0.91	0.89	1.41	1.09	0.66	0.98		5.2713e-06	3.4602e-06	0.0002	1.3146e-05	0.5947	0.4936	0.294	0.4114	0.0055	0.0095	0.0255
	3775			guanosine 2'-monophosphate (2'-GMP)*	LC/MS neg	52442			444571					0.96	1.6	0.58	1	0.45	1.07	1.33	3.34	3.64	3.33	1.23	2.5	1.09	0.91	0.37	2.22	2	3.79	1.56	1.37	0.9	1.9	0.41	0.88		0.3547	0.076	2.7118e-05	2.5171e-06	0.1809	0.3018	0.9204	0.652	0.1963	0.1332	0.027
	3777		Pyrimidine Metabolism, Orotate containing	N-carbamoylaspartate	LC/MS polar	1594	C00438	HMDB00828	93072					1	0.82	1.49	1.73	1.35	0.48	1.52	1	3.83	5.11	7.42	0.66	3.83	1.33	1.45	1.24	1.49	6.63	6.92	3.53	1.21	4.45	1.04	0.51		0.7981	0.1459	2.5693e-08	5.0096e-09	0.1767	0.3011	1	0.667	0.801	0.3481	0.3909
	3779			orotate	LC/MS polar	1505	C00295	HMDB00226	967					0.57	0.64	0.68	1.02	0.9	0.76	0.62	0.32	1.68	2.71	2.41	0.52	5.26	1.61	0.89	0.69	0.38	2.98	4.23	3.18	0.55	7.85	1.42	0.75		0.1592	0.0377	3.5954e-10	1.4723e-10	0.9748	0.5968	0.2621	0.3959	0.3882	0.2165	0.6311
	3781			orotidine	LC/MS polar	35172		HMDB00788	92751					1.09	1.2	1.29	1.23	1.34	1.38	1.01	0.88	0.99	1.09	0.99	0.87	1.12	1.11	0.91	1.11	1.04	1.11	1.34	1.25	0.94	1.07	1.21	0.93		2.5343e-06	1.77e-06	0.0545	0.0021	0.6532	0.5106	0.4437	0.4831	0.0753	0.0666	0.0156
	3786		Pyrimidine Metabolism, Uracil containing	uridine 5'-monophosphate (UMP)	LC/MS polar	2856	C00105	HMDB00288	6030					1.21	1.44	0.74	0.47	1.29	1.15	2.6	3.23	1.5	0.94	1.2	1.24	0.47	0.63	1.27	3.11	1.99	0.59	1.01	1.14	0.64	0.3	1.72	1.13		0.6617	0.125	4.2404e-08	7.7321e-09	0.1242	0.2543	0.527	0.5235	0.4762	0.2468	0.279
	3791			uridine	LC/MS neg	606	C00299	HMDB00296	6029					1.07	1.16	1.08	1.01	1.39	1.33	0.95	0.68	0.28	0.43	0.78	0.72	0.4	1.56	1.83	1.02	0.69	0.26	0.56	0.98	0.68	0.38	2.14	1.75		0.113	0.0282	1.9e-13	2.64e-13	0.7658	0.5525	0.7257	0.5951	0.4247	0.2298	0.9137
	3792			uracil	LC/MS pos early	605	C00106	HMDB00300	1174					1	0.99	1.14	0.98	0.94	0.83	0.95	1.62	2.21	1.77	1.12	1.71	1.36	0.8	0.63	0.95	1.85	2.17	1.67	0.93	1.96	1.17	0.77	0.56		0.7195	0.1342	8.8e-14	1.41e-13	0.6651	0.5141	0.9903	0.6663	0.8447	0.3607	0.3194
	3793			pseudouridine	LC/MS pos early	33442	C02067	HMDB00767	15047					0.98	1.12	1.17	1.26	0.97	1.07	1.1	1.45	1.04	1	0.96	1.32	0.72	0.95	0.96	1.26	1.72	1.34	0.99	1.05	1.37	0.78	0.74	1.06		0.0422	0.0116	1.1429e-08	2.6196e-09	0.334	0.3817	0.6762	0.5827	0.2451	0.1544	0.1109
	3794			5,6-dihydrouridine	LC/MS neg	61833			94312					1.05	1.01	1.05	1.3	0.94	0.93	1.49	1.79	0.83	0.84	0.94	1.21	0.46	1.02	1.11	1.42	1.79	1.02	0.75	0.83	1.26	0.57	0.74	1.1		0.5385	0.1075	3.85e-12	3.216e-12	0.5206	0.4706	0.5716	0.5393	0.7855	0.3456	0.7533
	3795			2'-O-methyluridine	LC/MS neg	57655			102212					0.88	1.07	0.84	1.09	0.92	0.91	0.74	1.17	1.1	0.9	0.67	1.58	0.94	0.82	0.75	0.9	1.11	1.36	0.94	0.69	1.23	1.22	0.69	0.74		0.5711	0.1124	3.4003e-05	3.0609e-06	0.8581	0.5656	0.5734	0.5393	0.6543	0.3046	0.299
	3796			5-methyluridine (ribothymidine)	LC/MS neg	35136		HMDB00884	445408					1.17	1.36	1.49	1.42	1.59	1.07	0.75	1.09	0.64	0.61	0.91	1.45	0.59	0.96	1.49	0.87	1.38	0.77	0.83	0.83	1.59	0.56	1.08	1		0.0002	0.0001	8.6851e-05	6.9763e-06	0.555	0.4813	0.3983	0.4647	0.1219	0.0939	0.026
	3807			2'-deoxyuridine	LC/MS neg	52602	C00526	HMDB00012	13712					1.38	1.85	1.64	1.87	1.39	1.43	0.64	1.34	1.33	1.16	0.8	2.09	0.99	0.87	0.69	0.86	1.59	1.8	1.17	0.83	1.85	1.13	0.65	0.71		1.968e-06	1.4072e-06	7.2545e-06	7.5753e-07	0.7879	0.5543	0.0906	0.23	0.0056	0.0097	0.0124
	3810			3-ureidopropionate	LC/MS pos early	3155	C02642	HMDB00026	111					0.84	1.6	2.08	1.89	1.45	1.67	0.4	0.41	1.06	1.29	0.56	1.02	2.6	1.21	0.43	0.76	1.02	2.4	2.23	1.11	1.33	2.36	0.93	0.5		0.0021	0.0008	0.0001	7.981e-06	0.6705	0.5154	0.8353	0.6265	0.2212	0.1443	0.0473
	3811			beta-alanine	LC/MS pos early	55	C00099	HMDB00056	239					1.05	0.92	1.22	1.33	1.03	0.86	0.92	0.96	1.21	1.29	1.11	1.04	1.25	1.07	0.86	0.81	1.12	1.52	1.26	0.91	1.38	1.37	0.83	0.72		0.2616	0.0586	5.0281e-05	4.2861e-06	0.1462	0.2759	0.7082	0.5908	0.5101	0.2582	0.1541
	3818		Pyrimidine Metabolism, Cytidine containing	cytidine 5'-monophosphate (5'-CMP)	LC/MS pos early	2372	C00055	HMDB00095	6131					1.05	1.09	1.04	0.95	1.02	1.04	1.02	1.11	1.22	1.08	1.04	1.09	1.09	0.89	0.96	1.06	1.11	1.1	1.06	1.03	1.05	1	0.96	0.98		0.1522	0.0364	0.001	6.2422e-05	0.5126	0.467	0.3691	0.4523	0.0939	0.0782	0.4141
	3822			cytidine	LC/MS pos early	514	C00475	HMDB00089	6175					1.09	1.08	1.17	1.19	1.11	1.15	0.92	1.07	1.03	0.93	0.84	1.16	0.96	0.9	0.9	0.92	1.15	1.13	0.95	0.89	1.26	0.98	0.85	0.93		0.0017	0.0007	0.0016	9.1793e-05	0.9572	0.5914	0.3529	0.4436	0.4137	0.227	0.0816
	3824			3-methylcytidine	LC/MS pos early	35132			159649					1.04	1.11	1.54	1.23	1.01	1.11	1.14	1.14	0.93	0.8	0.81	1	0.82	0.86	1.02	1.22	1.68	1.09	0.77	0.86	1.38	0.65	0.7	1.12		0.0056	0.0019	2.3923e-06	2.8388e-07	0.3306	0.3817	0.572	0.5393	0.4393	0.2344	0.0031
	3825			5-methylcytidine	LC/MS pos early	22119		HMDB00982	92918					1.25	1.33	1.24	1.21	1.02	1.21	0.81	1.08	0.91	0.95	0.79	1.34	0.84	1.04	0.84	0.86	1.08	0.88	0.78	0.77	1.25	0.82	0.88	1		0.006	0.002	0.0681	0.0026	0.8376	0.5655	0.1532	0.2937	0.083	0.0711	0.1291
	3830			2'-deoxycytidine 5'-monophosphate	LC/MS pos early	533	C00239	HMDB01202	13945					1.29	1.66	1.54	1.61	1.53	1.62	0.75	1.06	0.94	0.81	0.74	1.41	0.89	0.87	0.91	0.97	1.27	1.18	0.97	0.93	1.31	0.93	0.82	0.96		3.2474e-10	5.6536e-10	0.0073	0.0004	0.7903	0.5543	0.0649	0.196	0.0005	0.0018	0.0011
	3832			2'-deoxycytidine	LC/MS pos early	15949	C00881	HMDB00014	13711					1.26	1.55	1.54	1.69	1.36	1.47	0.76	1.15	1.02	0.88	0.76	1.51	0.89	0.86	0.86	0.93	1.41	1.37	0.95	0.88	1.5	0.98	0.69	0.93		1.5644e-07	1.5279e-07	0.0003	2.053e-05	0.7231	0.5348	0.14	0.2877	0.0075	0.0119	0.005
	3833			2'-O-methylcytidine	LC/MS pos early	57554			150971					1.13	1.22	1.07	1.09	0.89	0.95	1.03	1.35	0.92	0.81	0.73	1.31	0.68	0.88	0.91	1.12	1.28	0.89	0.64	0.62	1.15	0.69	0.72	0.97		0.299	0.0655	3.4132e-09	9.633e-10	0.5523	0.4805	0.3474	0.439	0.1188	0.0922	0.536
	3834			5-methyl-2'-deoxycytidine	LC/MS pos early	38159	C03592	HMDB02224	440055					1.35	2.09	2.01	2.08	1.66	1.72	0.52	0.91	0.92	0.85	0.65	1.74	1.01	0.93	0.77	0.81	1.35	1.41	1.05	0.83	1.67	1.05	0.75	0.79		1.9259e-07	1.807e-07	0.0113	0.0005	0.8032	0.5571	0.1429	0.2879	0.0059	0.0099	0.0017
	3843		Pyrimidine Metabolism, Thymine containing	thymidine	LC/MS neg	2183	C00214	HMDB00273	5789					1.12	1.43	1.37	1.51	1.31	1.58	0.69	0.81	0.82	0.83	0.69	1.16	1.01	1.02	0.83	0.89	1	1.11	0.97	0.97	1.12	1.11	0.88	1		4.9476e-07	4.0989e-07	0.192	0.0067	0.7599	0.5512	0.2654	0.3989	0.0208	0.0261	0.0224
	3844			thymine	LC/MS neg	604	C00178	HMDB00262	1135					1.32	1.55	1.52	1.73	1.35	1.39	0.79	1.15	1.15	0.88	0.82	1.45	1	0.77	0.93	0.94	1.33	1.51	0.9	0.87	1.42	1.14	0.6	0.96		8.0062e-07	6.4117e-07	0.0006	3.5595e-05	0.8527	0.5655	0.1162	0.2625	0.0137	0.0191	0.008
	3847			3-aminoisobutyrate	LC/MS pos early	1566	C05145	HMDB03911	64956					0.75	0.99	1.26	1.54	0.91	0.94	0.64	0.61	0.65	0.92	1.02	0.95	1.05	1.43	1.1	0.84	1.02	1.32	1.11	1.27	1.21	1.29	0.85	1.14		0.5527	0.1097	0.0059	0.0003	0.1292	0.2578	0.1542	0.294	0.9669	0.3909	0.2085
	3848		Purine and Pyrimidine Metabolism	methylphosphate	LC/MS polar	37070		HMDB61711	13130					1.17	1.29	0.79	1.23	0.81	0.81	1.35	1.51	1.08	2.06	1.16	1.11	0.72	1.91	0.56	1.49	1.02	1.13	1.42	0.81	0.68	1.11	1.26	0.57		0.7952	0.1458	0.11	0.004	0.7406	0.5391	0.671	0.5827	0.5338	0.2657	0.4346
	3861		Dinucleotide	(3'-5')-uridylylcytidine*	LC/MS neg	62398								0.78	1.54	1.06	1.16	1.21	1.36	0.84	1.19	1.23	0.97	0.83	1.41	1.04	0.78	0.86	1.65	1.61	1.84	1.5	1.45	0.98	1.14	0.82	0.96		0.0517	0.0139	0.0201	0.0009	0.1511	0.2796	0.1937	0.3307	0.0163	0.0217	0.8652
	3865	Cofactors and Vitamins	Nicotinate and Nicotinamide Metabolism	quinolinate	LC/MS polar	1899	C03722	HMDB00232	1066					0.73	0.6	1.43	1.55	0.88	0.97	1.22	0.9	1.51	1.47	1.6	0.74	1.67	0.97	1.09	1	1.78	3.21	1.77	2.13	1.78	1.81	0.55	1.2		0.8037	0.1466	0.0654	0.0025	0.5773	0.489	0.4296	0.4775	0.2402	0.1527	0.3034
	3866			nicotinate	LC/MS neg	1504	C00253	HMDB01488	938					0.88	1	1.83	0.94	0.99	1.49	0.79	0.42	0.86	0.63	0.41	0.53	2.06	0.73	0.66	0.9	0.86	0.92	0.71	0.7	0.97	1.06	0.77	0.99		0.0403	0.0112	2.0885e-06	2.5212e-07	0.0125	0.0846	0.413	0.471	0.9455	0.3851	0.0008
	3869			nicotinamide	LC/MS pos early	594	C00153	HMDB01406	936					0.96	0.99	0.94	0.87	0.89	0.95	1	1.1	1.09	1.13	1.05	1.1	0.99	1.04	0.93	1.03	1.07	0.98	1.05	1.04	1.04	0.92	1.07	0.99		4.0342e-05	2.1731e-05	0.0073	0.0004	0.1759	0.3011	0.3202	0.4237	0.8151	0.3508	0.0903
	3873			nicotinamide adenine dinucleotide (NAD+)	LC/MS neg	5278	C00003	HMDB00902	5893					0.88	0.94	0.97	0.88	0.87	0.79	0.94	1.09	1.08	1.09	1.04	1.15	0.99	1.01	0.95	1.01	1.2	1.08	1.08	0.94	1.19	0.9	1	0.87		2.2927e-07	2.0865e-07	6.6679e-05	5.526e-06	0.088	0.2148	0.0106	0.0756	0.2154	0.1422	0.5237
	3881			1-methylnicotinamide	LC/MS pos early	27665	C02918	HMDB00699	10129985					5.02	6.13	7.27	4.03	3.78	4.61	1.21	0.71	0.67	0.61	0.84	0.58	0.95	0.91	1.37	1.48	1.03	0.54	0.46	0.77	0.69	0.52	0.86	1.66		0	0	6.0355e-07	8.4032e-08	0.509	0.4664	6.1271e-09	2.7952e-06	2.1094e-10	1.9217e-08	2.0323e-11
	3886			trigonelline (N'-methylnicotinate)	LC/MS pos early	32401	C01004	HMDB00875	5570					0.84	0.75	0.78	0.63	0.92	0.97	1.18	0.77	1.17	1.15	1.05	0.65	1.53	0.98	0.91	1.05	0.71	0.87	1.25	1.21	0.68	1.23	1.44	0.96		0.0038	0.0013	0.0018	0.0001	0.553	0.4805	0.3216	0.4237	0.052	0.0508	0.2228
	3888			N1-Methyl-2-pyridone-5-carboxamide	LC/MS pos early	40469	C05842	HMDB04193	69698					2.23	2.4	2.45	1.95	1.84	2.01	1.13	1.26	0.84	0.73	0.84	1.12	0.67	0.86	1.15	1.21	1.38	0.74	0.6	0.75	1.14	0.53	0.81	1.26		1.6029e-11	4.1859e-11	8.7773e-05	7.0234e-06	0.9865	0.5988	0.0005	0.0108	0.0003	0.0012	0.0003
	3889			N1-Methyl-4-pyridone-3-carboxamide	LC/MS pos early	57584	C05843	HMDB04194	440810					2.92	2.29	3.15	2.23	2.94	3.44	1.56	1.32	1.02	0.68	0.75	0.85	0.77	0.67	1.11	1.22	1.43	0.78	0.69	0.89	1.16	0.55	0.88	1.29		1.7e-14	9.7e-14	9.4123e-05	7.4178e-06	0.8743	0.5656	3.5672e-05	0.0012	0.0015	0.0037	2.4384e-05
	3890			adenosine 5'-diphosphoribose (ADP-ribose)	LC/MS pos early	558	C00301	HMDB01178	192					1.15	1.13	0.77	0.4	0.44	1.33	1.81	1.66	2.35	3.27	2.24	0.92	1.41	1.39	0.68	1.78	1.11	0.81	1.25	2.58	0.62	0.73	1.55	2.06		0.0867	0.0222	0.0084	0.0004	0.1053	0.2344	0.5591	0.5364	0.987	0.3964	0.434
	3893		Riboflavin Metabolism	riboflavin (Vitamin B2)	LC/MS pos early	1827	C00255	HMDB00244	493570					1.21	1.43	1.44	1.31	1.1	1.36	0.84	1.29	1.39	1	0.71	1.53	1.08	0.72	0.71	1	1.54	1.51	0.91	0.8	1.53	0.98	0.6	0.88		6.1642e-06	3.9179e-06	1.818e-09	5.8412e-10	0.6884	0.5223	0.1388	0.2865	0.009	0.0137	0.0051
	3894			flavin adenine dinucleotide (FAD)	LC/MS neg	2134	C00016	HMDB01248	643975					0.96	1.22	1.19	0.91	1.02	1.03	0.91	1.27	1.51	1.12	0.88	1.4	1.19	0.74	0.78	1.15	1.57	1.43	1.19	0.94	1.36	0.91	0.83	0.79		0.0822	0.0212	2e-15	6e-15	0.0118	0.0846	0.5648	0.539	0.004	0.0078	0.007
	3895			flavin mononucleotide (FMN)	LC/MS neg	15797	C00061	HMDB01520	710					1.1	1.22	1.68	1.06	1.21	1.56	0.93	0.89	1.5	0.81	0.57	0.96	1.69	0.54	0.71	1.03	1.36	1.44	0.89	0.81	1.32	1.06	0.62	0.92		2.7634e-05	1.544e-05	3.214e-09	9.1948e-10	0.0552	0.1762	0.6627	0.5819	0.1169	0.0916	0.0002
	3897		Pantothenate and CoA Metabolism	pantothenate	LC/MS neg	1508	C00864	HMDB00210	6613					1.06	1.07	0.94	1.01	0.93	0.89	1.01	1.27	1.17	1.01	0.94	1.26	0.92	0.86	0.94	1.02	1.13	1.12	0.89	0.8	1.11	0.99	0.79	0.9		0.6165	0.1181	2.3533e-06	2.8085e-07	0.452	0.445	0.4612	0.4974	0.3275	0.1896	0.4654
	3899			pantetheine	LC/MS neg	57555	C00831		439322					0.84	0.8	0.56	0.85	0.73	1.04	1.04	0.65	0.66	0.88	1.04	0.63	1.01	1.33	1.19	0.99	0.44	0.67	0.77	1.3	0.44	1.52	1.15	1.7		0.0137	0.0043	0.0001	9.6833e-06	0.497	0.4631	0.4961	0.5069	0.4488	0.2368	0.0071
	3900			phosphopantetheine	LC/MS neg	15504	C01134	HMDB01416	987					0.92	0.92	0.69	0.96	0.9	0.91	0.92	0.66	0.5	0.81	1.01	0.71	0.76	1.63	1.24	0.92	0.49	0.52	0.79	0.99	0.53	1.05	1.53	1.26		0.0814	0.0211	3.3774e-07	5.0745e-08	0.6174	0.4967	0.6403	0.5683	0.6376	0.3011	0.0198
	3901			3'-dephosphocoenzyme A	LC/MS neg	18289	C00882	HMDB01373	444485					0.79	0.9	0.52	0.78	0.9	0.86	1.06	0.89	0.56	1.03	1.3	0.84	0.63	1.84	1.26	1.2	0.58	0.55	1.17	1.4	0.49	0.94	2.12	1.19		0.0027	0.001	6.6195e-07	9.0951e-08	0.3334	0.3817	0.2271	0.3622	0.4897	0.2511	0.0013
	3903			coenzyme A	LC/MS neg	46322	C00010	HMDB01423	317					0.68	1.34	0.79	1.23	1.28	1.26	0.98	0.71	0.53	1.12	1.35	0.72	0.75	2.1	1.21	1.95	0.83	0.97	2.12	2.52	0.42	1.17	2.19	1.19		0.7975	0.1459	5.7885e-06	6.2231e-07	0.4034	0.4252	0.1732	0.3148	0.3473	0.1991	0.3335
	3908		Ascorbate and Aldarate Metabolism	ascorbate (Vitamin C)	LC/MS neg	32354	C00072	HMDB00044						1.91	0.66	0.6	0.63	0.74	1.72	2.76	3.6	2.3	1.62	1.27	1.3	0.64	0.71	0.78	0.96	1.13	0.76	0.63	1.14	1.17	0.67	0.83	1.82		0.298	0.0655	0.1217	0.0044	0.1231	0.2543	0.354	0.4437	0.298	0.1778	0.1591
	3911			dehydroascorbate	LC/MS neg	34302	C05422	HMDB01264	835					1.03	0.99	1.22	0.87	1.11	1.14	1.14	1.31	1.46	1.09	0.87	1.15	1.11	0.75	0.8	1.1	1.56	1.24	1.17	0.97	1.43	0.79	0.94	0.82		0.3302	0.0712	9.2977e-06	9.4721e-07	0.3731	0.4128	0.9109	0.6471	0.8151	0.3508	0.1147
	3912			threonate	LC/MS polar	27738	C01620	HMDB00943	151152					1.05	1.2	0.92	0.81	1.1	1.01	0.97	1.17	1.05	0.84	0.85	1.21	0.9	0.8	1.01	1.11	1.04	0.82	0.89	0.82	0.93	0.79	1.09	0.92		0.9585	0.1693	0.007	0.0003	0.1824	0.3018	0.6861	0.5861	0.1081	0.0872	0.3486
	3915			oxalate (ethanedioate)	LC/MS neg	20694	C00209	HMDB02329	971					1	1.02	1.2	1.03	1.09	1.01	1.2	1.73	1.64	1.1	0.88	1.44	0.95	0.67	0.8	1.22	2.07	1.68	1.19	0.89	1.7	0.81	0.71	0.74		0.5284	0.106	1.6093e-10	7.4689e-11	0.9359	0.5861	0.988	0.6658	0.9892	0.3964	0.2895
	3916			gulonate*	LC/MS polar	46957	C00257	HMDB03290	9794176					0.75	0.63	0.79	0.63	0.81	0.72	0.98	1.09	1.29	1.27	1.05	1.11	1.18	0.99	0.82	0.82	1.16	1.09	1.38	1.01	1.41	0.94	1.27	0.73		2.8447e-07	2.4584e-07	0.006	0.0003	0.7964	0.5543	0.0569	0.1813	0.0018	0.0041	0.0458
	3918		Tocopherol Metabolism	alpha-tocopherol	LC/MS pos late	1561	C02477	HMDB01893	14985					0.99	1.38	1.37	1.17	1.14	1.16	0.8	0.92	1.08	0.99	1	1.16	1.17	0.91	1.01	1.12	1.28	1.29	1.14	1.18	1.14	1.01	0.89	1.03		1.4113e-05	8.3928e-06	0.021	0.0009	0.1049	0.2344	0.9793	0.6628	0.0006	0.002	0.0011
	3944		Folate Metabolism	folate	LC/MS polar	1826	C00504	HMDB00121	6037					0.8	0.99	0.74	0.89	0.94	0.9	1.13	1.91	1.83	1.4	1.08	1.69	0.96	0.76	0.77	1.4	1.77	2.03	1.64	1.22	1.27	1.15	0.81	0.74		0.0075	0.0025	1.141e-10	5.5415e-11	0.6318	0.5021	0.0859	0.2238	0.7983	0.348	0.0176
	3945			7,8-dihydrofolate	LC/MS neg	1708	C00415	HMDB01056	98792					0.76	1.11	0.56	0.57	0.81	0.88	0.95	1.89	1.84	1.33	1.23	1.98	0.97	0.72	0.93	1.39	1.4	1.37	1.41	1.42	1	0.98	1.03	1.01		0.0087	0.0028	0.1433	0.0051	0.3468	0.3931	0.4341	0.4784	0.6917	0.3149	0.0163
	3946			5-methyltetrahydrofolate (5MeTHF)	LC/MS neg	18330	C00440	HMDB01396	146					2.13	1.5	1.26	1.61	1.53	0.91	1.7	2.37	0.3	0.25	0.44	1.39	0.13	0.83	1.78	1.2	1.41	0.23	0.18	0.19	1.17	0.16	0.79	1.06		0.0023	0.0009	2e-15	9e-15	0.5349	0.4758	0.0054	0.0515	0.1172	0.0916	0.3603
	3947		Tetrahydrobiopterin Metabolism	biopterin	LC/MS pos early	12358	C06313	HMDB00468	445040					0.74	1.26	1.02	0.82	0.95	1.12	0.86	1.18	1.28	1	0.85	1.37	1.08	0.78	0.85	1.47	1.63	1.43	1.28	1.29	1.11	0.88	0.9	1.01		0.4642	0.0954	0.0045	0.0002	0.0642	0.188	0.0238	0.112	0.1124	0.0901	0.9738
	3948			dihydrobiopterin	LC/MS neg	35129	C00268	HMDB00038	1879					0.58	1	0.71	0.65	0.75	0.83	1.02	1.32	1.28	0.94	1.01	1.29	0.97	0.73	1.07	1.75	1.61	1.42	1.21	1.43	0.92	0.88	0.85	1.18		0.0005	0.0002	0.0507	0.002	0.3304	0.3817	0.0053	0.0515	0.7553	0.3384	0.0966
	3951		Pterin Metabolism	pterin	LC/MS pos early	43023	C00715	HMDB00802	73000					0.95	1.23	1.09	1.32	1.08	1.12	1.12	1.33	1.29	1.23	1.13	1.19	0.97	0.95	0.92	1.45	1.53	1.78	1.4	1.33	1.06	1.16	0.78	0.95		0.0037	0.0013	4.4807e-06	4.9512e-07	0.3416	0.3884	0.7235	0.5951	0.046	0.0468	0.3451
	3955			xanthopterin	LC/MS polar	54728			8397					0.82	0.79	0.86	0.75	0.8	0.88	1.16	1.43	1.5	1.31	0.91	1.24	1.05	0.87	0.7	1.11	1.5	1.37	1.27	0.98	1.35	0.92	0.93	0.77		7.5841e-05	3.8279e-05	1.0993e-06	1.426e-07	0.9159	0.5763	0.1069	0.2526	0.0476	0.0481	0.1461
	3962		Hemoglobin and Porphyrin Metabolism	heme	LC/MS pos late	41754	C00032	HMDB03178	26945					1.26	1.85	1.37	1.42	1.8	1.44	0.65	0.65	0.86	1	0.76	1	1.32	1.16	0.76	0.96	0.71	0.97	1.43	0.87	0.74	1.36	1.47	0.61		3.8503e-05	2.0928e-05	0.005	0.0003	0.8201	0.5622	0.3264	0.4279	0.009	0.0137	0.1173
	3963			bilirubin (Z,Z)	LC/MS pos late	43807	C00486	HMDB00054	5280352					0.93	1.34	1.11	1.13	0.94	1.43	0.95	1.76	0.88	0.72	0.52	1.86	0.5	0.81	0.72	1.38	2.11	1.08	0.72	0.8	1.53	0.51	0.67	1.11		0.1572	0.0374	6.8461e-09	1.7217e-09	0.6147	0.4967	0.8432	0.6265	0.1454	0.1063	0.7592
	3966			biliverdin	LC/MS pos late	2137	C00500	HMDB01008	5353439					1.18	1.88	1.57	1.47	1.42	1.68	0.65	0.97	1.14	0.98	0.69	1.49	1.18	0.86	0.7	1.04	1.28	1.42	1.18	0.98	1.24	1.11	0.83	0.83		7.9162e-07	6.3822e-07	0.0029	0.0002	0.5098	0.4664	0.4671	0.4977	0.0009	0.0026	0.0135
	3975		Thiamine Metabolism	thiamin (Vitamin B1)	LC/MS pos early	5341	C00378	HMDB00235	1130					1.06	1.03	1.02	1.03	1	1.04	1.14	1.28	1.15	1	0.99	1.13	0.9	0.87	0.98	1.1	1.22	1.11	0.94	0.96	1.11	0.91	0.85	1.02		0.267	0.0594	3.7036e-07	5.409e-08	0.9924	0.6006	0.329	0.4301	0.6331	0.2999	0.8145
	3976			thiamin monophosphate	LC/MS pos early	15798	C01081	HMDB02666	3382778					1.13	1.26	1.27	1.17	1.18	1.29	1	1.02	0.93	0.95	0.97	1.03	0.91	1.01	1.02	1.11	1.15	0.97	0.99	1.11	1.03	0.85	1.02	1.12		1.6965e-05	9.9898e-06	0.4285	0.0139	0.9433	0.5872	0.1929	0.3307	0.0243	0.0291	0.0266
	3983		Vitamin A Metabolism	retinol (Vitamin A)	LC/MS pos late	1806	C00473	HMDB00305	445354					0.7	2.87	1.84	1.3	1.05	1.75	0.4	0.8	1.09	1	0.61	1.99	1.35	0.92	0.61	1.66	2.11	2.02	1.49	1.53	1.27	0.96	0.74	1.03		0.0027	0.001	0.0435	0.0018	0.0425	0.1504	0.6267	0.5639	0.0004	0.0015	0.0553
	3990			retinal	LC/MS pos late	40807	C00376	HMDB01358	638015					0.87	1.74	1.22	1.03	1.02	1.32	0.64	1.15	1.25	1.12	0.9	1.79	1.08	0.89	0.81	1.3	1.62	1.49	1.31	1.38	1.25	0.91	0.88	1.05		0.0188	0.0057	0.0035	0.0002	0.0389	0.1478	0.5088	0.5124	0.0008	0.0022	0.2324
	3999		Vitamin B6 Metabolism	pyridoxamine	LC/MS pos early	2150	C00534	HMDB01431	1052					1.63	2.48	2.37	1.97	1.2	1.62	0.98	1.42	1.97	1.49	1.05	1.46	1.38	0.76	0.71	1.48	2.07	2.38	1.1	1.04	1.39	1.15	0.46	0.95		7.59e-13	3.04e-12	1.1653e-09	4.1249e-10	0.0174	0.0942	0.0028	0.0349	7.111e-07	9.0042e-06	3.4386e-07
	4000			pyridoxamine phosphate	LC/MS pos early	3138	C00647	HMDB01555	1053					0.97	1.14	1.14	1.07	1.04	1.01	0.92	1.1	1.29	1.18	1.05	1.19	1.17	0.91	0.89	1.08	1.29	1.41	1.26	1.09	1.2	1.1	0.89	0.87		0.0275	0.008	4.0058e-09	1.1008e-09	0.4875	0.4582	0.757	0.6048	0.0582	0.0558	0.0453
	4001			pyridoxal phosphate	LC/MS pos early	5331	C00018	HMDB01491	1051					1	1.6	1.4	1.08	1.27	1.2	0.78	0.94	1.16	0.89	0.86	1.2	1.24	0.76	0.97	1.25	1.31	1.26	1.13	1.03	1.05	0.96	0.9	0.91		1.2863e-06	9.7794e-07	0.01	0.0005	0.0216	0.1061	0.9331	0.654	1.7358e-05	0.0001	0.0012
	4002			pyridoxal	LC/MS pos early	1651	C00250	HMDB01545	1050					1.48	1.8	1.51	1.55	1.21	1.53	1.16	1.34	1.02	0.92	0.89	1.16	0.76	0.91	0.97	1.4	1.37	1.06	0.75	0.92	0.98	0.78	0.71	1.22		0	2e-15	2.5367e-11	1.5582e-11	0.0569	0.1779	1.4803e-05	0.0008	4.7581e-09	1.6255e-07	8.5103e-06
	4003			pyridoxate	LC/MS neg	31555	C00847	HMDB00017	6723					0.94	0.91	1.03	1.06	0.89	0.93	1.19	1.29	1.12	0.98	0.93	1.08	0.87	0.88	0.94	1.15	1.41	1.26	0.94	0.92	1.23	0.89	0.74	0.98		0.4129	0.0864	0.0033	0.0002	0.9779	0.5968	0.6636	0.5819	0.5861	0.2825	0.9654
	4005	Xenobiotics	Benzoate Metabolism	hippurate	LC/MS neg	15753	C01586	HMDB00714	464					0.78	0.75	2.26	1.17	1.43	0.77	1.01	0.68	0.66	0.81	1.11	0.68	0.98	1.23	1.36	0.96	1.96	0.99	1.49	1.09	2.04	0.5	1.5	0.74		0.9206	0.1631	0.4898	0.0158	0.4063	0.4252	0.5006	0.5086	0.3138	0.1847	0.7748
	4019			benzoate	LC/MS neg	15778	C00180	HMDB01870	243					1	0.85	1.04	1.04	0.9	0.97	0.91	1.01	1.03	0.99	0.97	1.11	1.02	0.96	0.98	0.77	1.05	1.07	0.88	0.94	1.36	1.01	0.83	1.06		0.1755	0.0409	0.0005	3.0332e-05	0.2792	0.3574	0.9475	0.6576	0.0245	0.0292	0.6146
	4037			catechol sulfate	LC/MS neg	35320		HMDB59724	3083879					0.79	0.76	1.5	0.76	0.96	0.89	0.78	0.3	1.03	1.31	1.18	0.39	3.4	1.27	0.9	0.76	0.58	0.99	1.59	1.33	0.76	1.72	1.61	0.84		0.4648	0.0954	4.2432e-07	6.154e-08	0.7014	0.5283	0.5554	0.5364	0.2664	0.164	0.256
	4082			p-cresol sulfate	LC/MS neg	36103		HMDB11635	4615423					1.8	0.68	2.49	3.52	1	0.78	3.4	4.07	1.82	0.74	1.46	1.2	0.45	0.41	1.97	1.28	5.62	3.55	0.41	0.64	4.39	0.63	0.12	1.54		0.1524	0.0364	0.0008	4.831e-05	0.3104	0.3702	0.3593	0.4487	0.6497	0.3036	0.1557
	4090			phenylpropionylglycine	LC/MS neg	35434		HMDB00860	152323					0.69	0.44	0.9	0.88	2.53	0.69	0.66	0.33	0.76	0.5	1.38	0.5	2.31	0.66	2.75	0.42	0.43	0.97	1.85	1.38	1.02	2.27	1.91	0.75		0.6965	0.1305	0.0002	1.113e-05	0.0087	0.0746	0.3188	0.4237	0.0329	0.0367	0.694
	4093			3-(3-hydroxyphenyl)propionate sulfate	LC/MS neg	45415			187488					0.66	0.44	0.55	0.71	0.37	0.43	1.31	0.47	1.93	5.07	1.86	0.36	4.12	2.63	0.37	0.87	0.39	2.06	2.84	1.2	0.44	5.32	1.38	0.42		0.0185	0.0056	1.066e-05	1.0652e-06	0.6846	0.5213	0.7318	0.5951	0.2476	0.1556	0.3814
	4180		Food Component/Plant	genistein	LC/MS neg	32448	C06563	HMDB03217	5280961					0.52	0.36	0.46	0.84	0.58	0.85	0.56	0.31	1.1	1.31	0.99	0.55	3.56	1.19	0.76	0.39	0.27	1.78	1.46	1.62	0.7	6.6	0.82	1.1		0.0024	0.0009	5.4906e-09	1.4334e-09	0.605	0.4953	0.0786	0.2111	0.0132	0.0185	0.1916
	4181			genistein glucuronide*	LC/MS neg	62063								0.37	0.79	1	0.54	0.74	0.68	0.41	0.32	0.95	1.29	1.08	0.79	2.94	1.36	0.83	0.88	0.88	1.38	2.6	2	1	1.58	1.88	0.77		0.0083	0.0027	0.0009	5.5241e-05	0.5421	0.477	0.012	0.0793	0.5598	0.2742	1
	4232			3-formylindole	LC/MS neg	62863	C08493	HMDB29737	10256					1.08	0.82	1	1.2	1.14	0.79	1.01	1.38	1.33	1.31	1.11	1.37	0.97	0.98	0.85	0.78	1.29	1.49	1.39	0.81	1.66	1.16	0.93	0.58		0.9419	0.1666	0.1741	0.0061	0.8767	0.5656	0.6592	0.5805	0.5622	0.2748	0.9846
	4254			gluconate	LC/MS polar	587	C00257	HMDB00625	10690					1.6	1.7	1.24	2.05	1.28	1.49	1.06	1.29	0.86	1.13	0.78	1.21	0.67	1.31	0.69	1.14	1	1.11	0.91	0.72	0.88	1.11	0.82	0.8		1.7186e-07	1.6544e-07	0.0193	0.0009	0.4101	0.4274	0.0117	0.0786	0.0036	0.0072	0.1912
	4277			beta-guanidinopropanoate	LC/MS pos early	35101	C03065	HMDB13222	67701					0.79	1.02	0.89	0.79	0.87	0.85	0.83	0.92	0.97	0.95	0.89	1.11	1.06	0.98	0.94	1.06	1.03	0.97	1.04	0.96	0.97	0.95	1.07	0.92		0.0015	0.0006	0.8996	0.0275	0.5834	0.4894	0.046	0.1627	0.8933	0.373	0.3001
	4301			cinnamoylglycine	LC/MS neg	38637		HMDB11621	709625					0.66	0.45	1.37	0.54	2.35	0.54	1.22	0.74	0.79	0.5	1.33	0.61	1.06	0.63	2.67	0.84	1.55	0.66	1.78	1.09	1.85	0.42	2.72	0.61		0.1695	0.0398	0.4135	0.0135	0.0118	0.0846	0.2848	0.406	0.0323	0.0363	0.5327
	4318			daidzein	LC/MS neg	32453	C10208	HMDB03312	5281708					0.55	0.46	0.61	0.98	0.72	0.89	0.54	0.27	1.14	1.4	1.04	0.5	4.24	1.23	0.74	0.46	0.3	2.05	1.85	1.69	0.66	6.83	0.9	0.91		0.0254	0.0075	9.3279e-11	4.6423e-11	0.6931	0.5239	0.1233	0.2703	0.044	0.0453	0.3642
	4321			genistein sulfate*	LC/MS neg	62061								0.39	0.28	0.65	0.71	1.07	0.93	0.45	0.17	1.04	1.1	0.78	0.38	6.17	1.06	0.7	0.32	0.28	1.89	3	1.84	0.87	6.75	1.59	0.61		0.0336	0.0096	1.2328e-08	2.739e-09	0.4163	0.4288	0.0386	0.1574	0.0345	0.038	0.6795
	4332			equol	LC/MS neg	36774	C14131	HMDB02209	91469					0.81	0.5	0.37	0.52	0.45	0.56	1.14	1.28	1.17	1.15	1.34	1.12	0.92	0.98	1.17	0.7	0.59	0.76	0.63	0.93	0.84	1.28	0.84	1.47		1.7283e-06	1.2582e-06	0.5343	0.017	0.4205	0.4294	0.4332	0.4784	0.024	0.0289	0.0005
	4333			equol glucuronide	LC/MS neg	41948								0.6	0.42	0.57	0.23	0.67	0.55	1.04	0.66	1.36	1.33	1.32	0.64	2.05	0.98	0.99	0.73	0.62	0.52	1.48	1.21	0.85	0.83	2.84	0.82		1.9404e-07	1.807e-07	0.0034	0.0002	0.2424	0.3383	0.0709	0.2035	0.0028	0.0059	0.0283
	4334			equol sulfate	LC/MS neg	40478								0.65	0.5	0.52	0.41	0.73	0.59	0.99	0.84	1.11	0.96	1.14	0.85	1.32	0.87	1.18	0.76	0.67	0.69	1.08	1.02	0.88	1.03	1.56	0.95		1.3128e-08	1.7142e-08	0.1512	0.0054	0.4497	0.445	0.0222	0.107	0.0011	0.003	0.0024
	4335			ergothioneine	LC/MS pos early	37459	C05570	HMDB03045	3032311					0.97	1.15	1.1	0.91	0.94	1	0.9	0.99	1.13	1.1	0.92	1.1	1.14	0.97	0.84	1.06	1.12	1.06	1.06	0.95	1.06	0.95	1	0.89		0.646	0.1225	0.0393	0.0016	0.2789	0.3574	0.8661	0.6292	0.0759	0.0669	0.2099
	4343			ferulic acid 4-sulfate	LC/MS neg	47114		HMDB29200	6305574					0.45	0.49	0.48	1.11	0.8	0.87	0.47	0.23	1.04	1.36	0.82	0.5	4.46	1.31	0.6	0.51	0.25	2.59	2.42	1.59	0.5	10.27	0.93	0.66		0.0264	0.0077	1.8978e-11	1.2785e-11	0.4113	0.4276	0.0279	0.1288	0.1368	0.1021	0.1052
	4363			glycitein	LC/MS pos late	34024	C14536	HMDB05781	5317750					0.53	0.35	0.34	0.92	0.82	0.83	0.57	0.3	1.02	1.29	0.94	0.53	3.43	1.26	0.73	0.37	0.19	1.75	1.97	1.45	0.51	9.31	1.13	0.73		0.0027	0.001	2.1835e-09	6.6089e-10	0.382	0.4205	0.2249	0.3599	0.0032	0.0064	0.0729
	4370			histidine betaine (hercynine)*	LC/MS pos early	62278			3083620					1.25	1.34	1.15	0.79	1	1.09	0.97	1.52	2	1.38	0.86	1.56	1.32	0.69	0.62	1.04	1.39	1.26	1.1	0.75	1.33	0.91	0.87	0.68		0.1161	0.0289	3.9628e-09	1.1008e-09	0.0804	0.2069	0.0653	0.196	0.0319	0.0362	0.2538
	4373			homostachydrine*	LC/MS pos early	33009	C08283	HMDB33433	441447					0.62	1.57	2.64	0.59	2.12	2.11	0.5	0.6	0.74	0.32	0.74	1.21	1.23	0.43	2.32	1.26	2.56	0.7	1.09	2.52	2.04	0.27	1.56	2.31		0.2205	0.0502	0.1909	0.0066	0.6619	0.5135	0.5867	0.5451	0.4049	0.224	0.2081
	4386			kojibiose	LC/MS polar	21040	C19632	HMDB11742	164939					1.02	0.83	0.43	0.65	0.85	0.89	1.15	1.41	0.81	1.22	0.99	1.23	0.58	1.5	0.81	0.93	0.6	0.52	1.02	0.86	0.64	0.87	1.96	0.85		0.0003	0.0002	0.002	0.0001	0.0178	0.0943	0.9437	0.6576	0.4294	0.231	3.3525e-05
	4395			mannonate*	LC/MS polar	62864			3246006					1.99	1.58	1.34	2.08	1.12	1.34	2.41	2.95	1.19	1	0.77	1.22	0.4	0.84	0.77	1.92	1.99	1.24	0.56	0.52	1.04	0.62	0.45	0.92		0.0177	0.0054	3.8872e-06	4.4121e-07	0.7852	0.5543	0.0395	0.1579	0.3162	0.1851	0.4942
	4484			stachydrine	LC/MS pos early	34384	C10172	HMDB04827	115244					0.92	1.23	1.96	0.9	1.32	1.54	0.69	0.51	0.87	0.83	0.99	0.74	1.7	0.96	1.2	0.92	1.08	0.84	1.19	1.67	1.18	0.78	1.41	1.4		0.0339	0.0096	0.0118	0.0005	0.2598	0.3508	0.8597	0.6275	0.4917	0.2517	0.0094
	4510			methyl glucopyranoside (alpha + beta)	LC/MS pos early	46144								1.07	0.92	0.35	0.74	1.21	1.06	0.95	1.09	0.43	1.04	1	1.15	0.39	2.44	0.96	0.82	0.36	0.3	1.19	0.99	0.44	0.84	3.99	0.84		0.1024	0.0258	3.4998e-07	5.2209e-08	0.0094	0.0775	0.7719	0.6092	0.7606	0.3397	0.0001
	4541			daidzein sulfate (2)	LC/MS neg	48728								0.25	0.15	0.36	0.43	0.8	0.66	0.49	0.16	1.13	1.43	1.05	0.33	6.92	1.27	0.73	0.29	0.23	1.92	4.54	2.74	0.79	8.33	2.36	0.6		0.0002	7.641e-05	1.9834e-09	6.1693e-10	0.2775	0.3574	0.0035	0.0382	0.0037	0.0073	0.2456
	4621			tartronate (hydroxymalonate)	LC/MS neg	20693	C02287	HMDB35227	45					0.81	1.1	1.17	0.99	1.21	0.62	1.18	1.71	1.61	0.85	0.87	1.44	0.95	0.53	1.02	1.61	2.47	1.96	1.27	0.66	1.53	0.8	0.65	0.52		0.685	0.1286	2.0087e-09	6.1693e-10	0.0538	0.1748	0.1905	0.3307	0.6562	0.3049	0.4118
	5061		Drug - Topical Agents	2,6-dihydroxybenzoic acid	LC/MS polar	63042		HMDB13676	9338					0.53	0.54	0.91	0.51	0.66	0.66	0.8	0.6	0.89	1.15	1.11	0.76	1.47	1.29	0.97	0.82	1.04	0.86	1.41	1.38	1.27	0.83	1.65	0.97		0.0003	0.0001	0.0039	0.0002	0.9006	0.5718	0.0737	0.2097	0.0307	0.0352	0.3703
	5137		Chemical	sulfate*	LC/MS neg	46960	C00059	HMDB01448	1118					1.03	1.08	1.12	1.13	1.06	1.05	0.94	1.09	1.06	1.05	0.98	1.16	0.98	0.98	0.94	0.98	1.17	1.17	1.07	1	1.19	0.99	0.92	0.94		0.0006	0.0003	8.9485e-05	7.1059e-06	0.7878	0.5543	0.4839	0.5051	0.1409	0.1045	0.0334
	5140			O-sulfo-L-tyrosine	LC/MS neg	45413			514186					1.78	2.67	2.18	2.17	1.43	1.56	1.09	1.44	1.26	1.26	0.93	1.32	0.87	1.01	0.74	1.64	1.77	1.53	1.01	0.82	1.08	0.87	0.66	0.81		2.6382e-10	4.73e-10	0.0008	4.6884e-05	0.2627	0.3508	0.0113	0.077	2.2199e-05	0.0001	0.0002
	5143			1-(3-aminopropyl)-2-pyrrolidone	LC/MS pos early	40506			82111					0.96	1.03	0.88	0.47	1.13	1.67	1.15	1.22	0.45	0.98	0.68	1.06	0.37	2.17	0.69	1.24	1.12	0.22	1.15	1.18	0.9	0.2	5.27	1.03		0.8259	0.1499	7.8108e-05	6.3387e-06	0.4708	0.4524	0.9475	0.6576	0.8964	0.373	0.8311
	5159			2-aminophenol sulfate	LC/MS neg	43266		HMDB61116	181670					0.68	0.74	1.15	0.82	0.96	0.84	0.69	0.26	0.97	1.15	1.13	0.38	3.68	1.18	0.98	0.76	0.45	1.18	1.62	1.4	0.59	2.64	1.37	0.86		0.1485	0.0356	1.0555e-08	2.4492e-09	0.8813	0.5666	0.2685	0.3989	0.2032	0.1368	0.7806
	5205			ectoine	LC/MS pos early	35651	C06231		126041					1.31	1.26	1.52	0.95	0.75	0.76	1.3	0.37	2.24	2.43	2.35	0.28	6.13	1.09	0.96	1.25	0.42	1.62	1.4	1.37	0.34	3.83	0.86	0.98		0.5244	0.1053	4.3736e-06	4.8586e-07	0.7717	0.5525	0.466	0.4977	0.3209	0.187	0.356
	5236			perfluorooctanesulfonate (PFOS)	LC/MS neg	57564	C18142	HMDB59586	74483					0.63	0.3	0.22	0.79	0.63	0.63	1.33	1.57	1.01	0.93	0.72	1.18	0.64	0.91	0.78	0.63	0.55	1.28	0.93	0.72	0.87	2.33	0.72	0.78		3.1573e-06	2.1673e-06	0.6313	0.0197	0.0488	0.1636	0.2323	0.3692	0.0005	0.0017	5.663e-05
	5263			3-hydroxypyridine sulfate	LC/MS neg	48448								1.01	1.82	1.3	0.9	1.43	1.25	0.71	0.86	0.88	0.6	0.79	1.22	1.02	0.68	1.31	1.28	1.11	0.79	0.86	0.98	0.87	0.71	1.09	1.14		0.022	0.0066	0.5125	0.0164	0.3304	0.3817	0.9663	0.6598	0.0095	0.0142	0.2494
	5278			thioproline	LC/MS pos early	53231			93176					1.15	2.19	1.38	1.78	1.31	1.18	0.59	0.87	0.64	0.75	0.9	1.47	0.73	1.18	1.19	1.14	1.05	0.99	0.86	0.92	0.93	0.94	0.87	1.08		7.4152e-06	4.6393e-06	0.2848	0.0096	0.0938	0.2242	0.485	0.5052	0.0002	0.0008	0.1399
	5372	Partially Characterized Molecules	Partially Characterized Molecules	pentose acid*	LC/MS polar	63264								0.64	0.57	1.01	0.91	0.84	1.22	0.89	0.34	0.98	1.19	1	0.39	2.86	1.22	0.84	0.79	0.54	1.39	1.56	1.91	0.69	2.57	1.12	1.22		0.0397	0.0111	1.7512e-07	2.7919e-08	0.1796	0.3017	0.0327	0.1406	0.0226	0.0279	0.9742
[truncated: 73 more columns]

## Sheet: Muscle statistics
	University of Manchester UMAN-01-18VW Circardian clock and inflammatory therapeutics, muscle
											Two Way ANOVA			Fold of Change
	Heat map of statistically significant biochemicals profiled in this study.													ANOVA Contrasts																									Statistical Values
			Blue shaded cells indicate significant (p≤0.05) ANOVA effect.; light blue shaded cells indicate 0.05<p<0.10											CIA Naïve						Naïve Z Time Naïve ZT0					Naïve, Between Z Timepoints				CIA Z Time CIA ZT0					CIA, Between Z Timepoints				X	Two-Way ANOVA						ANOVA Contrasts
	Pathway Sort Order	Super Pathway	Sub Pathway	Biochemical Name	Platform	Comp ID	KEGG	HMDB	PubChem		Treatment Main Effect	Time Main Effect	Treatment:Time Interaction												ZT8 ZT4	ZT12 ZT8	ZT16 ZT12	ZT20 ZT16						ZT8 ZT4	ZT12 ZT8	ZT16 ZT12	ZT20 ZT16		Treatment Main Effect		Time Main Effect		Treatment:Time Interaction		CIA ZT0 / Naïve ZT0		CIA ZT4 / Naïve ZT4		CIA ZT8 / Naïve ZT8
														ZT0	ZT4	ZT8	ZT12	ZT16	ZT20	ZT4	ZT8	ZT12	ZT16	ZT20					ZT4	ZT8	ZT12	ZT16	ZT20					X	p-value	q-value	p-value	q-value	p-value	q-value	p-value	q-value	p-value	q-value	p-value
	1	Amino Acid	Glycine, Serine and Threonine Metabolism	glycine	LC/MS pos early	58	C00037	HMDB00123	750					0.99	0.93	0.93	0.8	0.99	0.95	1.2	1.47	1.72	1.33	0.97	1.23	1.17	0.77	0.73	1.11	1.37	1.38	1.32	0.92	1.23	1	0.96	0.7		0.1771	0.0566	2.5018e-06	1.7812e-05	0.8102	0.8007	0.828	0.5597	0.572	0.5787	0.6092
	2			N-acetylglycine	LC/MS pos early	27710		HMDB00532	10972					1.17	0.98	1.17	0.99	0.75	0.71	1.18	1.28	0.98	1.06	1.22	1.08	0.77	1.07	1.16	0.99	1.28	0.83	0.67	0.74	1.29	0.65	0.81	1.1		0.4044	0.1109	0.0656	0.0543	0.3116	0.7202	0.4895	0.4525	0.9968	0.6974	0.4687
	4			sarcosine	LC/MS pos early	1516	C00213	HMDB00271	1088					0.56	0.8	0.91	0.99	0.76	0.8	0.59	0.5	0.69	0.89	0.87	0.85	1.38	1.29	0.98	0.83	0.81	1.21	1.2	1.24	0.97	1.5	0.99	1.03		0.005	0.0025	0.0236	0.026	0.7793	0.7871	0.017	0.1174	0.191	0.3495	0.3951
	5			dimethylglycine	LC/MS pos early	5086	C01026	HMDB00092	673					1.12	1.2	1.35	1.41	1.1	1.3	0.82	0.8	0.95	1.08	0.98	0.97	1.19	1.13	0.91	0.89	0.97	1.2	1.06	1.14	1.1	1.23	0.89	1.07		9.46e-09	3.0268e-08	7.5038e-05	0.0002	0.1747	0.7202	0.1126	0.235	0.0214	0.1166	0.0002
	6			betaine	LC/MS pos early	3141	C00719	HMDB00043	247					1.03	1.03	1.05	1.13	1.03	1.13	0.83	0.86	0.92	0.91	0.89	1.04	1.06	0.99	0.98	0.83	0.88	1	0.91	0.98	1.06	1.14	0.91	1.08		0.0868	0.0308	0.1245	0.0799	0.9454	0.8356	0.6827	0.518	0.782	0.6488	0.5367
	9			serine	LC/MS pos early	1648	C00065	HMDB00187	5951					1.32	1.06	1.15	1.13	1.08	1.25	1.28	1.53	1.49	1.05	0.84	1.2	0.97	0.71	0.8	1.03	1.34	1.28	0.86	0.79	1.29	0.95	0.68	0.92		0.002	0.0011	1.9907e-09	4.8592e-08	0.7078	0.7613	0.0123	0.1159	0.5309	0.5658	0.2723
	10			N-acetylserine	LC/MS pos early	37076		HMDB02931	65249					1.39	1.15	1.07	1.5	1.44	1.15	1.16	1.39	1.11	0.94	0.95	1.2	0.79	0.85	1.01	0.95	1.07	1.19	0.97	0.78	1.12	1.12	0.81	0.81		0.0001	8.6235e-05	0.0052	0.0078	0.2869	0.7202	0.0179	0.1174	0.3808	0.492	0.8286
	16			threonine	LC/MS pos early	1284	C00188	HMDB00167	6288					1.17	1.04	1.07	1.04	1.02	1.1	1.09	1.28	1.27	0.99	0.88	1.17	0.99	0.78	0.89	0.97	1.16	1.12	0.86	0.83	1.19	0.97	0.77	0.96		0.0894	0.0316	6.0079e-06	3.3851e-05	0.8886	0.8252	0.0836	0.1975	0.6634	0.608	0.6287
	17			N-acetylthreonine	LC/MS neg	33939		HMDB62557	152204					1.06	1.03	0.97	1.07	1.1	1.06	1.05	1.28	1.16	1.08	0.93	1.22	0.9	0.94	0.86	1.03	1.18	1.17	1.13	0.93	1.15	0.99	0.97	0.83		0.5791	0.1457	0.0356	0.0353	0.9738	0.8356	0.6837	0.518	0.7791	0.6488	0.5549
	28		Alanine and Aspartate Metabolism	alanine	LC/MS pos early	1126	C00041	HMDB00161	5950					0.95	0.92	0.86	0.83	0.97	0.9	1.08	1.14	1.15	1.02	1.02	1.05	1.02	0.88	1	1.05	1.03	1.01	1.04	0.96	0.98	0.98	1.03	0.92		6.9386e-05	5.5501e-05	0.1165	0.0771	0.3575	0.7202	0.3499	0.4015	0.1905	0.3495	0.009
	30			N-acetylalanine	LC/MS neg	1585	C02847	HMDB00766	88064					1.5	1.16	1.49	1.74	1.24	1.69	1.4	1.41	1.26	1.03	1.03	1.01	0.89	0.82	1	1.08	1.4	1.46	0.86	1.16	1.29	1.05	0.59	1.35		3.5003e-07	5.8178e-07	0.0024	0.0042	0.4716	0.7272	0.0109	0.1159	0.2567	0.4093	0.0191
	32			N,N-dimethylalanine	LC/MS pos early	63151			5488191					0.76	0.91	0.85	1.16	1.22	0.97	1.16	1.55	0.72	0.7	0.93	1.34	0.47	0.98	1.32	1.38	1.72	1.09	1.12	1.18	1.25	0.63	1.03	1.05		0.8247	0.1954	0.0004	0.0008	0.4886	0.7314	0.1879	0.2859	0.6037	0.58	0.4691
	35			aspartate	LC/MS pos early	443	C00049	HMDB00191	5960					1.36	1.12	1.28	1.46	1.13	1.23	1.01	0.99	0.96	0.89	0.81	0.98	0.97	0.93	0.91	0.83	0.93	1.03	0.74	0.74	1.13	1.1	0.72	0.99		0.0003	0.0002	0.0287	0.0305	0.7506	0.7723	0.0321	0.1308	0.5275	0.5652	0.0793
	36			N-acetylaspartate (NAA)	LC/MS pos early	22185	C01042	HMDB00812	65065					1.2	1.49	1.1	1.57	1.32	1.27	0.82	0.86	0.79	1.01	1.23	1.05	0.92	1.28	1.22	1.01	0.79	1.03	1.1	1.3	0.78	1.32	1.07	1.18		7.527e-07	1.1626e-06	0.0001	0.0004	0.2906	0.7202	0.1156	0.2355	0.0015	0.0434	0.3522
	39			asparagine	LC/MS pos early	512	C00152	HMDB00168	6267					1.7	1.13	1.25	1.16	1.1	1.18	1.42	1.6	1.59	1.15	0.96	1.13	0.99	0.73	0.84	0.95	1.18	1.09	0.75	0.67	1.25	0.92	0.69	0.89		0.0041	0.0021	4.4603e-05	0.0002	0.3426	0.7202	0.0014	0.0819	0.493	0.5517	0.2865
	40			N-acetylasparagine	LC/MS pos early	33942		HMDB06028	99715					0.77	1.01	1.62	1.39	0.97	1.48	1.1	0.95	1.15	0.92	0.78	0.87	1.2	0.8	0.85	1.44	2.02	2.09	1.16	1.51	1.4	1.03	0.56	1.3		0.2598	0.0781	0.2274	0.1144	0.4594	0.7262	0.4499	0.4391	0.9001	0.6723	0.2493
	42		Glutamate Metabolism	glutamate	LC/MS pos early	57	C00025	HMDB00148	611					1.11	1	1.32	1.49	1.04	1.1	0.97	0.89	0.79	0.88	0.88	0.92	0.88	1.12	1	0.87	1.06	1.06	0.82	0.87	1.21	1	0.78	1.05		0.0159	0.0071	0.4997	0.1893	0.2584	0.7202	0.4759	0.451	0.9346	0.6793	0.079
	43			glutamine	LC/MS pos early	53	C00064	HMDB00641	5961					1.13	0.97	0.99	1.04	1.03	0.89	1.14	1.18	1.07	0.98	1.02	1.04	0.91	0.91	1.04	0.98	1.03	0.98	0.89	0.8	1.05	0.96	0.9	0.9		0.8207	0.1952	0.0038	0.006	0.301	0.7202	0.0805	0.1946	0.7219	0.6218	0.8103
	45			N-acetylglutamate	LC/MS polar	15720	C00624	HMDB01138	70914					0.97	1.13	2.2	1.54	0.84	2.15	0.97	0.76	1.01	1	0.7	0.79	1.33	0.99	0.7	1.13	1.72	1.61	0.86	1.55	1.53	0.93	0.54	1.8		0.0035	0.0019	0.7751	0.2434	0.0782	0.7202	0.9875	0.6021	0.5627	0.5787	0.0058
	46			N-acetylglutamine	LC/MS pos early	33943	C02716	HMDB06029	182230					0.65	1.08	1.45	1.22	0.8	2.2	1.04	1.08	1	0.71	0.46	1.04	0.92	0.71	0.65	1.74	2.43	1.89	0.88	1.57	1.39	0.78	0.46	1.79		0.5229	0.1338	0.1472	0.0892	0.4392	0.7202	0.3618	0.4075	0.9678	0.6935	0.6859
	51			glutamate, gamma-methyl ester	LC/MS pos early	33487		HMDB61715	68662					1.25	1.47	1.57	2.61	1.29	1.61	1.05	0.97	0.84	0.79	1.02	0.93	0.87	0.94	1.29	1.23	1.22	1.76	0.82	1.31	0.99	1.44	0.47	1.6		2.7631e-05	2.4785e-05	0.1487	0.0893	0.4227	0.7202	0.3188	0.3838	0.0938	0.2424	0.0809
	52			pyroglutamine*	LC/MS pos early	46225			134508					0.88	0.65	1.12	0.77	0.69	0.87	1.91	0.94	1.37	1.96	1.65	0.49	1.45	1.43	0.84	1.41	1.19	1.19	1.52	1.62	0.85	0.99	1.28	1.06		0.2939	0.0864	0.0653	0.0543	0.596	0.7374	0.8364	0.5597	0.2163	0.3696	0.4588
	53			N-acetyl-aspartyl-glutamate (NAAG)	LC/MS pos early	35665	C12270	HMDB01067	5255					2.08	1.96	2.09	2.25	2.29	1.38	1	1.11	1.1	0.97	1.11	1.11	0.99	0.88	1.14	0.94	1.12	1.19	1.06	0.73	1.19	1.07	0.89	0.69		9.949e-08	2.1564e-07	0.7159	0.2322	0.7178	0.7613	0.0045	0.1009	0.022	0.1169	0.014
	57			N-methyl-GABA	LC/MS pos early	39577	C15987		70703					1.21	0.9	1.15	0.95	0.9	0.89	1.22	1.18	1.16	1.12	1.28	0.97	0.98	0.97	1.14	0.91	1.12	0.9	0.83	0.94	1.23	0.81	0.92	1.14		0.7412	0.1802	0.5926	0.2096	0.7311	0.765	0.4043	0.4206	0.5139	0.5593	0.4341
	66		Histidine Metabolism	histidine	LC/MS neg	59	C00135	HMDB00177	6274					1.31	1.13	1.21	1.14	1.15	1.11	1.19	1.32	1.31	0.98	0.94	1.11	1	0.75	0.95	1.02	1.21	1.14	0.86	0.8	1.18	0.94	0.76	0.92		0.0004	0.0003	1.5444e-06	1.1862e-05	0.8377	0.8049	0.0076	0.1159	0.2233	0.3735	0.1086
	67			1-methylhistidine	LC/MS pos early	30460	C01152	HMDB00001	92105					1.69	1.36	1.31	1.36	1.05	1.41	1.26	2.01	2.1	1.36	0.78	1.59	1.04	0.65	0.58	1.01	1.55	1.68	0.84	0.65	1.53	1.08	0.5	0.77		0.0003	0.0002	9.3886e-10	2.6737e-08	0.4091	0.7202	0.0027	0.0819	0.1264	0.284	0.1623
	68			3-methylhistidine	LC/MS pos early	15677	C01152	HMDB00479	64969					1.21	1.29	1.11	1.41	1.41	1.45	1.16	1.78	1.4	0.9	0.69	1.53	0.79	0.64	0.77	1.24	1.64	1.63	1.05	0.83	1.32	1	0.64	0.79		1.5644e-05	1.5124e-05	6.9653e-11	3.9672e-09	0.6824	0.7561	0.1244	0.2393	0.0635	0.202	0.5409
	69			N-acetylhistidine	LC/MS pos early	33946	C02997	HMDB32055	75619					0.67	1.15	2.15	1.45	0.71	2.59	1.16	1.05	1.36	0.62	0.38	0.91	1.3	0.45	0.61	1.98	3.36	2.94	0.65	1.45	1.7	0.87	0.22	2.24		0.2279	0.0699	0.1095	0.0742	0.5031	0.7314	0.7638	0.54	0.8313	0.6579	0.432
	71			N-acetyl-1-methylhistidine*	LC/MS pos early	43255			193270					0.63	2.06	3.44	2.82	1.12	4.07	1.05	1.28	1.49	0.56	0.3	1.22	1.16	0.38	0.53	3.42	7	6.66	1	1.93	2.05	0.95	0.15	1.93		0.0268	0.0113	0.0155	0.0191	0.3069	0.7202	0.5163	0.4612	0.3483	0.4706	0.2066
	73			trans-urocanate	LC/MS pos early	607	C00785	HMDB00301	736715					1.7	1.14	2.25	2.8	1.47	1.71	1.32	0.96	0.93	0.97	1.11	0.72	0.97	1.05	1.14	0.88	1.26	1.53	0.84	1.12	1.43	1.21	0.55	1.33		6.5172e-05	5.2758e-05	0.9024	0.2675	0.6868	0.7561	0.0402	0.1435	0.5862	0.5787	0.0531
	75			imidazole propionate	LC/MS pos early	40730		HMDB02271	70630					0.61	1.69	0.94	1.4	1.57	1.35	1.23	1.81	0.8	0.8	0.85	1.47	0.44	1	1.06	3.43	2.8	1.85	2.06	1.88	0.82	0.66	1.11	0.91		0.2248	0.0691	0.1062	0.0729	0.3032	0.7202	0.2089	0.2974	0.1529	0.3161	0.6164
	76			formiminoglutamate	LC/MS pos early	43493	C00439	HMDB00854	439233					0.41	2.78	1.43	2.39	0.83	3.15	0.32	0.55	0.62	0.84	0.4	1.73	1.14	1.35	0.48	2.14	1.91	3.61	1.69	3.08	0.89	1.9	0.47	1.82		0.0666	0.0253	0.6897	0.2291	0.0122	0.6201	0.1353	0.2505	0.0466	0.1711	0.9951
	77			imidazole lactate	LC/MS pos early	15716	C05568	HMDB02320	440129					0.79	0.79	0.86	0.86	0.81	0.89	1.21	1.22	1.24	1.02	0.91	1.01	1.01	0.83	0.89	1.2	1.33	1.34	1.05	1.02	1.11	1.01	0.78	0.98		0.0009	0.0006	0.0045	0.0069	0.9773	0.8356	0.0996	0.2168	0.0622	0.201	0.2151
	78			carnosine	LC/MS pos early	1768	C00386	HMDB00033	439224					0.93	0.87	0.8	0.84	0.94	0.86	1.03	1.1	1.03	1.01	1.06	1.07	0.94	0.98	1.04	0.97	0.95	0.94	1.03	0.98	0.98	0.99	1.1	0.96		5.8297e-09	2.1932e-08	0.8042	0.2462	0.1647	0.7202	0.118	0.2355	0.0043	0.0556	1.5858e-05
	80			N-acetylcarnosine	LC/MS pos early	43488		HMDB12881	9903482					0.78	0.79	0.69	0.76	0.87	0.67	1.07	1.22	1.03	0.97	1.14	1.14	0.85	0.94	1.18	1.08	1.07	1	1.09	0.98	0.99	0.93	1.09	0.9		0.0001	8.0615e-05	0.8645	0.2596	0.9159	0.8356	0.1379	0.2527	0.1722	0.3325	0.0309
	81			anserine	LC/MS pos early	15747	C01262	HMDB00194	112072					1.09	1.02	0.95	1.13	1.12	1	1.03	1.07	0.97	0.99	1.07	1.03	0.91	1.02	1.08	0.97	0.93	1.01	1.02	0.98	0.96	1.08	1.01	0.96		0.0432	0.0171	0.9425	0.2761	0.0959	0.7202	0.118	0.2355	0.6535	0.608	0.2238
	82			histamine	LC/MS pos early	1574	C00388	HMDB00870	774					1.33	1.53	2.2	1.77	1.23	1.64	1	0.83	0.94	0.89	0.93	0.83	1.14	0.94	1.04	1.15	1.37	1.26	0.82	1.15	1.19	0.92	0.65	1.4		2.056e-06	2.7225e-06	0.5201	0.1936	0.4537	0.7233	0.1961	0.2887	0.0333	0.1451	0.0007
	83			1-methylhistamine	LC/MS pos early	43831	C05127	HMDB00898	3614					1.38	1.5	1.55	1.57	1.58	1.98	1.08	1.29	1.24	0.81	0.57	1.2	0.96	0.66	0.7	1.18	1.46	1.41	0.93	0.82	1.24	0.97	0.66	0.88		4.0483e-07	6.6343e-07	1.7213e-05	7.3532e-05	0.8319	0.8049	0.0765	0.1908	0.0572	0.1906	0.0326
	84			1-methyl-4-imidazoleacetate	LC/MS pos early	32350	C05828	HMDB02820	75810					1.19	2.08	3.29	2.29	1.24	2.35	1.18	1.2	1.16	0.75	0.61	1.02	0.97	0.65	0.81	2.06	3.32	2.24	0.79	1.2	1.61	0.68	0.35	1.53		6.2088e-06	6.8954e-06	0.002	0.0036	0.3654	0.7202	0.4518	0.4398	0.0286	0.1373	0.0037
	85			1-methyl-5-imidazoleacetate	LC/MS pos early	62946		HMDB04988	6451814					0.81	1.39	1.52	1.67	1.12	1.83	1.12	1.47	1.39	0.73	0.56	1.31	0.94	0.52	0.77	1.92	2.74	2.85	1	1.26	1.43	1.04	0.35	1.27		0.0205	0.0088	0.0008	0.0017	0.7354	0.7678	0.9498	0.5927	0.438	0.5237	0.3532
	87			1-ribosyl-imidazoleacetate*	LC/MS pos early	61868	C05131	HMDB02331	5117448					0.6	1.2	1.96	1.52	0.96	2.87	1.58	1.22	1.26	0.41	0.3	0.77	1.03	0.33	0.74	3.16	3.98	3.2	0.66	1.46	1.26	0.8	0.21	2.2		0.1383	0.0459	0.0017	0.0031	0.4545	0.7233	0.5582	0.4784	0.7475	0.6338	0.6154
	88			4-imidazoleacetate	LC/MS pos early	32349	C02835	HMDB02024	96215					0.98	1.25	1.26	2.01	1.07	2.02	1.06	0.98	1.02	0.67	0.46	0.92	1.04	0.66	0.69	1.36	1.27	2.1	0.73	0.95	0.94	1.66	0.35	1.3		0.0736	0.0269	0.0334	0.034	0.5298	0.7314	0.6971	0.5221	0.3871	0.4954	0.7399
	96		Lysine Metabolism	lysine	LC/MS pos early	1301	C00047	HMDB00182	5962					1.18	1.39	1.22	1.62	1.32	1.31	0.86	1	0.74	0.65	0.73	1.16	0.74	0.87	1.13	1.01	1.03	1.02	0.72	0.81	1.02	0.99	0.71	1.12		2.3483e-07	4.3607e-07	7.5883e-05	0.0002	0.5989	0.7392	0.0916	0.2044	0.0082	0.071	0.1009
	98			N6-acetyllysine	LC/MS polar	36752	C02727	HMDB00206	92832					1.1	1.48	1.37	1.39	1.15	1.42	0.71	0.81	0.86	0.83	0.73	1.14	1.06	0.96	0.88	0.96	1	1.09	0.86	0.94	1.05	1.08	0.79	1.09		0.0001	8.1415e-05	0.6014	0.2107	0.8108	0.8007	0.2874	0.366	0.0313	0.1406	0.015
	105			N6-methyllysine	LC/MS pos early	62860	C02728	HMDB02038	164795					0.94	1.15	1.08	1.11	1.1	1.19	0.72	0.71	0.7	0.71	0.77	0.98	0.98	1.02	1.08	0.88	0.81	0.82	0.83	0.97	0.92	1.01	1.02	1.17		0.0947	0.0333	0.1348	0.0838	0.9926	0.8356	0.8715	0.5767	0.3674	0.4808	0.5471
	107			N6,N6,N6-trimethyllysine	LC/MS pos early	1498	C03793	HMDB01325	440120					1.66	1.71	1.41	2	1.75	1.32	0.85	1.06	0.86	0.79	0.77	1.25	0.81	0.92	0.98	0.87	0.9	1.04	0.83	0.61	1.03	1.15	0.8	0.74		1.0847e-08	3.3698e-08	0.0274	0.0296	0.4468	0.7202	0.0029	0.0819	0.0025	0.052	0.0816
	108			hydroxy-N6,N6,N6-trimethyllysine*	LC/MS pos early	62959								0.76	1.07	0.98	1.28	1.42	0.89	0.59	0.82	0.74	0.73	0.73	1.4	0.9	0.98	1	0.82	1.06	1.25	1.35	0.85	1.29	1.18	1.08	0.63		0.7784	0.1878	0.4909	0.1876	0.6063	0.7445	0.6269	0.4996	0.8457	0.6607	0.8812
	109			5-hydroxylysine	LC/MS pos early	15685	C16741	HMDB00450	1029					1.7	1.83	1.64	2.36	1.06	2.32	1	1.05	1	1	1	1.06	0.95	1	1	1.07	1.02	1.39	0.62	1.36	0.95	1.36	0.45	2.2		6.9195e-06	7.4987e-06	0.327	0.1436	0.3332	0.7202	0.0511	0.1556	0.067	0.2059	0.0569
	110			5-(galactosylhydroxy)-L-lysine	LC/MS pos early	43582								1.42	1.25	1.5	2.21	1.29	1.6	1	0.83	0.81	1.02	1.1	0.83	0.98	1.25	1.08	0.88	0.87	1.26	0.92	1.23	0.99	1.44	0.73	1.34		2.8491e-08	7.0901e-08	0.1888	0.1014	0.0869	0.7202	0.018	0.1174	0.1645	0.3247	0.0108
	113			2-aminoadipate	LC/MS pos early	6146	C00956	HMDB00510	469					0.8	0.93	1.55	1.76	1.19	1.13	1.13	0.81	1	0.89	1.16	0.71	1.24	0.89	1.31	1.31	1.56	2.19	1.32	1.64	1.19	1.4	0.6	1.24		0.1781	0.0568	0.2921	0.1368	0.1397	0.7202	0.3721	0.4075	0.5845	0.5787	0.0902
	121			pipecolate	LC/MS pos early	1444	C00408	HMDB00070	849					0.76	0.74	0.83	0.82	0.69	0.84	1.21	1.28	1.2	1.03	0.92	1.06	0.93	0.86	0.89	1.18	1.4	1.3	0.94	1.02	1.19	0.93	0.72	1.08		1.6152e-06	2.2377e-06	0.0002	0.0004	0.7595	0.7739	0.0359	0.1375	0.0053	0.0584	0.0981
	125			5-aminovalerate	LC/MS pos early	18319	C00431	HMDB03355	138					1.37	1.33	1.59	1.55	0.91	1.28	1.1	1.04	1.2	1.1	0.93	0.94	1.16	0.92	0.85	1.08	1.2	1.36	0.73	0.87	1.12	1.13	0.54	1.2		0.0011	0.0007	0.1304	0.0822	0.3392	0.7202	0.1164	0.2355	0.1781	0.3371	0.0244
	127			N,N,N-trimethyl-5-aminovalerate	LC/MS pos early	57687								0.91	0.76	0.8	1.16	0.88	0.98	0.97	0.98	0.73	0.95	0.95	1	0.75	1.29	1	0.81	0.86	0.93	0.92	1.02	1.06	1.08	0.99	1.11		0.0679	0.0255	0.2723	0.1307	0.1486	0.7202	0.51	0.4579	0.0306	0.1398	0.0516
	128		Phenylalanine Metabolism	phenylalanine	LC/MS pos early	64	C00079	HMDB00159	6140					1.25	1.19	1.39	1.66	1.28	1.31	1.01	0.98	1.01	0.97	1.01	0.97	1.03	0.95	1.05	0.95	1.09	1.34	0.99	1.06	1.14	1.23	0.74	1.07		2.5808e-09	1.1188e-08	0.1267	0.0805	0.1711	0.7202	0.0239	0.1193	0.104	0.2529	0.0022
	129			N-acetylphenylalanine	LC/MS neg	33950	C03519	HMDB00512	74839					0.83	0.99	1.42	1.92	1.27	1.23	0.76	0.53	0.73	0.89	1.07	0.7	1.37	1.22	1.21	0.91	0.91	1.7	1.36	1.59	1.01	1.85	0.8	1.16		0.0007	0.0005	1.5967e-06	1.1862e-05	0.004	0.6201	0.2355	0.3291	0.9814	0.696	0.0238
	133			1-carboxyethylphenylalanine	LC/MS neg	62566								1.38	0.87	1.09	1.78	1.22	1.34	1.3	1.2	1.2	1.22	1.4	0.93	1	1.01	1.15	0.83	0.95	1.55	1.08	1.36	1.15	1.63	0.7	1.27		0.0021	0.0012	0.0292	0.0308	0.0749	0.7202	0.025	0.1232	0.4427	0.5237	0.7477
	137			phenyllactate (PLA)	LC/MS polar	22130	C05607	HMDB00779	3848					0.66	0.78	1.05	1.05	0.81	1.28	0.87	0.59	0.77	0.73	0.69	0.67	1.31	0.94	0.95	1.03	0.93	1.22	0.9	1.33	0.9	1.31	0.73	1.49		0.4648	0.1229	0.3312	0.1442	0.4324	0.7202	0.1146	0.2355	0.3552	0.4752	0.8264
	148		Tyrosine Metabolism	tyrosine	LC/MS pos early	1299	C00082	HMDB00158	6057					1.11	0.98	1.29	1.43	0.99	1.35	0.94	0.88	0.84	0.91	0.83	0.93	0.95	1.08	0.92	0.83	1.02	1.08	0.81	1.01	1.23	1.05	0.75	1.25		0.0019	0.0011	0.571	0.2045	0.1555	0.7202	0.3258	0.3887	0.8035	0.6557	0.0622
	150			1-carboxyethyltyrosine	LC/MS neg	62564								1.06	0.55	0.55	1.49	0.78	1.19	1.12	0.85	0.7	1.08	0.85	0.76	0.82	1.55	0.79	0.59	0.44	0.98	0.79	0.96	0.76	2.21	0.81	1.21		0.1228	0.0411	0.0667	0.0545	0.0135	0.6201	0.8355	0.5597	0.0129	0.0893	0.0152
	159			4-hydroxyphenylpyruvate	LC/MS neg	1669	C01179	HMDB00707	979					0.95	1.13	1.4	1.71	1.32	1.08	0.55	0.67	0.65	0.81	1.03	1.21	0.97	1.25	1.28	0.66	0.98	1.16	1.12	1.18	1.5	1.18	0.97	1.05		0.304	0.0888	0.1498	0.0893	0.6693	0.7528	0.6701	0.5142	0.6399	0.604	0.2681
	162			3-(4-hydroxyphenyl)lactate	LC/MS neg	32197	C03672	HMDB00755	9378					0.75	0.76	0.78	1.09	0.86	0.95	0.83	0.7	0.68	0.78	0.86	0.84	0.97	1.15	1.11	0.83	0.73	0.99	0.89	1.09	0.88	1.36	0.9	1.23		0.01	0.0048	0.013	0.0163	0.3744	0.7202	0.0566	0.1638	0.0672	0.2059	0.0769
	166			phenol sulfate	LC/MS neg	32553	C02180	HMDB60015	74426					1.11	1.07	1.48	1.91	0.8	1.67	1.84	1.33	1.35	0.79	0.71	0.73	1.02	0.58	0.9	1.78	1.79	2.34	0.57	1.07	1	1.31	0.25	1.87		0.1079	0.0368	0.0236	0.026	0.5226	0.7314	0.8818	0.579	0.8611	0.664	0.6794
	223		Tryptophan Metabolism	tryptophan	LC/MS pos early	54	C00078	HMDB00929	6305					1.31	1.28	1.52	1.64	1.26	1.46	0.88	0.83	0.91	0.93	0.93	0.95	1.1	1.02	1	0.86	0.97	1.15	0.9	1.04	1.13	1.18	0.78	1.16		7.1288e-11	1.0375e-09	0.0973	0.0694	0.3366	0.7202	0.0075	0.1159	0.0178	0.1034	0.0002
	230			C-glycosyltryptophan	LC/MS pos early	48782			10981970					1.93	2.16	2.73	3.78	2.05	2.92	0.94	0.89	0.99	0.85	0.97	0.95	1.11	0.86	1.14	1.05	1.26	1.95	0.9	1.47	1.2	1.54	0.46	1.62		1.5912e-08	4.4547e-08	0.6001	0.2107	0.4319	0.7202	0.0809	0.1946	0.0191	0.1054	0.006
	234			kynurenine	LC/MS pos early	15140	C00328	HMDB00684	161166					1.11	1.33	1.47	1.42	1.1	1.31	0.87	0.82	0.89	0.96	0.89	0.94	1.09	1.08	0.93	1.05	1.08	1.14	0.95	1.06	1.03	1.05	0.83	1.11		1.2887e-06	1.8039e-06	0.9396	0.2759	0.2761	0.7202	0.3605	0.4075	0.0169	0.1011	0.0009
	238			kynurenate	LC/MS neg	1417	C01717	HMDB00715	3845					0.37	0.88	1.24	0.89	0.62	2.12	1	0.94	1.05	0.62	0.29	0.94	1.12	0.59	0.47	2.4	3.16	2.55	1.04	1.68	1.32	0.81	0.41	1.62		0.7824	0.1881	0.1199	0.0785	0.3788	0.7202	0.1575	0.2707	0.7536	0.6359	0.8975
	240			N-formylanthranilic acid	LC/MS polar	43549	C05653	HMDB04089	101399					0.89	0.76	1.24	1.24	0.64	0.9	1.35	0.97	0.82	1.14	1.01	0.72	0.85	1.39	0.89	1.14	1.34	1.14	0.81	1.02	1.18	0.85	0.71	1.25		0.1207	0.0406	0.2905	0.1364	0.0963	0.7202	0.4889	0.4525	0.0877	0.2372	0.3703
	260			indolelactate	LC/MS neg	18349	C02043	HMDB00671	92904					0.82	1.25	1.74	1.81	1.23	1.58	0.68	0.54	0.75	0.8	0.74	0.78	1.39	1.07	0.92	1.04	1.14	1.65	1.2	1.42	1.09	1.46	0.73	1.18		0.0013	0.0008	0.1561	0.091	0.2299	0.7202	0.55	0.4771	0.3165	0.4516	0.0186
	271			indoleacetylglycine	LC/MS neg	54730			446640					0.53	1.55	1.69	1.83	0.64	2.39	1.6	1.55	1.24	0.72	0.47	0.97	0.8	0.58	0.66	4.66	4.93	4.26	0.88	2.14	1.06	0.86	0.21	2.44		0.2879	0.0854	0.2076	0.1072	0.5507	0.7314	0.5299	0.4687	0.5256	0.5652	0.7735
	275			3-indoxyl sulfate	LC/MS neg	27672		HMDB00682	10258					0.68	0.86	1.57	2.04	0.68	1.71	1.4	0.69	1.17	1.03	0.76	0.49	1.71	0.88	0.74	1.78	1.58	3.52	1.03	1.91	0.89	2.22	0.29	1.84		0.3805	0.1065	0.4292	0.1724	0.4407	0.7202	0.567	0.4784	0.8547	0.6638	0.5755
	283		Leucine, Isoleucine and Valine Metabolism	leucine	LC/MS pos early	60	C00123	HMDB00687	6106					1.28	1.15	1.35	1.55	1.26	1.39	1	0.97	0.97	0.96	0.99	0.97	1	1	1.03	0.9	1.02	1.17	0.94	1.07	1.14	1.14	0.81	1.14		1.3829e-08	4.0399e-08	0.5631	0.203	0.3497	0.7202	0.0142	0.1159	0.2086	0.3674	0.0062
	284			N-acetylleucine	LC/MS neg	1587	C02710	HMDB11756	70912					0.62	0.98	1.29	1.56	0.92	1.29	0.75	0.46	0.62	0.91	0.99	0.61	1.36	1.46	1.09	1.18	0.95	1.56	1.35	2.06	0.81	1.64	0.86	1.52		0.3933	0.1085	0.0018	0.0032	0.0864	0.7202	0.0545	0.1621	0.9469	0.6833	0.2014
	288			1-carboxyethylleucine	LC/MS neg	62559								1.41	0.87	1.26	1.47	1.16	1.27	1.22	1.06	1.05	1.16	1.18	0.86	0.99	1.1	1.02	0.76	0.94	1.09	0.95	1.06	1.25	1.16	0.87	1.12		0.0037	0.002	0.7225	0.2322	0.1524	0.7202	0.0234	0.1193	0.3013	0.445	0.2099
	290			4-methyl-2-oxopentanoate	LC/MS neg	22116	C00233	HMDB00695	70					0.68	0.61	0.73	1.38	1.09	0.94	1.13	1.04	0.64	0.92	1.25	0.91	0.62	1.43	1.36	1.02	1.11	1.29	1.47	1.72	1.09	1.16	1.14	1.17		0.5095	0.1312	0.2366	0.1175	0.5548	0.7314	0.181	0.2825	0.441	0.5237	0.5374
	294			alpha-hydroxyisocaproate	LC/MS neg	22132	C03264	HMDB00746	83697					1.16	0.77	1.25	1.37	0.57	0.9	1.34	0.8	0.64	1.5	1.28	0.59	0.81	2.33	0.85	0.89	0.86	0.76	0.74	0.99	0.97	0.88	0.98	1.34		0.7302	0.1784	0.1248	0.0799	0.5491	0.7314	0.8715	0.5767	0.2512	0.4025	0.4923
	299			isovalerylglycine	LC/MS neg	35107		HMDB00678	546304					0.48	1.13	1.68	1.41	0.73	2.2	0.93	0.73	1	0.8	0.42	0.79	1.37	0.8	0.52	2.16	2.54	2.92	1.21	1.9	1.17	1.15	0.41	1.57		0.5054	0.1303	0.3059	0.1409	0.2435	0.7202	0.155	0.2676	0.748	0.6338	0.5124
	300			isovalerylcarnitine (C5)	LC/MS pos early	34407		HMDB00688	6426851					0.72	1.05	1.15	1.22	0.86	1.06	0.35	0.37	0.52	0.86	0.7	1.03	1.42	1.66	0.81	0.52	0.58	0.88	1.03	1.03	1.13	1.51	1.17	1		0.5929	0.1486	9.4378e-06	4.4795e-05	0.8888	0.8252	0.756	0.54	0.9348	0.6793	0.3295
	307			beta-hydroxyisovalerate	LC/MS polar	12129		HMDB00754	69362					1.01	1.13	1.5	1.21	1.08	1.23	0.78	0.88	0.9	0.76	0.88	1.14	1.02	0.85	1.16	0.87	1.32	1.07	0.81	1.07	1.51	0.82	0.76	1.31		0.0025	0.0014	0.0409	0.0393	0.5171	0.7314	0.7746	0.5433	0.3641	0.4808	0.0067
	323			isoleucine	LC/MS pos early	1125	C00407	HMDB00172	6306					1.21	1.04	1.27	1.33	1.16	1.24	1.07	1.03	1.05	1	1.01	0.96	1.01	0.95	1.01	0.92	1.09	1.16	0.95	1.03	1.18	1.06	0.82	1.08		9.5993e-07	1.4333e-06	0.2844	0.1342	0.2955	0.7202	0.0213	0.1193	0.7025	0.6157	0.0056
	325			N-acetylisoleucine	LC/MS neg	33967		HMDB61684	2802421					0.61	1.16	1.31	1.44	0.96	1.47	0.78	0.64	0.83	0.93	0.79	0.82	1.3	1.12	0.86	1.46	1.36	1.94	1.44	1.91	0.93	1.43	0.74	1.32		0.3558	0.1011	0.7244	0.2322	0.4886	0.7314	0.1867	0.2854	0.5721	0.5787	0.3015
	329			1-carboxyethylisoleucine	LC/MS neg	62558								1.1	0.84	1.28	1.6	1.14	1.54	1.23	1.15	1.03	1.39	1.26	0.93	0.9	1.35	0.91	0.94	1.33	1.5	1.44	1.76	1.42	1.13	0.96	1.22		0.0183	0.008	0.1647	0.0938	0.6323	0.749	0.6258	0.4996	0.9534	0.6866	0.3235
	330			3-methyl-2-oxovalerate	LC/MS neg	15676	C00671	HMDB03736	47					0.72	1.03	0.56	1.06	1.62	0.84	0.75	1.46	0.79	0.76	1.15	1.94	0.54	0.96	1.51	1.08	1.14	1.17	1.72	1.34	1.06	1.02	1.47	0.78		0.9681	0.2211	0.7957	0.2456	0.6631	0.7528	0.4016	0.4192	0.9025	0.6723	0.5647
	331			2-hydroxy-3-methylvalerate	LC/MS neg	36746		HMDB00317	164623					1.19	1.05	1.29	1.06	0.49	0.79	1.74	1.01	1.19	1.67	1.33	0.58	1.18	1.4	0.8	1.54	1.09	1.06	0.69	0.89	0.71	0.97	0.65	1.29		0.9644	0.2211	0.2763	0.1312	0.5886	0.7338	0.7615	0.54	0.7465	0.6338	0.4492
	333			2-methylbutyrylcarnitine (C5)	LC/MS pos early	45095		HMDB00378	6426901					0.64	0.87	1.2	1.14	0.75	0.81	0.39	0.33	0.55	0.84	0.95	0.84	1.69	1.53	1.12	0.53	0.61	0.98	0.98	1.2	1.16	1.6	1	1.22		0.4131	0.1121	3.4685e-07	3.9511e-06	0.433	0.7202	0.3151	0.3823	0.4178	0.5121	0.2158
	336			tiglylcarnitine (C5:1-DC)	LC/MS pos early	35428		HMDB02366	22833596					0.5	0.7	0.88	0.9	0.72	0.67	0.42	0.28	0.57	1.14	1.39	0.67	2.07	1.98	1.22	0.58	0.49	1.03	1.63	1.86	0.85	2.11	1.58	1.14		0.0039	0.002	3.311e-12	5.2226e-10	0.6668	0.7528	0.0201	0.1183	0.1787	0.3371	0.9277
	341			ethylmalonate	LC/MS polar	15765		HMDB00622	11756					0.86	1.77	2.65	2.11	0.97	1.81	0.96	0.88	0.77	0.74	0.66	0.92	0.87	0.96	0.89	1.97	2.72	1.88	0.83	1.39	1.38	0.69	0.44	1.67		0.0012	0.0007	0.1134	0.0763	0.1483	0.7202	0.7278	0.5281	0.138	0.2987	0.0054
	342			methylsuccinate	LC/MS polar	15745		HMDB01844	10349					0.9	2.13	3.06	2.91	0.74	3.62	0.88	0.71	0.77	0.85	0.52	0.81	1.09	1.1	0.62	2.08	2.41	2.49	0.69	2.09	1.16	1.04	0.28	3.02		0.0003	0.0002	0.269	0.1302	0.0215	0.67	0.8401	0.5597	0.0868	0.2372	0.016
	348			valine	LC/MS pos early	1649	C00183	HMDB00883	6287					1.19	1.09	1.24	1.44	1.13	1.25	0.97	0.95	0.98	1.03	1.03	0.98	1.03	1.05	1	0.89	0.99	1.19	0.97	1.08	1.11	1.2	0.82	1.11		5.0785e-06	5.8832e-06	0.1908	0.1016	0.2801	0.7202	0.0623	0.1685	0.4529	0.529	0.0345
	352			1-carboxyethylvaline	LC/MS neg	62562								1.13	0.9	1.17	1.28	1.22	1.35	0.99	1.08	1.15	1.15	1.12	1.09	1.07	1	0.97	0.79	1.12	1.31	1.24	1.33	1.41	1.17	0.95	1.08		0.0415	0.0166	0.0356	0.0353	0.4631	0.7262	0.2958	0.3715	0.3165	0.4516	0.4467
	354			3-methyl-2-oxobutyrate	LC/MS polar	44526	C00141	HMDB00019	49					0.7	1.05	1	0.9	1.53	0.7	0.45	0.35	0.43	0.65	1.28	0.78	1.22	1.53	1.96	0.67	0.5	0.55	1.42	1.28	0.75	1.1	2.6	0.9		0.4583	0.1217	0.0001	0.0004	0.8558	0.8098	0.3139	0.3822	0.9905	0.6969	1
	355			alpha-hydroxyisovalerate	LC/MS polar	46537		HMDB00407	99823					1.06	0.75	1.01	1.15	0.84	0.87	1.29	0.94	0.78	0.98	1.15	0.73	0.83	1.25	1.18	0.92	0.9	0.85	0.78	0.94	0.98	0.94	0.92	1.21		0.4923	0.128	0.0738	0.0581	0.2926	0.7202	0.5932	0.4912	0.0949	0.2437	0.6015
	357			isobutyrylcarnitine (C4)	LC/MS pos early	33441		HMDB00736	168379					0.57	1.19	0.92	1.27	0.77	1.35	0.27	0.33	0.51	0.76	0.53	1.19	1.58	1.47	0.7	0.57	0.52	1.14	1.01	1.25	0.92	2.18	0.89	1.23		0.5449	0.1379	6.9588e-05	0.0002	0.7074	0.7613	0.6965	0.5221	0.6043	0.58	0.9419
	359			3-hydroxyisobutyrate	LC/MS polar	1549	C06001	HMDB00336	87					0.74	1.12	1.43	2.13	1.15	0.88	0.56	0.67	0.57	1.05	1.75	1.21	0.85	1.83	1.68	0.85	1.31	1.65	1.63	2.08	1.55	1.26	0.99	1.27		0.1065	0.0365	0.0002	0.0004	0.245	0.7202	0.4368	0.4344	0.6672	0.608	0.1485
	364		Methionine, Cysteine, SAM and Taurine Metabolism	methionine	LC/MS pos early	1302	C00073	HMDB00696	6137					1.24	1.13	1.21	1.26	1.05	1.15	1.02	1.06	1.06	0.98	0.96	1.05	1	0.92	0.98	0.92	1.04	1.08	0.83	0.9	1.13	1.04	0.77	1.08		0.0014	0.0009	0.2009	0.1056	0.8354	0.8049	0.0478	0.1506	0.3061	0.447	0.1566
	365			N-acetylmethionine	LC/MS neg	1589	C02712	HMDB11745	448580					1.37	1.29	1.36	1.57	1.24	1.28	0.86	0.87	0.79	0.99	1.13	1.01	0.91	1.25	1.14	0.81	0.86	0.91	0.89	1.06	1.07	1.06	0.98	1.19		8.9836e-07	1.3564e-06	0.0202	0.0237	0.7245	0.7613	0.013	0.1159	0.0746	0.219	0.0343
	366			N-formylmethionine	LC/MS neg	2829	C03145	HMDB01015	439750					0.67	0.78	0.98	0.84	0.71	1.16	1.03	1.01	1.15	0.92	0.66	0.98	1.14	0.8	0.72	1.2	1.48	1.44	0.98	1.14	1.23	0.97	0.68	1.16		0.1476	0.0486	0.2689	0.1302	0.7018	0.7612	0.1822	0.2825	0.4087	0.5082	0.7537
	368			methionine sulfone	LC/MS pos early	44878			69961					0.64	1.43	1.41	1.07	1.04	1.28	0.43	0.42	0.35	0.66	0.69	0.97	0.84	1.87	1.04	0.97	0.93	0.59	1.08	1.39	0.96	0.64	1.83	1.28		0.4039	0.1109	0.0033	0.0053	0.4817	0.729	0.1935	0.287	0.1999	0.3583	0.2912
	369			methionine sulfoxide	LC/MS pos early	18374	C02989	HMDB02005	158980					0.92	0.74	1.17	0.89	0.91	0.9	1.15	0.88	0.86	0.81	0.9	0.76	0.98	0.94	1.11	0.92	1.11	0.83	0.8	0.88	1.21	0.75	0.96	1.1		0.0817	0.0296	0.0422	0.0403	0.3746	0.7202	0.5675	0.4784	0.0332	0.1451	0.2922
	370			N-acetylmethionine sulfoxide	LC/MS pos early	45428			193368					0.96	0.77	1.15	1.07	1	0.92	1.03	0.74	0.6	0.79	1.01	0.72	0.81	1.3	1.29	0.83	0.89	0.67	0.81	0.97	1.07	0.76	1.21	1.19		0.6604	0.1625	0.003	0.0049	0.6428	0.749	0.8384	0.5597	0.1147	0.268	0.4555
	375			S-adenosylhomocysteine (SAH)	LC/MS neg	42382	C00021	HMDB00939	439155					0.96	0.89	0.87	1.24	1.21	0.87	1.05	0.84	0.72	0.83	1.13	0.8	0.86	1.16	1.36	0.97	0.76	0.93	1.05	1.03	0.78	1.22	1.13	0.98		0.9303	0.2152	0.1496	0.0893	0.7424	0.7702	0.7673	0.5403	0.6268	0.5944	0.4865
	376			5-methylthioribose**	LC/MS pos early	62100		HMDB01087	494					0.4	0.75	0.7	0.45	0.38	0.8	1.15	1.66	1.7	1.28	0.8	1.45	1.02	0.75	0.63	2.14	2.93	1.9	1.2	1.61	1.37	0.65	0.63	1.34		3.5074e-05	3.0408e-05	0.0295	0.0309	0.7203	0.7613	0.0143	0.1159	0.2574	0.4093	0.0783
	381			cystathionine	LC/MS pos early	15705	C02291	HMDB00099	439258					1.03	0.88	1.3	1.3	1.28	1.58	0.7	0.69	0.69	0.69	0.87	0.99	1.01	0.99	1.26	0.6	0.87	0.88	0.86	1.33	1.46	1.01	0.97	1.56		0.0823	0.0297	0.1217	0.0793	0.7121	0.7613	0.8391	0.5597	0.5864	0.5787	0.3559
	383			cysteine	LC/MS pos early	1868	C00097	HMDB00574	5862					0.88	0.79	0.43	0.4	0.66	0.82	1.17	2.34	1.96	1.48	1.2	2	0.84	0.75	0.81	1.06	1.15	0.9	1.11	1.12	1.08	0.78	1.23	1.01		3.5464e-06	4.3324e-06	0.0446	0.042	0.0138	0.6201	0.5986	0.4942	0.2969	0.4415	9.1984e-05
	385			S-methylcysteine	LC/MS pos early	39592		HMDB02108	24417					1.39	1.55	1.46	1.23	0.94	1.35	1.32	2	0.69	0.79	0.72	1.52	0.34	1.15	0.91	1.47	2.1	0.6	0.53	0.7	1.43	0.29	0.88	1.32		0.0011	0.0007	6.113e-12	5.2226e-10	0.4973	0.7314	0.0591	0.1668	0.0289	0.1373	0.0549
	397			hypotaurine	LC/MS polar	590	C00519	HMDB00965	107812					1	1.06	0.93	1.31	0.98	1.05	0.7	0.87	0.92	0.98	0.88	1.25	1.05	1.06	0.9	0.74	0.81	1.21	0.96	0.93	1.1	1.49	0.79	0.97		0.4364	0.1166	0.0767	0.0593	0.961	0.8356	0.9928	0.6025	0.9154	0.6771	0.6083
	398			taurine	LC/MS pos early	2125	C00245	HMDB00251	1123					1	0.99	0.97	1.02	1.02	0.94	0.98	1	0.95	0.97	1.01	1.03	0.94	1.02	1.04	0.97	0.97	0.96	0.99	0.95	1	0.99	1.03	0.97		0.2227	0.0686	0.0452	0.042	0.0525	0.7202	0.969	0.5949	0.7948	0.6543	0.0911
	400			N-acetyltaurine	LC/MS neg	48187			159864					0.8	1.07	1.05	0.99	0.81	0.85	0.87	0.9	0.83	1	1.01	1.04	0.93	1.2	1.01	1.17	1.18	1.03	1.02	1.07	1.01	0.87	0.99	1.05		0.0551	0.0212	0.6674	0.224	0.1593	0.7202	0.0269	0.129	0.5128	0.5593	0.6534
	402			taurocyamine	LC/MS pos early	35117	C01959	HMDB03584	68340					1.18	1.37	1.37	1.6	1.34	1.18	0.8	0.89	0.7	0.8	0.99	1.11	0.79	1.14	1.24	0.93	1.03	0.95	0.91	0.99	1.11	0.92	0.96	1.09		2.945e-07	5.0834e-07	0.1389	0.0857	0.5794	0.7314	0.0897	0.2027	0.0095	0.0768	0.041
	406		Urea cycle; Arginine and Proline Metabolism	arginine	LC/MS pos early	1638	C00062	HMDB00517	232					1.28	1.39	1.46	1.75	1.4	1.38	0.89	0.84	0.69	0.64	0.81	0.95	0.82	0.93	1.26	0.97	0.96	0.95	0.7	0.87	0.99	0.98	0.74	1.24		4.2366e-11	9.4887e-10	7.5152e-05	0.0002	0.4802	0.729	0.013	0.1159	0.0033	0.0547	0.0011
	407			argininosuccinate	LC/MS pos early	15497	C03406	HMDB00052	828					1.4	2.19	2.96	3.1	1.52	2.3	0.68	0.66	0.68	0.49	0.54	0.97	1.03	0.72	1.11	1.06	1.38	1.49	0.53	0.88	1.31	1.08	0.35	1.67		3.3885e-10	2.5297e-09	0.0037	0.0059	0.3651	0.7202	0.0087	0.1159	0.0038	0.055	0.0002
	408			urea	LC/MS pos early	1670	C00086	HMDB00294	1176					0.82	1.09	1.44	1.36	1.01	1.13	0.92	0.76	0.95	0.99	1.09	0.83	1.25	1.05	1.1	1.22	1.34	1.59	1.23	1.51	1.1	1.18	0.77	1.23		0.1459	0.0482	0.1288	0.0815	0.3172	0.7202	0.2522	0.3458	0.6031	0.58	0.0807
	410			ornithine	LC/MS pos early	1493	C00077	HMDB03374	6262					0.87	1.06	1.18	1.51	0.98	1.18	0.7	0.55	0.81	0.98	1.05	0.79	1.45	1.21	1.08	0.86	0.76	1.41	1.11	1.43	0.88	1.86	0.79	1.3		0.1814	0.0576	4.9176e-06	3.001e-05	0.2392	0.7202	0.4184	0.4244	0.9854	0.6969	0.3629
	412			3-amino-2-piperidone	LC/MS pos early	62853		HMDB00323	5200225					1.37	1.09	1.48	2.24	1.21	1.38	1.15	1.12	0.94	0.98	1.05	0.98	0.84	1.04	1.07	0.92	1.21	1.54	0.86	1.05	1.32	1.28	0.56	1.22		0.017	0.0075	0.8881	0.2648	0.9428	0.8356	0.1735	0.2825	0.669	0.608	0.4482
	414			2-oxoarginine*	LC/MS pos early	55072	C03771	HMDB04225	558					0.95	1.51	1.5	2.86	1.11	2.1	0.93	0.68	0.66	0.87	0.82	0.73	0.97	1.32	0.94	1.47	1.07	1.97	1.01	1.81	0.72	1.85	0.51	1.78		0.0022	0.0012	0.5743	0.2052	0.1437	0.7202	0.9785	0.5987	0.0627	0.2011	0.603
	415			citrulline	LC/MS pos early	2132	C00327	HMDB00904	9750					1.04	0.86	0.86	0.92	0.98	0.94	1.14	1.12	1.1	1.02	1.02	0.98	0.99	0.92	1	0.94	0.92	0.98	0.96	0.93	0.98	1.06	0.98	0.97		0.0149	0.0067	0.8285	0.2501	0.3533	0.7202	0.5839	0.4856	0.0354	0.1495	0.0362
	416			homoarginine	LC/MS pos early	22137	C01924	HMDB00670	9085					1.18	2.05	1.26	2.27	1.18	1.34	0.65	0.94	0.46	0.35	0.46	1.44	0.49	0.76	1.32	1.13	1	0.89	0.35	0.53	0.88	0.89	0.4	1.49		9.9639e-05	7.6952e-05	9.8594e-08	1.2959e-06	0.3025	0.7202	0.4561	0.4427	0.0045	0.0561	0.1763
	417			homocitrulline	LC/MS pos early	22138	C02427	HMDB00679	65072					1.4	1.27	1.4	1.47	1.12	0.94	0.95	0.97	1.09	1.13	1.13	1.02	1.13	1.04	1	0.86	0.97	1.14	0.9	0.76	1.12	1.18	0.79	0.85		0.0017	0.001	0.5698	0.2045	0.4466	0.7202	0.0284	0.13	0.1579	0.3185	0.052
	418			proline	LC/MS pos early	1898	C00148	HMDB00162	145742					1	0.93	1.01	0.85	0.84	0.88	1.02	1.02	1.26	1.15	0.95	1	1.23	0.91	0.82	0.95	1.03	1.07	0.97	0.83	1.09	1.03	0.91	0.86		0.0503	0.0197	0.023	0.026	0.6806	0.7561	0.8234	0.5597	0.5034	0.5563	0.9607
	421			dimethylarginine (SDMA + ADMA)	LC/MS pos early	36808	C03626	HMDB01539	123831					1.49	1.79	1.98	2.85	1.43	2.36	1.04	1.24	0.95	0.68	0.66	1.19	0.77	0.71	0.98	1.25	1.65	1.82	0.65	1.05	1.32	1.1	0.36	1.61		7.7205e-11	1.0375e-09	3.9776e-06	2.6141e-05	0.1551	0.7202	0.0297	0.13	0.0033	0.0547	0.001
	422			N-acetylarginine	LC/MS pos early	33953	C02562	HMDB04620	67427					0.91	1.29	1.4	1.79	1.28	1.34	0.86	0.81	0.76	0.76	0.81	0.94	0.95	1	1.06	1.21	1.24	1.5	1.08	1.2	1.02	1.21	0.72	1.11		1.8803e-05	1.7794e-05	0.7885	0.2456	0.0705	0.7202	0.6274	0.4996	0.0671	0.2059	0.0244
	428			N-delta-acetylornithine	LC/MS pos early	43249			9920500					1.16	0.57	0.89	0.67	0.85	0.83	1.22	0.96	1.28	1.31	1.2	0.78	1.34	1.02	0.92	0.6	0.74	0.75	0.96	0.86	1.22	1.01	1.29	0.9		0.0038	0.002	0.1934	0.1023	0.1021	0.7202	0.4256	0.427	0.0027	0.0535	0.5061
	433			trans-4-hydroxyproline	LC/MS pos early	32306	C01157	HMDB00725	5810					0.59	0.74	0.58	0.49	0.67	0.8	1.04	1.17	1.48	1.23	0.99	1.12	1.26	0.83	0.81	1.32	1.15	1.22	1.39	1.35	0.88	1.06	1.14	0.97		1.6121e-05	1.5474e-05	0.6361	0.2187	0.6616	0.7528	0.0408	0.1435	0.1064	0.2543	0.0246
	438			N-methylproline	LC/MS pos early	37431			557					2.14	0.79	0.94	1.28	0.77	3.78	1.31	0.71	0.66	0.97	0.48	0.54	0.93	1.48	0.49	0.49	0.31	0.39	0.35	0.85	0.64	1.27	0.89	2.42		0.0391	0.0158	0.0943	0.0683	0.0516	0.7202	0.0398	0.1435	0.5145	0.5593	0.8166
	439			N,N,N-trimethyl-alanylproline betaine (TMAP)	LC/MS pos early	62947								1.3	1.36	1.43	1.69	1.41	1.23	0.93	0.93	0.82	0.97	1.08	1	0.88	1.18	1.12	0.98	1.03	1.07	1.05	1.03	1.05	1.04	0.98	0.98		6.7391e-08	1.5093e-07	0.8035	0.2462	0.479	0.729	0.0501	0.1537	0.0246	0.1239	0.0106
	441			N-monomethylarginine	LC/MS pos early	43586	C03884	HMDB29416	132862					1.17	1.59	2.22	1.79	1.4	1.5	0.75	0.68	0.88	0.82	1	0.91	1.29	0.93	1.23	1.01	1.29	1.34	0.97	1.28	1.27	1.04	0.73	1.32		4.4928e-06	5.296e-06	0.4656	0.18	0.7091	0.7613	0.3027	0.3736	0.0381	0.1565	0.0017
	442			argininate*	LC/MS pos early	57461		HMDB03148	160437					0.68	0.88	1.38	1.22	0.71	1.38	1.22	0.93	0.91	1.09	0.86	0.77	0.97	1.2	0.79	1.57	1.89	1.63	1.13	1.74	1.2	0.86	0.69	1.54		0.7631	0.1848	0.9021	0.2675	0.2659	0.7202	0.1666	0.2796	0.412	0.5095	0.3718
	447		Creatine Metabolism	guanidinoacetate	LC/MS pos early	43802	C00581	HMDB00128	763					0.98	1.42	1.96	1.87	1.03	1.86	0.99	1	1	0.78	0.64	1.01	1	0.78	0.81	1.44	2	1.92	0.82	1.21	1.39	0.96	0.43	1.47		0.0002	0.0001	0.0087	0.0118	0.1408	0.7202	0.9589	0.5938	0.1283	0.2868	0.0136
	448			creatine	LC/MS pos early	27718	C00300	HMDB00064	586					1.02	0.99	0.96	1	0.99	0.95	0.97	0.99	0.95	1	1.03	1.02	0.96	1.05	1.03	0.95	0.93	0.94	0.97	0.96	0.98	1	1.04	0.98		0.1287	0.0428	0.0192	0.0226	0.3633	0.7202	0.5007	0.4562	0.7828	0.6488	0.0858
	449			creatinine	LC/MS pos early	513	C00791	HMDB00562	588					1.04	1.03	0.93	1.18	0.92	0.71	1.07	1.11	0.88	1.13	1.53	1.04	0.79	1.28	1.35	1.05	1	1	1.01	1.05	0.95	1	1	1.05		0.3104	0.0903	0.0097	0.0127	0.0274	0.67	0.8132	0.5597	0.7295	0.6251	0.4735
	450			creatine phosphate	LC/MS polar	33951	C02305	HMDB01511	587					0.95	1.54	1.07	2.59	0.95	0.65	0.98	1.55	0.91	1.58	1.73	1.59	0.59	1.74	1.09	1.59	1.75	2.49	1.59	1.19	1.11	1.42	0.64	0.75		0.817	0.195	0.3396	0.1465	0.2046	0.7202	0.4632	0.446	0.3302	0.4566	0.9612
	456		Polyamine Metabolism	putrescine	LC/MS pos early	1408	C00134	HMDB01414	1045					1.51	0.93	1.59	0.93	1.2	1.86	1.09	1.2	1.8	1.57	0.57	1.1	1.5	0.87	0.36	0.68	1.27	1.11	1.25	0.7	1.87	0.88	1.13	0.56		0.4324	0.1157	0.0171	0.0206	0.4584	0.7262	0.6555	0.5092	0.5729	0.5787	0.9966
	461			spermidine	LC/MS pos early	485	C00315	HMDB01257	1102					0.78	1.08	0.75	1.1	0.97	1.06	0.58	0.69	0.64	1.09	1.22	1.19	0.94	1.69	1.12	0.8	0.66	0.91	1.35	1.66	0.82	1.39	1.49	1.22		0.4713	0.1237	7.1721e-06	3.6145e-05	0.6391	0.749	0.1942	0.287	0.6945	0.6153	0.1904
	466			(N(1) + N(8))-acetylspermidine	LC/MS pos early	57814								1.09	2.02	2.03	2.67	2.31	4.24	0.76	0.98	0.97	0.46	0.44	1.29	0.99	0.47	0.96	1.41	1.83	2.38	0.98	1.72	1.29	1.3	0.41	1.76		2.5202e-05	2.3197e-05	0.6409	0.2197	0.3673	0.7202	0.7234	0.5281	0.0257	0.1283	0.3431
	471			5-methylthioadenosine (MTA)	LC/MS pos early	1419	C00170	HMDB01173	439176					0.85	1.02	1.1	1.36	0.88	0.65	0.78	0.67	0.65	0.99	1.42	0.86	0.97	1.51	1.43	0.94	0.87	1.04	1.02	1.08	0.92	1.2	0.98	1.06		0.3558	0.1011	0.0007	0.0015	0.0474	0.7202	0.3696	0.4075	0.8524	0.6637	0.8722
	476		Guanidino and Acetamido Metabolism	1-methylguanidine	LC/MS pos early	48114	C02294	HMDB01522	10111					0.92	0.98	1.21	1.27	0.98	0.92	1.07	0.98	0.91	0.96	1.08	0.92	0.93	1.05	1.12	1.14	1.29	1.26	1.03	1.08	1.13	0.97	0.82	1.05		0.3502	0.0999	0.3147	0.1416	0.0522	0.7202	0.3846	0.4129	0.8247	0.6579	0.0672
	477			4-guanidinobutanoate	LC/MS pos early	15681	C01035	HMDB03464	500					0.72	0.87	1.38	1.14	0.89	1.2	1.16	0.89	0.86	0.8	0.8	0.77	0.96	0.93	1	1.41	1.72	1.36	0.99	1.34	1.22	0.79	0.73	1.35		0.9407	0.2172	0.2588	0.1264	0.2883	0.7202	0.1105	0.2321	0.4128	0.5095	0.2362
	480		Glutathione Metabolism	glutathione, reduced (GSH)	LC/MS pos early	2127	C00051	HMDB00125	124886					1.17	1.06	0.7	0.73	1.1	0.76	0.67	0.66	0.6	1.15	1.84	0.98	0.91	1.91	1.59	0.61	0.4	0.38	1.08	1.19	0.65	0.95	2.87	1.1		0.3277	0.0941	5.1856e-05	0.0002	0.7751	0.7845	0.7081	0.5221	0.9195	0.6777	0.1722
	481			glutathione, oxidized (GSSG)	LC/MS pos early	27727	C00127	HMDB03337	65359					1.06	0.94	0.92	1.29	1.25	1.08	1.06	1.23	0.97	0.87	0.77	1.16	0.79	0.9	0.89	0.93	1.06	1.17	1.02	0.79	1.14	1.1	0.87	0.77		0.4713	0.1237	0.0401	0.0387	0.4435	0.7202	0.8268	0.5597	0.5766	0.5787	0.3282
	484			cysteine-glutathione disulfide	LC/MS pos early	35159		HMDB00656	4247235					1.36	1.24	1.08	1.82	1.4	1.95	1.04	1.18	1.13	0.89	0.82	1.13	0.96	0.79	0.92	0.95	0.93	1.52	0.91	1.17	0.98	1.63	0.6	1.29		1.4608e-05	1.4328e-05	0.0658	0.0543	0.2996	0.7202	0.0608	0.1672	0.2194	0.3718	0.7586
	490			5-oxoproline	LC/MS neg	1494	C01879	HMDB00267	7405					1.5	1	1.65	2.09	0.97	1.02	1.38	1.03	0.93	1.23	1.37	0.74	0.91	1.31	1.12	0.92	1.13	1.3	0.79	0.93	1.22	1.16	0.61	1.18		0.0038	0.002	0.9889	0.2854	0.2015	0.7202	0.0595	0.1668	0.6639	0.608	0.0609
	493			2-hydroxybutyrate/2-hydroxyisobutyrate	LC/MS polar	52281								0.89	0.78	1.42	0.98	0.95	0.98	1.17	0.9	1.04	1.14	1.19	0.77	1.16	1.1	1.04	1.03	1.44	1.15	1.23	1.31	1.4	0.8	1.07	1.07		0.8236	0.1954	0.2989	0.1384	0.0368	0.7202	0.3694	0.4075	0.0619	0.201	0.0055
	495			ophthalmate	LC/MS pos early	34592		HMDB05765	7018721					0.99	0.61	0.48	0.56	0.74	0.88	0.54	0.42	0.45	0.88	0.95	0.78	1.06	1.96	1.08	0.33	0.2	0.25	0.65	0.84	0.62	1.24	2.57	1.29		0.0072	0.0035	1.6698e-08	2.8532e-07	0.6498	0.749	0.9029	0.5827	0.1012	0.2522	0.0264
	499			4-hydroxy-nonenal-glutathione	LC/MS neg	48504								0.94	0.72	0.69	0.71	0.93	0.64	1.01	1.06	0.83	0.93	1.08	1.05	0.78	1.12	1.16	0.78	0.78	0.63	0.93	0.74	1.01	0.81	1.47	0.8		1.2077e-05	1.2295e-05	0.083	0.0633	0.2438	0.7202	0.632	0.5	0.0305	0.1398	0.0044
	541	Peptide	Gamma-glutamyl Amino Acid	gamma-glutamylglutamate	LC/MS pos early	36738	C05282	HMDB11737	92865					1.16	2.03	3.32	5.21	1.37	2.84	0.46	0.37	0.57	0.4	0.27	0.82	1.54	0.7	0.67	0.79	1.06	2.57	0.47	0.65	1.34	2.41	0.18	1.39		0.0014	0.0009	0.0758	0.0589	0.4233	0.7202	0.6306	0.4999	0.3628	0.4808	0.1903
	542			gamma-glutamylglutamine	LC/MS pos early	2730	C05283	HMDB11738	150914					0.8	0.95	1.8	2.81	1.48	0.97	0.61	0.57	0.88	0.5	0.54	0.93	1.55	0.57	1.07	0.73	1.28	3.09	0.93	0.65	1.77	2.41	0.3	0.7		0.1894	0.0593	0.0358	0.0353	0.469	0.7272	0.8983	0.5813	0.5853	0.5787	0.3901
	543			gamma-glutamylglycine	LC/MS pos early	33949		HMDB11667	165527					0.72	0.94	1.17	1.14	0.83	1.04	0.45	0.45	0.87	0.94	0.75	1.01	1.93	1.08	0.79	0.58	0.73	1.38	1.09	1.08	1.26	1.89	0.79	0.99		0.7079	0.1733	5.6081e-07	5.1343e-06	0.7184	0.7613	0.1914	0.287	0.9315	0.6793	0.5439
	546			gamma-glutamylleucine	LC/MS neg	18369		HMDB11171	151023					0.73	0.8	0.86	1.3	1.06	1.13	0.73	0.65	0.66	0.8	0.81	0.88	1.03	1.21	1	0.8	0.77	1.19	1.17	1.25	0.96	1.55	0.98	1.07		0.8678	0.2035	0.0757	0.0589	0.3919	0.7202	0.2555	0.3489	0.2636	0.4129	0.5833
	548			gamma-glutamyl-epsilon-lysine	LC/MS pos early	33934		HMDB03869	7015685					2.28	1.7	2.55	2.65	1.45	1.27	1.54	1.18	1.18	1.14	2.1	0.77	0.99	0.97	1.84	1.15	1.32	1.37	0.72	1.17	1.15	1.04	0.53	1.61		0.0005	0.0003	0.4291	0.1724	0.8263	0.8049	0.1034	0.2214	0.1561	0.3179	0.1056
	554			gamma-glutamylvaline	LC/MS pos early	43829		HMDB11172	7015683					0.88	0.79	0.86	1	0.76	0.94	0.67	0.5	0.67	0.83	0.91	0.75	1.34	1.24	1.09	0.6	0.49	0.76	0.72	0.96	0.81	1.56	0.95	1.34		0.0037	0.002	1.1292e-10	4.8237e-09	0.5852	0.7314	0.2744	0.3592	0.0427	0.1636	0.1731
	720		Dipeptide	glycylleucine	LC/MS pos early	34398	C02155	HMDB00759	92843					1.29	1.1	1.13	1.64	1.19	1.39	0.88	0.63	0.6	0.86	1.2	0.71	0.97	1.43	1.39	0.75	0.55	0.77	0.79	1.3	0.73	1.4	1.03	1.63		0.0053	0.0027	2.6869e-05	0.0001	0.839	0.8049	0.1704	0.282	0.7193	0.6218	0.4545
	730			glycylvaline	LC/MS pos early	18357		HMDB28854	97417					1.2	0.98	1.06	1.3	0.92	1.13	0.95	0.7	0.67	0.98	1.13	0.74	0.95	1.46	1.16	0.78	0.62	0.72	0.75	1.06	0.8	1.17	1.04	1.42		0.1058	0.0365	5.4807e-06	3.2293e-05	0.5076	0.7314	0.1895	0.2859	0.8656	0.664	0.6256
	754			isoleucylglycine	LC/MS neg	40008		HMDB28907	342532					1.23	1.1	1.13	1.06	0.99	1.02	0.98	0.93	1.02	1	1.03	0.95	1.09	0.98	1.03	0.88	0.86	0.88	0.8	0.85	0.98	1.03	0.91	1.07		0.014	0.0064	0.2967	0.1379	0.371	0.7202	0.0088	0.1159	0.222	0.3731	0.1268
	768			leucylalanine	LC/MS pos early	40010		HMDB28922	259321					0.58	1	0.67	1.02	0.61	0.44	0.33	0.22	0.17	1.52	2.09	0.66	0.78	8.95	1.38	0.57	0.26	0.3	1.61	1.61	0.45	1.18	5.34	1		0.0779	0.0284	9.5896e-07	8.1928e-06	0.8615	0.8121	0.239	0.3314	0.6591	0.608	0.6306
	773			leucylglycine	LC/MS pos early	40045		HMDB28929	79070					0.79	0.99	0.93	1.01	0.67	0.64	0.55	0.34	0.37	1.33	1.78	0.62	1.08	3.62	1.34	0.69	0.4	0.47	1.12	1.44	0.58	1.17	2.38	1.29		0.3153	0.0914	5.541e-07	5.1343e-06	0.9291	0.8356	0.6493	0.5068	0.7067	0.6163	0.9284
	822			phenylalanylalanine	LC/MS neg	41374			5488196					1.15	1.17	0.62	1.82	1.14	1.1	0.68	0.48	0.38	1.04	1.43	0.71	0.8	2.7	1.38	0.69	0.26	0.61	1.03	1.37	0.37	2.37	1.68	1.33		0.2726	0.0817	8.6297e-09	1.8432e-07	0.4129	0.7202	0.5031	0.4562	0.7417	0.6323	0.2243
	827			phenylalanylglycine	LC/MS pos early	41370		HMDB28995	98207					1.58	1.39	2	2.11	1.4	2.62	1.02	0.73	0.94	0.97	0.98	0.72	1.28	1.03	1.01	0.9	0.93	1.25	0.86	1.62	1.03	1.34	0.69	1.88		2.6268e-08	6.6603e-08	0.2048	0.1068	0.3357	0.7202	0.0446	0.1478	0.1374	0.2987	0.0022
	847			prolylglycine	LC/MS pos early	40703		HMDB11178	6426709					1.39	1.22	1.58	1.68	1.29	1.47	1.11	1.09	1.1	0.91	0.95	0.99	1.01	0.83	1.04	0.97	1.24	1.33	0.85	1.01	1.28	1.07	0.64	1.19		1.7207e-06	2.3356e-06	0.0559	0.0488	0.6146	0.7467	0.0432	0.1449	0.2267	0.3749	0.0113
	912			tyrosylglycine	LC/MS neg	41375		HMDB29105	259323					1.55	1.26	1.4	1.77	1.66	2.1	1.03	0.96	1	0.7	0.83	0.93	1.04	0.7	1.19	0.83	0.87	1.14	0.75	1.12	1.05	1.3	0.66	1.49		2.9506e-07	5.0834e-07	0.1184	0.0781	0.4348	0.7202	0.0324	0.1308	0.2777	0.4206	0.1021
	930			valylglycine	LC/MS pos early	40475		HMDB29127	136487					1.27	1.11	0.98	1.31	1.12	1.19	0.71	0.43	0.43	0.91	1.28	0.61	0.98	2.14	1.41	0.62	0.34	0.44	0.8	1.2	0.54	1.31	1.82	1.5		0.4203	0.1136	5.7091e-07	5.1343e-06	0.9905	0.8356	0.4901	0.4525	0.8635	0.664	0.9358
	933			valylleucine	LC/MS pos early	39994		HMDB29131	352039					0.58	1.1	0.65	1.68	0.59	0.44	0.37	0.15	0.11	1.72	2.34	0.4	0.71	16.05	1.36	0.71	0.17	0.31	1.77	1.79	0.24	1.84	5.66	1.01		0.4159	0.1127	4.2493e-08	6.6007e-07	0.6788	0.7561	0.4856	0.4525	0.6978	0.6153	0.8143
	1030		Acetylated Peptides	phenylacetylglycine	LC/MS neg	33945	C05598	HMDB00821	68144					0.91	1.14	1.66	3	0.98	2.14	1.86	1.55	1.41	0.7	0.56	0.83	0.91	0.5	0.8	2.34	2.83	4.65	0.76	1.32	1.21	1.65	0.16	1.74		0.0366	0.0148	0.0067	0.0097	0.3305	0.7202	0.8196	0.5597	0.7287	0.6251	0.4841
	1059	Carbohydrate	Glycolysis, Gluconeogenesis, and Pyruvate Metabolism	1,5-anhydroglucitol (1,5-AG)	LC/MS neg	20675	C07326	HMDB02712	64960					1.09	1.06	1.34	1.21	1.24	1.08	0.94	0.73	0.84	0.85	0.99	0.78	1.14	1.02	1.16	0.92	0.9	0.93	0.97	0.98	0.99	1.03	1.04	1.01		0.0069	0.0034	0.1733	0.0964	0.5681	0.7314	0.5634	0.4784	0.6846	0.6119	0.0082
	1062			glucose	LC/MS polar	48152	C00031	HMDB00122	79025					1.02	0.91	0.8	1.04	1	1.08	0.93	0.72	0.7	0.92	1.06	0.78	0.97	1.32	1.15	0.83	0.56	0.71	0.9	1.13	0.68	1.26	1.27	1.25		0.478	0.1247	4.3404e-07	4.6352e-06	0.647	0.749	0.8719	0.5767	0.3376	0.4621	0.1142
	1063			glucose 6-phosphate	LC/MS polar	31260	C00668	HMDB01401	5958					1.58	2.36	3.2	3.05	1.11	3.45	0.9	0.55	1.05	2.82	2.62	0.61	1.91	2.69	0.93	1.34	1.11	2.02	1.99	5.72	0.83	1.82	0.98	2.88		0.0035	0.0019	0.0212	0.0247	0.546	0.7314	0.6122	0.4986	0.148	0.3106	0.0618
	1066			fructose-6-phosphate	LC/MS polar	12021	C05345	HMDB00124	69507					1.54	2.19	3.75	3.22	1.21	3.05	0.92	0.42	0.89	2.76	2.93	0.45	2.13	3.1	1.06	1.31	1.02	1.86	2.17	5.82	0.78	1.83	1.17	2.68		0.0135	0.0062	0.0299	0.0312	0.6282	0.749	0.6653	0.5139	0.2608	0.4116	0.0759
	1069			fructose 1,6-diphosphate/glucose 1,6-diphosphate/myo-inositol diphosphates	LC/MS neg	46896	C00354							0.53	2.74	0.52	2.74	2.1	2.29	0.61	0.44	0.31	3.73	10.22	0.71	0.71	12.07	2.74	3.18	0.43	1.61	14.84	44.5	0.13	3.75	9.24	3		0.862	0.2025	0.0002	0.0006	0.7489	0.7722	0.4156	0.4235	0.8715	0.6648	0.4797
	1071			dihydroxyacetone phosphate (DHAP)	LC/MS pos early	15522	C00111	HMDB01473	668					0.93	1.1	0.95	1.12	0.74	0.85	1.27	2.2	2.04	2.12	1.55	1.73	0.93	1.04	0.73	1.5	2.23	2.45	1.68	1.41	1.49	1.1	0.68	0.84		0.4713	0.1237	0.0001	0.0004	0.7585	0.7739	0.8325	0.5597	0.8015	0.6557	0.7499
	1076			3-phosphoglycerate	LC/MS neg	1414	C00597	HMDB00807	724					0.88	1.12	1.05	1.4	0.78	0.83	0.67	0.43	0.47	1.98	2.73	0.65	1.08	4.24	1.38	0.85	0.52	0.75	1.75	2.57	0.6	1.44	2.35	1.47		0.9689	0.2211	1.1782e-06	9.5868e-06	0.8281	0.8049	0.8219	0.5597	0.4713	0.5402	0.8534
	1077			phosphoenolpyruvate (PEP)	LC/MS neg	597	C00074	HMDB00263	1005					0.93	1.24	1.29	1.3	0.8	1.06	0.68	0.47	0.58	1.93	2.46	0.69	1.24	3.32	1.28	0.91	0.65	0.82	1.67	2.81	0.72	1.25	2.05	1.68		0.6557	0.1623	1.4805e-05	6.6573e-05	0.9268	0.8356	0.8369	0.5597	0.4012	0.5042	0.7993
	1078			pyruvate	LC/MS polar	48990	C00022	HMDB00243	1060					1.07	1.35	0.99	1.92	1.06	1.12	0.72	1	0.71	1.36	1.41	1.38	0.71	1.9	1.04	0.91	0.92	1.27	1.34	1.47	1.01	1.38	1.06	1.09		0.0355	0.0144	0.0029	0.0048	0.3552	0.7202	0.9192	0.5852	0.1413	0.3043	0.9599
	1079			lactate	LC/MS neg	527	C00186	HMDB00190	612					0.92	0.87	0.71	0.98	0.98	0.96	0.9	0.81	0.75	0.94	1	0.9	0.92	1.26	1.06	0.85	0.62	0.79	1	1.04	0.73	1.27	1.26	1.04		0.0203	0.0088	4.7507e-05	0.0002	0.3017	0.7202	0.5228	0.4647	0.1657	0.3247	0.0036
	1082			glycerate	LC/MS polar	1572	C00258	HMDB00139	752					0.96	1.16	1.02	1.2	0.66	1.03	0.74	0.7	0.77	1.38	1.75	0.94	1.1	1.79	1.27	0.89	0.74	0.95	0.94	1.87	0.83	1.28	0.98	2		0.968	0.2211	5.4396e-05	0.0002	0.669	0.7528	0.8294	0.5597	0.6963	0.6153	0.7541
	1085		Pentose Phosphate Pathway	6-phosphogluconate	LC/MS neg	15442	C00345	HMDB01316	91493					1.23	1.52	1.05	1.29	1.19	1.19	0.66	0.74	0.77	1.14	1.6	1.12	1.04	1.48	1.41	0.81	0.63	0.81	1.1	1.54	0.77	1.28	1.36	1.4		0.0313	0.0129	1.1456e-05	5.2907e-05	0.9188	0.8356	0.2666	0.3559	0.1061	0.2543	0.8673
	1089			ribulose/xylulose 5-phosphate	LC/MS polar	37288	C00199							0.81	1.39	1.32	1.11	0.86	1.97	0.35	0.31	0.56	0.61	0.46	0.89	1.78	1.1	0.75	0.6	0.51	0.76	0.65	1.11	0.85	1.49	0.85	1.7		0.235	0.0718	0.0859	0.0646	0.9139	0.8356	0.7597	0.54	0.4945	0.5517	0.467
	1093			5-phosphoribosyl diphosphate (PRPP)	LC/MS neg	36840	C00119	HMDB00280	7339					0.5	0.61	0.32	0.29	1.03	0.66	0.73	0.76	0.9	0.72	0.86	1.03	1.19	0.8	1.2	0.89	0.49	0.52	1.48	1.12	0.55	1.07	2.83	0.76		1.2879e-06	1.8039e-06	0.1574	0.0912	0.1894	0.7202	0.0144	0.1159	0.1189	0.2747	0.001
	1094			ribose 1-phosphate	LC/MS polar	1763	C00620	HMDB01489	439236					0.87	0.81	1.16	0.87	1.48	1.32	0.9	0.79	0.96	0.86	0.66	0.88	1.23	0.9	0.76	0.84	1.05	0.96	1.47	1	1.25	0.92	1.52	0.68		0.3745	0.1051	0.177	0.097	0.0882	0.7202	0.4618	0.4459	0.2446	0.3967	0.274
	1096			sedoheptulose-7-phosphate	LC/MS neg	35649	C05382	HMDB01068	616					1.16	1.06	1.1	1.04	1.03	2.1	1.13	1.56	1.34	0.94	0.62	1.38	0.86	0.7	0.66	1.04	1.48	1.2	0.84	1.13	1.42	0.81	0.7	1.35		0.1586	0.0516	0.0191	0.0226	0.198	0.7202	0.6071	0.4956	0.9783	0.696	0.6551
	1100		Pentose Metabolism	ribose	LC/MS polar	1471	C00121	HMDB00283	5779					0.95	0.95	0.82	1.48	1.55	1.92	0.72	0.54	0.48	0.7	1	0.76	0.88	1.46	1.43	0.72	0.47	0.75	1.14	2.01	0.65	1.6	1.52	1.77		0.6531	0.1622	0.0009	0.0018	0.3891	0.7202	0.8759	0.5776	0.3656	0.4808	0.3625
	1101			ribitol	LC/MS polar	15772	C00474	HMDB00508	6912					0.91	0.84	1.07	1.17	1.03	1.23	1	0.85	0.81	0.9	0.89	0.86	0.95	1.11	0.99	0.92	1	1.04	1.02	1.21	1.08	1.04	0.98	1.18		0.5997	0.1501	0.717	0.2322	0.4131	0.7202	0.5585	0.4784	0.1836	0.342	0.4183
	1102			ribonate	LC/MS polar	27731	C01685	HMDB00867	5460677					1.01	0.87	1.08	1.15	1.05	1.15	1.02	0.82	0.83	0.93	1.03	0.81	1	1.13	1.1	0.87	0.89	0.94	0.97	1.17	1.01	1.07	1.03	1.21		0.5144	0.1322	0.0879	0.0653	0.6249	0.749	0.9192	0.5852	0.1937	0.3528	0.378
	1116			arabitol/xylitol	LC/MS polar	48885	C01904		6912					0.67	0.68	1.04	1.38	0.5	1.67	1.15	1.26	0.85	1.21	0.64	1.1	0.67	1.42	0.53	1.16	1.94	1.74	0.9	1.6	1.68	0.9	0.51	1.78		0.6886	0.1689	0.7394	0.2362	0.3128	0.7202	0.6245	0.4996	0.2145	0.3695	0.7941
	1122			arabonate/xylonate	LC/MS polar	48255								0.99	0.98	1.4	1.21	1.02	0.89	1.15	1	0.96	0.88	1.09	0.87	0.96	0.92	1.23	1.14	1.42	1.17	0.91	0.98	1.25	0.83	0.77	1.08		0.255	0.077	0.3563	0.1511	0.5142	0.7314	0.9067	0.5827	0.9939	0.6969	0.0634
	1126			ribulonate/xylulonate/lyxonate*	LC/MS polar	61858								1.16	1.03	1.49	1.31	1.1	1.03	1.05	0.92	1.01	0.93	1.18	0.87	1.1	0.92	1.27	0.93	1.18	1.13	0.88	1.05	1.27	0.96	0.78	1.19		0.016	0.0072	0.6974	0.2299	0.5756	0.7314	0.3241	0.388	0.8162	0.6579	0.0152
	1132		Glycogen Metabolism	maltotriose	LC/MS polar	44688	C01835	HMDB01262	439586					0.77	1.39	0.43	1.54	0.99	1.2	0.55	0.34	0.29	1.17	1.94	0.62	0.87	3.96	1.67	0.98	0.19	0.59	1.5	3.01	0.19	3.09	2.56	2.01		0.5294	0.135	6.5741e-08	9.361e-07	0.7476	0.7722	0.6672	0.5142	0.9212	0.6777	0.1029
	1135			maltose	LC/MS polar	15586	C00208	HMDB00163	10991489					0.88	1.19	0.65	1.45	1.09	1.3	0.63	0.49	0.43	0.97	1.43	0.78	0.86	2.28	1.47	0.85	0.37	0.7	1.2	2.11	0.43	1.9	1.72	1.75		0.8914	0.2076	1.4396e-07	1.757e-06	0.6634	0.7528	0.6806	0.518	0.8821	0.6679	0.1937
	1159		Disaccharides and Oligosaccharides	sucrose	LC/MS polar	1519	C00089	HMDB00258	5988					0.85	0.45	1.89	2.05	0.76	2.04	1.9	0.57	0.88	1.06	0.61	0.3	1.55	1.2	0.58	1	1.26	2.13	0.95	1.46	1.26	1.69	0.45	1.53		0.2312	0.0708	0.1641	0.0938	0.0133	0.6201	0.7073	0.5221	0.0409	0.1612	0.1592
	1178		Fructose, Mannose and Galactose Metabolism	fructose	LC/MS polar	48195	C00095	HMDB00660	5984					0.93	0.79	1.75	2.06	1.19	1.32	1.11	0.55	1.13	1.04	1.45	0.49	2.06	0.92	1.39	0.94	1.03	2.5	1.34	2.06	1.09	2.43	0.53	1.54		0.1519	0.0499	0.0078	0.011	0.4945	0.7314	0.6985	0.5221	0.591	0.5791	0.3019
	1183			mannitol/sorbitol	LC/MS polar	46142	C00794	HMDB00247	5780					0.78	0.83	1.05	1.11	0.93	0.94	0.92	0.8	0.79	0.84	0.97	0.87	0.99	1.06	1.15	0.98	1.08	1.13	1.01	1.18	1.1	1.05	0.89	1.17		0.1597	0.0518	0.3552	0.1511	0.2124	0.7202	0.0425	0.144	0.0927	0.2424	0.518
	1184			mannose	LC/MS polar	48153	C00159	HMDB00169	18950					1.04	1.17	1.25	1.28	1.1	1.84	1.03	0.6	0.77	1.33	1.69	0.58	1.29	1.73	1.27	1.16	0.72	0.95	1.41	3	0.62	1.32	1.49	2.12		0.2395	0.073	0.0003	0.0008	0.9506	0.8356	0.9118	0.5847	0.8804	0.6679	0.6972
	1194			galactitol (dulcitol)	LC/MS polar	1117	C01697	HMDB00107	11850					1.19	1.09	1.34	1.56	1.3	0.97	0.97	0.82	0.77	0.91	1.11	0.84	0.94	1.18	1.22	0.88	0.92	1.01	0.99	0.9	1.04	1.09	0.98	0.92		7.9118e-06	8.477e-06	0.184	0.0998	0.0273	0.67	0.0826	0.1965	0.4167	0.5121	0.0027
	1195			galactose 1-phosphate	LC/MS polar	15706	C00446	HMDB00645	123912					1.39	2.07	2.9	2.57	1.3	2.29	0.9	0.63	0.82	1.6	1.17	0.7	1.3	1.96	0.73	1.33	1.31	1.51	1.5	1.93	0.98	1.16	0.99	1.29		1.6775e-06	2.3002e-06	0.1731	0.0964	0.3376	0.7202	0.1806	0.2825	0.0451	0.1694	0.001
	1204			galactonate	LC/MS polar	27719	C00880	HMDB00565	128869					0.8	0.8	1.14	1.02	0.84	0.82	1	0.69	0.86	0.9	0.92	0.69	1.25	1.05	1.02	0.99	0.97	1.09	0.94	0.94	0.98	1.12	0.86	1		0.2436	0.0741	0.7244	0.2322	0.6338	0.749	0.3874	0.4129	0.2002	0.3583	0.3992
	1211		Nucleotide Sugar	UDP-glucose	LC/MS polar	32344	C00029	HMDB00286	8629					1.86	2.09	2.7	2.62	1.48	1.27	1.05	1	0.97	1.03	0.89	0.95	0.97	1.07	0.86	1.18	1.45	1.36	0.83	0.61	1.24	0.94	0.61	0.74		3.0385e-06	3.7807e-06	0.3222	0.143	0.4506	0.7219	0.0477	0.1506	0.0127	0.0893	0.0027
	1215			UDP-galactose	LC/MS polar	15860	C00052	HMDB00302	18068					2.8	1.67	2.75	2.5	2.81	1.1	1.51	1.41	1.04	0.69	0.69	0.93	0.74	0.67	1.01	0.9	1.38	0.93	0.69	0.27	1.54	0.67	0.75	0.39		0.008	0.0039	0.0012	0.0023	0.5821	0.7314	0.0813	0.1946	0.4089	0.5082	0.0875
	1223			UDP-N-acetylglucosamine/galactosamine	LC/MS polar	46148								1.33	1.25	1.42	2.37	1.48	1.62	0.94	0.74	0.78	0.86	0.98	0.78	1.06	1.1	1.14	0.89	0.78	1.4	0.96	1.2	0.88	1.78	0.69	1.26		6.7064e-06	7.327e-06	0.0999	0.0705	0.1965	0.7202	0.2038	0.2952	0.3168	0.4516	0.0647
	1224			cytidine 5'-monophospho-N-acetylneuraminic acid	LC/MS polar	36831	C00128	HMDB01176	448209					1.27	1.25	1.66	1.73	1.69	1.26	0.91	0.86	0.85	0.71	0.91	0.94	0.99	0.83	1.29	0.89	1.12	1.15	0.94	0.91	1.25	1.03	0.82	0.96		3.4814e-05	3.0378e-05	0.4215	0.1715	0.5324	0.7314	0.3321	0.3913	0.3615	0.4808	0.008
	1232		Aminosugar Metabolism	glucosamine-6-phosphate	LC/MS polar	580	C00352	HMDB01254	439217					1.53	2.48	2.74	3.04	1.18	3.73	0.86	0.61	0.95	2.77	2.66	0.71	1.55	2.93	0.96	1.39	1.09	1.87	2.13	6.48	0.79	1.72	1.14	3.04		0.0022	0.0012	0.0113	0.0145	0.548	0.7314	0.5337	0.4697	0.1709	0.3318	0.0674
	1236			glucuronate	LC/MS polar	15443	C00191	HMDB00127	444791					0.65	1.08	1.86	1.52	0.85	2.41	0.86	0.79	0.89	0.67	0.45	0.93	1.12	0.75	0.67	1.42	2.28	2.08	0.88	1.67	1.6	0.91	0.42	1.89		0.105	0.0364	0.5265	0.1951	0.1465	0.7202	0.3832	0.4129	0.9548	0.6866	0.1733
	1240			N-acetylglucosamine 6-phosphate	LC/MS polar	15107	C00357	HMDB02817	439219					1.44	1.28	2.9	2.22	1.48	1.72	1.34	1.12	1.52	0.98	0.85	0.84	1.36	0.64	0.87	1.19	2.25	2.35	1	1.02	1.89	1.04	0.43	1.02		2.428e-07	4.4091e-07	6.3665e-05	0.0002	0.1148	0.7202	0.1213	0.2356	0.2586	0.4096	3.0138e-05
	1241			N-acetyl-glucosamine 1-phosphate	LC/MS polar	15741	C04256	HMDB01367	440364					1.11	1.23	2.19	2.05	1.06	1.36	0.93	0.7	0.8	1.11	1.01	0.75	1.14	1.39	0.91	1.03	1.38	1.47	1.06	1.24	1.34	1.06	0.72	1.17		3.9598e-06	4.751e-06	0.8133	0.2477	0.017	0.6459	0.5313	0.4688	0.2107	0.369	4.2317e-05
	1247			N-acetylneuraminate	LC/MS polar	32377	C00270	HMDB00230	439197					1.17	1.08	1.31	1.23	1.13	1.14	0.94	0.86	0.93	0.9	0.95	0.92	1.08	0.97	1.05	0.87	0.97	0.98	0.87	0.93	1.12	1.02	0.88	1.07		5.8893e-05	4.85e-05	0.4409	0.1736	0.5598	0.7314	0.1042	0.2214	0.3965	0.5013	0.0018
	1258			N-acetylglucosaminylasparagine	LC/MS pos early	48149	C04540	HMDB00489	123826					1.8	1.95	2.09	3.65	1.62	1.64	0.79	0.89	0.74	1.04	1.09	1.12	0.84	1.4	1.05	0.86	1.03	1.51	0.94	1	1.2	1.47	0.62	1.06		7.673e-09	2.5617e-08	0.6454	0.2197	0.1385	0.7202	0.0152	0.1159	0.0046	0.0561	0.0214
	1259			erythronate*	LC/MS polar	42420		HMDB00613	2781043					0.86	0.95	1.38	1.41	1.02	1.44	1.12	0.97	0.82	0.73	0.72	0.87	0.84	0.9	0.98	1.24	1.55	1.33	0.87	1.2	1.25	0.86	0.65	1.39		0.0701	0.0261	0.0281	0.03	0.2453	0.7202	0.5291	0.4687	0.837	0.6579	0.2175
	1262			N-glycolylneuraminate	LC/MS polar	37123	C03410	HMDB00833	123802					1.46	1.6	2.13	2.23	1.55	1.73	0.96	0.88	0.93	0.86	0.81	0.92	1.06	0.92	0.95	1.05	1.27	1.42	0.91	0.96	1.21	1.11	0.64	1.06		2.26e-13	3.0331e-11	0.0678	0.0552	0.1884	0.7202	0.0072	0.1159	0.0012	0.0434	1.8234e-06
	1263		Advanced Glycation End-product	N6-carboxymethyllysine	LC/MS pos early	36713			123800					0.89	1.03	1.41	1.4	1.2	1.08	0.91	0.82	0.78	0.76	0.86	0.9	0.96	0.98	1.13	1.06	1.3	1.23	1.04	1.05	1.23	0.95	0.84	1.01		0.0294	0.0122	0.719	0.2322	0.2556	0.7202	0.4741	0.451	0.7931	0.6543	0.031
	1267	Energy	TCA Cycle	citrate	LC/MS neg	1564	C00158	HMDB00094	311					1.24	1.62	1.54	1.37	1.21	1.52	0.82	0.93	1.32	0.85	0.87	1.13	1.43	0.65	1.02	1.07	1.15	1.47	0.84	1.07	1.07	1.28	0.57	1.28		0.0023	0.0013	0.1225	0.0793	0.9551	0.8356	0.4095	0.4235	0.0737	0.219	0.2005
	1269			aconitate [cis or trans]	LC/MS neg	46173								1.1	1.67	1.58	1.41	1.1	1.46	0.71	0.72	1.13	0.82	0.86	1.02	1.57	0.72	1.05	1.07	1.03	1.44	0.82	1.14	0.96	1.4	0.57	1.39		0.0058	0.0029	0.1199	0.0785	0.8169	0.8022	0.7348	0.531	0.0497	0.1711	0.177
	1273			alpha-ketoglutarate	LC/MS polar	528	C00026	HMDB00208	51					1	1.17	1.55	1.93	1.09	1.25	0.86	0.91	0.8	0.84	0.86	1.06	0.89	1.05	1.02	1	1.41	1.55	0.92	1.07	1.4	1.1	0.59	1.16		0.0004	0.0003	0.3556	0.1511	0.0842	0.7202	0.9513	0.5927	0.3179	0.4517	0.0152
	1275			succinylcarnitine (C4-DC)	LC/MS pos early	37058		HMDB61717	71464481					0.51	0.91	1	0.83	0.64	0.68	0.51	0.49	0.61	0.79	0.8	0.96	1.25	1.3	1	0.89	0.94	0.99	0.99	1.06	1.06	1.04	1	1.07		7.9684e-05	6.2256e-05	0.0086	0.0118	0.1361	0.7202	0.0007	0.0819	0.5242	0.5652	0.895
	1276			succinate	LC/MS polar	1437	C00042	HMDB00254	1110					0.96	0.86	1.25	1.16	0.81	0.64	1.1	0.99	0.91	0.99	1.34	0.91	0.92	1.08	1.36	0.98	1.3	1.1	0.84	0.89	1.33	0.85	0.76	1.07		0.293	0.0864	0.4509	0.1763	0.0662	0.7202	0.7631	0.54	0.3456	0.4685	0.1714
	1277			fumarate	LC/MS polar	1643	C00122	HMDB00134	444972					1	0.97	1.15	1.24	1.04	0.91	0.97	0.85	0.87	1	1.19	0.87	1.03	1.14	1.19	0.94	0.98	1.09	1.04	1.09	1.04	1.11	0.95	1.05		0.1789	0.057	0.0116	0.0147	0.1087	0.7202	0.9675	0.5949	0.6441	0.6051	0.0601
	1279			malate	LC/MS neg	1303	C00149	HMDB00156	525					0.9	1.03	1.1	1.2	1	0.96	0.91	0.87	0.85	1.03	1.16	0.95	0.98	1.21	1.13	1.04	1.07	1.14	1.15	1.24	1.02	1.07	1.01	1.08		0.2989	0.0875	0.0029	0.0048	0.25	0.7202	0.3476	0.4005	0.7599	0.6399	0.2447
	1289			2-methylcitrate/homocitrate	LC/MS neg	52282								0.85	0.91	1.06	1.24	0.98	0.91	0.92	0.81	0.76	1.06	1.35	0.89	0.93	1.4	1.28	0.99	1.02	1.11	1.23	1.46	1.03	1.09	1.1	1.19		0.7819	0.1881	0.0043	0.0066	0.5762	0.7314	0.2838	0.364	0.4791	0.5442	0.6959
	1292		Oxidative Phosphorylation	acetylphosphate	LC/MS polar	15488	C00227	HMDB01494	186					0.79	1.6	1.21	1.17	0.85	1.44	0.65	0.71	0.76	1.45	1.57	1.1	1.07	1.91	1.08	1.32	1.09	1.12	1.56	2.85	0.83	1.03	1.39	1.83		0.2468	0.0747	0.0029	0.0048	0.6499	0.749	0.6011	0.4945	0.1183	0.2747	0.5315
	1294			phosphate	LC/MS neg	42109	C00009	HMDB01429	1061					0.99	0.97	0.91	0.98	1	0.89	0.94	0.99	0.91	0.95	1	1.05	0.92	1.04	1.05	0.93	0.92	0.91	0.96	0.91	0.99	0.99	1.05	0.95		0.0089	0.0043	0.0866	0.0647	0.2822	0.7202	0.7276	0.5281	0.5016	0.556	0.0277
	1296	Lipid	Fatty Acid Synthesis	malonylcarnitine	LC/MS pos early	37059		HMDB02095	22833583					0.95	0.94	1.16	0.98	0.76	1.06	0.86	0.85	0.99	0.95	0.81	0.99	1.17	0.95	0.86	0.85	1.04	1.03	0.76	0.91	1.23	0.98	0.74	1.19		0.3188	0.0919	0.3431	0.1469	0.4215	0.7202	0.4574	0.4427	0.5837	0.5787	0.3389
	1297			malonate	LC/MS polar	15872	C00383	HMDB00691	867					0.83	1.17	1.77	1.4	1.03	1.18	0.89	0.89	0.83	0.85	0.81	1	0.93	1.02	0.95	1.25	1.9	1.4	1.05	1.15	1.52	0.74	0.75	1.09		0.01	0.0048	0.1776	0.097	0.0667	0.7202	0.2981	0.3717	0.385	0.4954	0.0023
	1298			2-methylmalonylcarnitine (C4-DC)	LC/MS pos early	35482		HMDB13133	53481628					0.61	0.78	0.91	0.54	0.43	0.5	0.61	0.55	0.59	0.69	0.76	0.9	1.07	1.17	1.1	0.79	0.83	0.53	0.5	0.63	1.05	0.63	0.94	1.26		0.0019	0.0011	0.1896	0.1016	0.8459	0.8066	0.3596	0.4075	0.5681	0.5787	0.4006
	1312		Medium Chain Fatty Acid	caproate (6:0)	LC/MS neg	32489	C01585	HMDB00535	8892					0.99	1.03	1.25	1.37	1.05	1.1	1.26	1.19	0.89	1.1	1.04	0.95	0.74	1.24	0.95	1.3	1.51	1.23	1.17	1.15	1.16	0.82	0.95	0.99		0.0295	0.0122	0.0061	0.009	0.4668	0.7272	0.9206	0.5852	0.7642	0.6411	0.0871
	1314			caprylate (8:0)	LC/MS neg	32492	C06423	HMDB00482	379					1.01	1.12	1.33	1.43	1.07	1.15	1.12	1.12	0.96	1.09	1.17	1.01	0.85	1.13	1.07	1.24	1.48	1.36	1.15	1.33	1.2	0.92	0.84	1.16		0.0058	0.0029	0.2127	0.1091	0.5581	0.7314	0.894	0.5813	0.4514	0.5287	0.0698
	1322			5-dodecenoate (12:1n7)	LC/MS neg	33968		HMDB00529	5312378					1.25	0.94	0.77	1.31	2.47	1.28	1.33	1.56	1.34	0.89	0.87	1.17	0.86	0.67	0.97	1	0.96	1.4	1.77	0.89	0.96	1.46	1.26	0.5		0.0844	0.0303	0.325	0.1436	0.0951	0.7202	0.5184	0.462	0.9928	0.6969	0.391
	1325		Long Chain Saturated Fatty Acid	myristate (14:0)	LC/MS neg	1365	C06424	HMDB00806	11005					1.33	1.39	1.79	1.81	0.98	1.39	0.88	0.9	0.85	0.98	0.81	1.02	0.95	1.15	0.82	0.92	1.22	1.16	0.73	0.85	1.32	0.96	0.62	1.17		0.0042	0.0022	0.4299	0.1724	0.5667	0.7314	0.4915	0.4526	0.3124	0.45	0.0336
	1326			pentadecanoate (15:0)	LC/MS neg	1361	C16537	HMDB00826	13849					1.03	1.15	1.16	1.09	1.11	0.96	0.92	1.08	0.94	0.83	0.87	1.17	0.87	0.88	1.04	1.04	1.23	1	0.89	0.81	1.18	0.82	0.89	0.9		0.4516	0.1202	0.2069	0.1071	0.9856	0.8356	0.8937	0.5813	0.6524	0.608	0.4614
	1327			palmitate (16:0)	LC/MS neg	1336	C00249	HMDB00220	985					1.15	1.16	1.31	1.26	0.99	1.12	0.89	0.93	0.92	0.96	0.93	1.04	1	1.04	0.96	0.9	1.06	1.02	0.83	0.9	1.18	0.96	0.82	1.08		0.0113	0.0053	0.4939	0.1884	0.774	0.7845	0.3678	0.4075	0.3217	0.4533	0.0539
	1328			margarate (17:0)	LC/MS neg	1121		HMDB02259	10465					1.11	1.35	1.4	1.33	1.07	1.05	0.91	1.09	0.92	0.89	0.92	1.19	0.85	0.97	1.03	1.11	1.38	1.1	0.86	0.87	1.24	0.8	0.78	1.01		0.0713	0.0265	0.2284	0.1144	0.8982	0.8324	0.6816	0.518	0.2694	0.4187	0.1562
	1329			stearate (18:0)	LC/MS neg	1358	C01530	HMDB00827	5281					1.21	1.32	1.26	1.29	1.05	1.13	0.96	1.12	0.98	0.99	0.96	1.16	0.88	1.01	0.97	1.04	1.16	1.04	0.86	0.9	1.11	0.9	0.83	1.04		0.0103	0.0049	0.341	0.1466	0.9557	0.8356	0.2662	0.3559	0.1772	0.3371	0.1603
	1330			nonadecanoate (19:0)	LC/MS neg	1356	C16535	HMDB00772	12591					1.32	1.63	1.7	1.87	1.13	1.22	0.92	1.11	0.91	0.92	0.93	1.2	0.82	1.01	1.01	1.14	1.42	1.29	0.79	0.86	1.25	0.91	0.61	1.09		0.0022	0.0012	0.1698	0.0957	0.7029	0.7612	0.3615	0.4075	0.157	0.3182	0.0501
	1331			arachidate (20:0)	LC/MS neg	1118	C06425	HMDB02212	10467					1.56	1.75	1.46	1.49	1.02	1.37	0.99	1.21	1.1	1.11	0.9	1.22	0.91	1	0.81	1.11	1.13	1.05	0.72	0.79	1.02	0.93	0.69	1.1		0.0009	0.0006	0.2446	0.1208	0.8206	0.8026	0.1349	0.2505	0.0529	0.1778	0.0955
	1338		Long Chain Monounsaturated Fatty Acid	myristoleate (14:1n5)	LC/MS neg	32418	C08322	HMDB02000	5281119					1.1	0.87	1.55	1.65	1.21	1.18	1.15	0.96	0.91	0.92	0.99	0.84	0.95	1	1.08	0.91	1.35	1.37	1.01	1.06	1.49	1.01	0.74	1.05		0.0152	0.0069	0.7317	0.2341	0.206	0.7202	0.7255	0.5281	0.4762	0.5424	0.0231
	1341			palmitoleate (16:1n7)	LC/MS neg	33447	C08362	HMDB03229	445638					1.19	0.95	1.75	1.7	1.15	1.07	1.06	0.9	0.84	0.81	0.93	0.85	0.94	0.97	1.14	0.85	1.32	1.2	0.79	0.84	1.57	0.91	0.66	1.06		0.0542	0.0209	0.5751	0.2052	0.5341	0.7314	0.5654	0.4784	0.88	0.6679	0.0411
	1343			10-heptadecenoate (17:1n7)	LC/MS neg	33971		HMDB60038	5312435					1.14	1.24	1.66	1.66	1.14	1.14	0.92	1.04	0.88	0.8	0.86	1.13	0.85	0.9	1.08	1	1.51	1.29	0.79	0.86	1.51	0.85	0.62	1.08		0.0196	0.0085	0.0867	0.0647	0.6862	0.7561	0.6462	0.5056	0.4964	0.5517	0.0525
	1345			oleate/vaccenate (18:1)	LC/MS neg	52285								1.26	1.33	1.65	1.57	1.05	1.3	0.91	0.93	0.96	0.95	0.87	1.03	1.03	0.99	0.92	0.96	1.23	1.2	0.8	0.9	1.28	0.97	0.67	1.13		3.3839e-05	2.9721e-05	0.1431	0.0874	0.3487	0.7202	0.1727	0.2825	0.1203	0.2751	0.0021
	1351			10-nonadecenoate (19:1n9)	LC/MS neg	33972		HMDB13622	5312513					1.49	1.95	2.38	2.45	1.21	1.59	0.9	1.09	1.01	0.88	0.81	1.21	0.93	0.87	0.92	1.18	1.74	1.67	0.71	0.87	1.47	0.96	0.43	1.22		4.0148e-05	3.4584e-05	0.0264	0.0287	0.4635	0.7262	0.275	0.3592	0.0653	0.2059	0.006
	1354			eicosenoate (20:1)	LC/MS neg	33587	C16526	HMDB02231	5282768					1.56	2.01	2.32	2.26	1.01	1.71	0.84	1.05	1	0.98	0.72	1.25	0.96	0.98	0.74	1.07	1.56	1.45	0.64	0.79	1.45	0.93	0.44	1.24		0.0002	0.0001	0.0468	0.043	0.4435	0.7202	0.2934	0.3697	0.0932	0.2424	0.0093
	1358			erucate (22:1n9)	LC/MS neg	1552	C08316	HMDB02068	5281116					1.84	2.25	2.49	2.51	1.09	1.84	0.97	1.15	1.03	1.05	0.77	1.19	0.89	1.02	0.73	1.19	1.56	1.4	0.62	0.77	1.31	0.9	0.44	1.24		4.1999e-05	3.5948e-05	0.0721	0.0573	0.5385	0.7314	0.1594	0.2726	0.066	0.2059	0.0093
	1360			nervonate (24:1n9)*	LC/MS neg	52674	C08323	HMDB02368	5281120					1.52	2.58	2.72	2.74	1.36	2.36	0.79	1	0.83	0.88	0.68	1.27	0.83	1.06	0.77	1.34	1.78	1.49	0.79	1.05	1.33	0.84	0.53	1.34		8.5825e-07	1.3106e-06	0.1009	0.0709	0.5684	0.7314	0.1777	0.2825	0.0099	0.0768	0.0039
	1361		Long Chain Polyunsaturated Fatty Acid (n3 and n6)	tetradecadienoate (14:2)*	LC/MS neg	62850		HMDB00560	5312409					1.13	1.05	1.09	1.14	1.13	1.17	0.98	1.14	0.84	0.87	0.82	1.17	0.74	1.02	0.95	0.91	1.1	0.86	0.87	0.85	1.2	0.78	1.01	0.98		0.0701	0.0261	0.0303	0.0313	0.9991	0.8356	0.5497	0.4771	0.5591	0.5787	0.5852
	1371			eicosapentaenoate (EPA; 20:5n3)	LC/MS neg	18467	C06428	HMDB01999	446284					0.97	0.88	0.9	1.05	0.97	0.87	0.79	1.03	0.76	0.77	0.8	1.3	0.73	1.02	1.04	0.71	0.95	0.82	0.76	0.71	1.33	0.86	0.93	0.93		0.5005	0.1296	0.3141	0.1416	0.9892	0.8356	0.8781	0.5776	0.4689	0.5402	0.6518
	1373			docosapentaenoate (n3 DPA; 22:5n3)	LC/MS neg	32504	C16513	HMDB06528	6441454					0.98	1.14	1.1	1.15	0.92	1.05	0.72	1.09	0.9	0.79	0.68	1.51	0.83	0.87	0.87	0.84	1.21	1.06	0.73	0.73	1.45	0.87	0.69	0.99		0.8142	0.1947	0.0701	0.0567	0.9953	0.8356	0.9909	0.6025	0.9269	0.6793	0.7495
	1374			docosahexaenoate (DHA; 22:6n3)	LC/MS neg	44675	C06429	HMDB02183	445580					1.18	1.28	1.14	1.37	0.91	1.21	0.68	0.99	0.92	0.87	0.7	1.45	0.93	0.94	0.8	0.75	0.96	1.07	0.67	0.72	1.29	1.11	0.62	1.07		0.2144	0.0664	0.0712	0.0569	0.9886	0.8356	0.5638	0.4784	0.7041	0.6157	0.6855
	1376			nisinate (24:6n3)	LC/MS neg	57810		HMDB02007	11792612					1.08	1.07	0.7	0.52	1.3	1.29	0.63	1.22	1.14	0.65	0.58	1.93	0.94	0.57	0.89	0.62	0.78	0.55	0.78	0.69	1.26	0.7	1.43	0.88		0.2779	0.0828	0.225	0.1144	0.4955	0.7314	0.8235	0.5597	0.5967	0.58	0.083
	1377			hexadecadienoate (16:2n6)	LC/MS neg	57652		HMDB00477						1.15	1.3	1.47	1.94	1.3	1.28	0.68	0.77	0.67	0.77	0.81	1.13	0.87	1.16	1.05	0.76	0.98	1.13	0.87	0.9	1.28	1.15	0.77	1.03		0.0008	0.0005	0.2085	0.1073	0.6508	0.749	0.4648	0.4464	0.3033	0.4463	0.08
	1378			linoleate (18:2n6)	LC/MS neg	1105	C01595	HMDB00673	5280450					1.2	1.3	1.65	1.57	0.98	1.21	0.8	0.89	0.91	0.91	0.84	1.1	1.02	1	0.93	0.87	1.21	1.18	0.74	0.85	1.39	0.98	0.62	1.15		0.0013	0.0008	0.0898	0.0661	0.4099	0.7202	0.3475	0.4005	0.2142	0.3695	0.0113
	1380			linolenate [alpha or gamma; (18:3n3 or 6)]	LC/MS neg	34035	C06426	HMDB03073	5280934					1.06	1.18	1.99	1.82	0.8	1.14	0.68	0.64	0.66	0.89	0.77	0.94	1.02	1.35	0.87	0.76	1.21	1.13	0.68	0.83	1.58	0.93	0.6	1.23		0.051	0.0199	0.4139	0.17	0.3788	0.7202	0.9607	0.5938	0.5754	0.5787	0.0307
	1381			dihomo-linoleate (20:2n6)	LC/MS neg	17805	C16525	HMDB05060	6439848					1.23	1.65	2	1.89	0.99	1.59	0.73	0.92	0.83	0.81	0.68	1.26	0.89	0.98	0.84	0.98	1.5	1.27	0.65	0.88	1.53	0.84	0.51	1.36		0.0039	0.0021	0.0489	0.0442	0.6207	0.749	0.548	0.4771	0.238	0.3908	0.0299
	1383			dihomo-linolenate (20:3n3 or n6)	LC/MS neg	35718	C03242	HMDB02925	5280581					0.98	1.12	1.05	1.02	0.97	1.04	0.71	0.98	0.91	0.76	0.72	1.39	0.92	0.84	0.95	0.81	1.05	0.95	0.76	0.77	1.3	0.9	0.8	1.02		0.922	0.2136	0.0654	0.0543	0.9996	0.8356	0.9324	0.5875	0.9732	0.696	0.8492
	1384			arachidonate (20:4n6)	LC/MS neg	1110	C00219	HMDB01043	444899					1.17	1.04	0.89	1.02	1.05	1.05	0.8	1.12	0.9	0.77	0.81	1.4	0.8	0.85	1.05	0.71	0.86	0.78	0.69	0.72	1.21	0.91	0.88	1.05		0.9439	0.2176	0.1161	0.0771	0.9726	0.8356	0.5773	0.483	0.783	0.6488	0.5497
	1386			adrenate (22:4n6)	LC/MS neg	32980	C16527	HMDB02226	5497181					1.17	1.37	1.32	1.41	1.13	1.52	0.73	1.04	0.97	0.84	0.76	1.43	0.94	0.87	0.9	0.86	1.18	1.18	0.82	0.99	1.38	1	0.69	1.21		0.042	0.0168	0.0858	0.0646	0.9844	0.8356	0.5613	0.4784	0.5449	0.5733	0.3046
	1387			docosapentaenoate (n6 DPA; 22:5n6)	LC/MS neg	37478	C16513	HMDB01976	6441454					1.03	1.43	1.18	1.34	0.96	1.33	0.53	0.86	0.92	0.9	0.61	1.62	1.08	0.98	0.67	0.74	0.98	1.2	0.84	0.78	1.34	1.22	0.7	0.93		0.0962	0.0337	0.0331	0.034	0.989	0.8356	0.7577	0.54	0.4039	0.5061	0.6051
	1388			docosadienoate (22:2n6)	LC/MS neg	32415	C16533	HMDB61714	5282807					1.68	2	2.46	2.59	1.29	2.37	0.86	1.02	0.88	0.84	0.68	1.19	0.86	0.95	0.81	1.03	1.5	1.36	0.64	0.95	1.46	0.91	0.47	1.49		2.1517e-05	1.9941e-05	0.0704	0.0567	0.649	0.749	0.1696	0.2819	0.1021	0.2522	0.0101
	1446		Fatty Acid, Branched	(14 or 15)-methylpalmitate (a17:0 or i17:0)	LC/MS neg	38768			17903417					1.19	1.38	1.46	1.37	1.11	1.13	1.01	1.22	0.92	1.06	1	1.21	0.75	1.16	0.94	1.17	1.5	1.06	1	0.95	1.28	0.71	0.94	0.95		0.027	0.0113	0.3169	0.1421	0.9543	0.8356	0.5067	0.4572	0.2754	0.4202	0.1243
	1450			(16 or 17)-methylstearate (a19:0 or i19:0)	LC/MS neg	38296		HMDB37397	3083779					1.58	1.99	2.39	2.37	1.22	1.35	1.09	1.2	1.01	0.96	0.98	1.1	0.84	0.95	1.02	1.37	1.81	1.52	0.74	0.83	1.31	0.84	0.49	1.13		7.9016e-05	6.2095e-05	0.0597	0.0507	0.5681	0.7314	0.1445	0.2557	0.0739	0.219	0.0074
	1467		Fatty Acid, Dicarboxylate	glutarate (C5-DC)	LC/MS polar	396	C00489	HMDB00661	743					1.05	1.08	1.41	1.03	0.95	1.42	0.9	0.95	0.92	0.95	0.76	1.05	0.97	1.03	0.81	0.92	1.27	0.9	0.85	1.03	1.38	0.71	0.95	1.21		0.0678	0.0255	0.513	0.1925	0.4968	0.7314	0.7055	0.5221	0.6838	0.6119	0.0379
	1471			2-hydroxyglutarate	LC/MS polar	37253	C02630	HMDB0059655	43					0.88	0.89	0.77	0.9	0.83	0.85	1.16	0.72	0.58	0.92	1.48	0.62	0.81	1.58	1.61	1.17	0.63	0.6	0.88	1.43	0.54	0.95	1.46	1.63		0.086	0.0306	1.5886e-05	6.9603e-05	0.9991	0.8356	0.6018	0.4945	0.5752	0.5787	0.3373
	1475			2-hydroxyadipate	LC/MS polar	31934	C02360	HMDB00321	193530					0.93	1.31	1.77	1.65	1.13	1.72	0.93	0.82	0.8	0.89	0.73	0.88	0.99	1.11	0.82	1.32	1.56	1.43	1.09	1.36	1.18	0.92	0.76	1.25		5.5218e-05	4.5804e-05	0.9351	0.2755	0.0924	0.7202	0.7036	0.5221	0.1204	0.2751	0.0031
	1476			3-hydroxyadipate*	LC/MS polar	62069		HMDB00345	151913					0.66	1.44	1.66	1.29	0.7	2.26	0.93	1.14	1.01	0.98	0.43	1.23	0.88	0.97	0.43	2.03	2.89	1.97	1.05	1.47	1.42	0.68	0.53	1.4		0.1251	0.0417	0.0152	0.0188	0.0544	0.7202	0.2746	0.3592	0.2408	0.3922	0.2766
	1479			maleate	LC/MS polar	20676	C01384	HMDB00176	444266					1.15	1.16	1.58	1.49	0.99	0.91	1.08	0.95	0.77	1.01	1.01	0.88	0.81	1.31	1	1.09	1.31	1	0.87	0.8	1.2	0.76	0.87	0.92		0.0351	0.0143	0.3679	0.1541	0.267	0.7202	0.3946	0.4176	0.6105	0.5829	0.026
	1486			azelate (C9-DC)	LC/MS neg	18362	C08261	HMDB00784	2266					1.92	1.21	2.04	2.17	0.9	2.28	1.07	1	0.84	1.36	0.98	0.93	0.85	1.61	0.72	0.68	1.06	0.95	0.63	1.16	1.56	0.9	0.66	1.84		1.4524e-05	1.4328e-05	0.9391	0.2759	0.1127	0.7202	0.0236	0.1193	0.4433	0.5237	0.0159
	1488			sebacate (C10-DC)	LC/MS neg	32398	C08277	HMDB00792	5192					0.95	0.86	1.38	1.55	0.97	1.14	1.02	0.82	0.77	0.83	0.89	0.8	0.93	1.08	1.07	0.92	1.19	1.25	0.85	1.07	1.29	1.05	0.68	1.27		0.1705	0.055	0.629	0.218	0.1394	0.7202	0.8219	0.5597	0.364	0.4808	0.0865
	1496			dodecadienoate (12:2)*	LC/MS neg	62276								0.86	1	0.78	0.66	0.82	0.88	0.91	1.09	0.9	0.89	0.75	1.2	0.82	0.99	0.84	1.06	0.99	0.69	0.85	0.77	0.93	0.7	1.23	0.9		0.053	0.0205	0.2873	0.1352	0.9437	0.8356	0.3323	0.3913	0.8989	0.6723	0.364
	1557		Fatty Acid, Amino	2-aminoheptanoate	LC/MS pos early	43761			227939					1.33	0.96	1.35	1.63	1.35	1.21	1.25	1	0.87	1.04	1.22	0.8	0.87	1.19	1.18	0.9	1.01	1.07	1.05	1.11	1.13	1.06	0.98	1.06		0.0009	0.0006	0.7239	0.2322	0.3218	0.7202	0.1195	0.2356	0.6635	0.608	0.0727
	1575		Fatty Acid Metabolism (also BCAA Metabolism)	butyrylcarnitine (C4)	LC/MS pos early	32412	C02862	HMDB02013	439829					0.94	0.77	0.81	0.57	0.86	0.82	1.21	1.03	0.92	1	1.32	0.85	0.9	1.09	1.32	0.99	0.89	0.55	0.92	1.16	0.89	0.62	1.66	1.26		0.0006	0.0004	0.0093	0.0123	0.6378	0.749	0.4684	0.4486	0.1729	0.3325	0.234
	1576			butyrylglycine	LC/MS neg	31850		HMDB00808	88412					0.54	1.44	1.71	1.33	0.66	2.02	1	0.91	0.76	0.73	0.46	0.91	0.83	0.96	0.64	2.68	2.89	1.88	0.89	1.74	1.08	0.65	0.47	1.95		0.4089	0.1112	0.4996	0.1893	0.3487	0.7202	0.2884	0.366	0.5503	0.576	0.6082
	1578			propionylcarnitine (C3)	LC/MS pos early	32452	C03017	HMDB00824	107738					0.84	0.96	0.94	0.81	0.92	0.8	0.78	0.79	0.92	0.99	1.01	1.01	1.17	1.08	1.02	0.89	0.88	0.88	1.08	0.96	0.99	1	1.22	0.89		0.0141	0.0064	0.1618	0.093	0.8705	0.816	0.2369	0.3298	0.6691	0.608	0.5773
	1581			methylmalonate (MMA)	LC/MS polar	1496	C02170	HMDB00202	487					0.74	1.74	1.66	1.44	1.19	1.05	0.74	0.52	0.9	0.97	0.84	0.7	1.72	1.08	0.86	1.74	1.16	1.74	1.56	1.18	0.67	1.49	0.9	0.76		0.0896	0.0316	0.2307	0.1153	0.4711	0.7272	0.3437	0.4005	0.1425	0.3052	0.1043
	1595		Fatty Acid Metabolism (Acyl Glycine)	hexanoylglycine	LC/MS neg	35436		HMDB00701	99463					0.72	1.53	1.33	1.15	0.63	2.63	1.07	2.47	1.33	0.49	0.25	2.31	0.54	0.37	0.51	2.28	4.59	2.13	0.44	0.93	2.01	0.46	0.21	2.13		0.1996	0.0624	4.6711e-05	0.0002	0.5847	0.7314	0.8907	0.5813	0.4313	0.5237	0.7848
	1613		Fatty Acid Metabolism (Acyl Carnitine, Short Chain)	acetylcarnitine (C2)	LC/MS pos early	32198	C02571	HMDB00201	1					0.87	0.86	0.88	0.77	0.89	0.8	1	1.03	1.01	0.96	1	1.03	0.98	0.95	1.04	0.99	1.05	0.9	0.99	0.93	1.06	0.86	1.1	0.94		1.0653e-06	1.5561e-06	0.6337	0.2187	0.7403	0.7697	0.0553	0.1621	0.0408	0.1612	0.1066
	1617		Fatty Acid Metabolism (Acyl Carnitine, Medium Chain)	hexanoylcarnitine (C6)	LC/MS pos early	32328		HMDB00705	6426853					0.99	0.81	0.88	0.52	0.83	0.88	1.25	1.25	0.86	0.85	1.03	1	0.69	0.99	1.2	1.02	1.11	0.45	0.72	0.92	1.09	0.41	1.59	1.27		0.0079	0.0039	0.0028	0.0048	0.6446	0.749	0.6403	0.5032	0.4187	0.5121	0.6007
	1620			octanoylcarnitine (C8)	LC/MS pos late	33936	C02838	HMDB00791	123701					0.94	0.92	0.72	0.54	0.81	0.77	1.01	1.26	0.7	0.71	0.8	1.26	0.56	1.01	1.13	0.98	0.96	0.4	0.61	0.66	0.98	0.42	1.5	1.09		0.0082	0.004	0.001	0.002	0.6875	0.7561	0.7666	0.5403	0.7502	0.6343	0.139
	1623			decanoylcarnitine (C10)	LC/MS pos late	33941		HMDB00651	10245190					0.73	0.59	0.49	0.32	0.73	1.32	1.2	1.45	0.83	0.55	0.33	1.21	0.57	0.66	0.6	0.98	0.97	0.36	0.55	0.6	0.99	0.38	1.5	1.09		0.0282	0.0118	0.059	0.0507	0.6243	0.749	0.4811	0.4523	0.197	0.3556	0.1446
	1624			laurylcarnitine (C12)	LC/MS pos late	34534		HMDB02250	10427569					1.07	0.79	0.86	0.66	0.72	0.95	1.31	1.41	0.81	0.66	0.62	1.07	0.58	0.81	0.94	0.97	1.12	0.5	0.44	0.55	1.16	0.45	0.88	1.25		0.1181	0.04	0.0009	0.0018	0.9698	0.8356	0.9932	0.6025	0.4717	0.5402	0.65
	1625		Fatty Acid Metabolism (Acyl Carnitine, Long Chain Saturated)	myristoylcarnitine (C14)	LC/MS pos late	33952		HMDB05066	6426854					1.25	1.05	0.93	0.57	0.74	0.87	1.28	1.44	0.68	0.71	0.83	1.13	0.47	1.04	1.18	1.07	1.07	0.31	0.42	0.58	0.99	0.29	1.35	1.38		0.1841	0.0582	7.1922e-06	3.6145e-05	0.4174	0.7202	0.4892	0.4525	0.8192	0.6579	0.6747
	1626			pentadecanoylcarnitine (C15)*	LC/MS pos late	57522								1.34	1.31	0.97	0.9	0.91	0.77	1.25	1.14	0.64	0.71	1.05	0.91	0.56	1.11	1.47	1.22	0.82	0.43	0.48	0.6	0.67	0.53	1.11	1.24		0.8806	0.2058	0.001	0.002	0.5448	0.7314	0.2603	0.3527	0.2173	0.3697	0.7036
	1627			palmitoylcarnitine (C16)	LC/MS pos late	44681	C02990	HMDB00222	461					1.14	1.26	0.96	0.71	0.84	0.83	0.96	1.03	0.64	0.68	0.9	1.07	0.62	1.07	1.32	1.07	0.87	0.4	0.5	0.65	0.81	0.46	1.26	1.3		0.4323	0.1157	2.7393e-05	0.0001	0.3829	0.7202	0.4843	0.4525	0.2813	0.4245	0.6452
	1628			margaroylcarnitine (C17)*	LC/MS pos late	57512		HMDB06210						1.29	1.24	1.37	1.2	0.98	0.9	1.24	1.11	0.76	0.77	1.08	0.9	0.69	1.01	1.41	1.2	1.18	0.71	0.58	0.75	0.98	0.6	0.82	1.3		0.1185	0.04	0.0087	0.0118	0.7281	0.7634	0.2095	0.2974	0.1898	0.3495	0.2855
	1629			stearoylcarnitine (C18)	LC/MS pos late	34409		HMDB00848	6426855					1.42	1.36	1.02	0.8	1.07	1.15	1.22	1.43	0.7	0.75	0.97	1.17	0.49	1.06	1.3	1.16	1.03	0.4	0.56	0.78	0.88	0.39	1.41	1.4		0.317	0.0916	1.7903e-05	7.3981e-05	0.3968	0.7202	0.1132	0.235	0.1322	0.2904	0.9035
	1630			arachidoylcarnitine (C20)*	LC/MS pos late	57513		HMDB06460						1.98	1.43	1.16	0.67	1.31	2.28	1.79	1.76	0.94	1.01	0.9	0.98	0.53	1.08	0.9	1.29	1.03	0.32	0.67	1.04	0.8	0.31	2.11	1.56		0.0258	0.0109	0.0009	0.0018	0.0872	0.7202	0.0488	0.1512	0.1025	0.2522	0.7779
	1631			behenoylcarnitine (C22)*	LC/MS pos late	57514								1.24	0.89	1.26	1.13	0.85	1.21	1.16	0.97	0.88	1.06	1.09	0.84	0.91	1.2	1.03	0.83	0.99	0.8	0.72	1.06	1.19	0.81	0.9	1.46		0.4288	0.1152	0.7892	0.2456	0.8858	0.8252	0.5027	0.4562	0.8362	0.6579	0.3404
	1640		Fatty Acid Metabolism (Acyl Carnitine, Monounsaturated)	cis-4-decenoylcarnitine (C10:1)	LC/MS pos late	38178								0.82	0.59	0.79	0.7	0.93	1.2	0.94	0.86	0.7	0.53	0.28	0.92	0.81	0.76	0.52	0.68	0.84	0.6	0.6	0.41	1.24	0.72	1.01	0.68		0.4777	0.1247	0.1021	0.0709	0.9856	0.8356	0.5842	0.4856	0.5154	0.5593	0.6308
	1644			myristoleoylcarnitine (C14:1)*	LC/MS pos late	48182			90659872					1.25	0.72	0.88	0.49	0.71	0.67	1.44	1.62	0.81	0.72	0.74	1.12	0.5	0.88	1.03	0.83	1.14	0.32	0.41	0.4	1.37	0.28	1.28	0.98		0.0423	0.0168	0.0004	0.0009	0.7238	0.7613	0.8981	0.5813	0.4093	0.5082	0.6768
	1645			palmitoleoylcarnitine (C16:1)*	LC/MS pos late	53223			71464547					1.14	1.04	0.88	0.64	0.8	0.73	1.16	1.33	0.63	0.7	0.86	1.14	0.47	1.12	1.23	1.06	1.03	0.35	0.49	0.55	0.97	0.34	1.4	1.12		0.1711	0.055	1.8185e-05	7.3981e-05	0.5448	0.7314	0.5495	0.4771	0.8589	0.6638	0.5309
	1646			oleoylcarnitine (C18:1)	LC/MS pos late	35160		HMDB05065	6441392					1.02	1.2	1.01	0.9	0.87	0.73	0.91	1	0.63	0.72	0.81	1.1	0.63	1.15	1.12	1.06	0.99	0.55	0.61	0.58	0.93	0.56	1.11	0.95		0.4248	0.1146	0.0012	0.0023	0.7009	0.7612	0.9353	0.5882	0.4594	0.535	0.8536
	1647			eicosenoylcarnitine (C20:1)*	LC/MS pos late	57519								1.37	1.16	0.83	0.66	0.88	1.5	1.73	2.14	0.7	0.82	0.82	1.24	0.33	1.17	1.01	1.46	1.3	0.34	0.53	0.9	0.89	0.26	1.57	1.71		0.8354	0.1973	4.5945e-06	2.9076e-05	0.4207	0.7202	0.3816	0.4129	0.5286	0.5652	0.4307
	1651		Fatty Acid Metabolism (Acyl Carnitine, Polyunsaturated)	linoleoylcarnitine (C18:2)*	LC/MS pos late	46223		HMDB06469	6450015					0.83	1.21	0.93	0.64	0.67	0.57	0.68	0.75	0.49	0.66	0.83	1.11	0.66	1.33	1.26	0.98	0.84	0.38	0.53	0.57	0.86	0.45	1.4	1.08		0.013	0.006	0.0004	0.0009	0.3545	0.7202	0.4163	0.4235	0.5146	0.5593	0.5474
	1652			linolenoylcarnitine (C18:3)*	LC/MS pos late	57511								0.56	1.11	0.65	0.17	0.44	0.37	0.42	0.52	0.41	0.62	0.91	1.23	0.79	1.52	1.47	0.84	0.6	0.13	0.49	0.61	0.72	0.21	3.8	1.26		0.0045	0.0023	0.0336	0.034	0.3076	0.7202	0.4498	0.4391	0.5769	0.5787	0.2414
	1653			dihomo-linoleoylcarnitine (C20:2)*	LC/MS pos late	57520								1.67	1.33	0.87	0.43	0.83	1.65	1.85	2.48	0.74	0.89	0.95	1.34	0.3	1.21	1.07	1.48	1.3	0.19	0.44	0.94	0.88	0.15	2.31	2.14		0.534	0.1359	3.5301e-05	0.0001	0.2839	0.7202	0.4256	0.427	0.4382	0.5237	0.6252
	1654			arachidonoylcarnitine (C20:4)	LC/MS pos late	57518								0.73	0.82	0.84	0.63	0.64	0.56	0.71	0.73	0.9	0.87	0.88	1.02	1.23	0.96	1.02	0.8	0.84	0.77	0.76	0.68	1.04	0.92	0.98	0.9		2.7089e-05	2.4596e-05	0.469	0.1809	0.6156	0.7467	0.0955	0.2103	0.3268	0.4533	0.3375
	1655			dihomo-linolenoylcarnitine (C20:3n3 or 6)*	LC/MS pos late	57521								0.8	0.93	0.62	0.25	0.4	0.57	0.83	0.91	0.81	0.73	0.75	1.09	0.89	0.9	1.02	0.96	0.7	0.25	0.37	0.53	0.73	0.36	1.46	1.44		0.0007	0.0004	0.0497	0.0444	0.2537	0.7202	0.8138	0.5597	0.8693	0.6644	0.099
	1657			docosadienoylcarnitine (C22:2)*	LC/MS pos late	57526								2.58	1.23	0.91	0.53	1.35	3.78	3.11	3.2	1.31	1.31	1.04	1.03	0.41	1	0.8	1.48	1.14	0.27	0.69	1.53	0.77	0.24	2.53	2.22		0.1224	0.0411	0.0005	0.001	0.1812	0.7202	0.1263	0.2413	0.3237	0.4533	0.8423
	1674		Fatty Acid Metabolism (Acyl Carnitine, Hydroxy)	(R)-3-hydroxybutyrylcarnitine	LC/MS pos early	43264		HMDB13127	53481617					0.76	0.95	1.1	0.93	0.99	0.86	0.97	0.75	1.01	0.99	1.33	0.77	1.34	0.98	1.34	1.22	1.1	1.24	1.29	1.51	0.9	1.12	1.05	1.17		0.3924	0.1085	0.0595	0.0507	0.9239	0.8356	0.3288	0.39	0.6615	0.608	0.5511
	1675			(S)-3-hydroxybutyrylcarnitine	LC/MS pos early	52984		HMDB13127						0.76	0.75	1.02	0.62	0.79	0.8	1.05	0.68	0.93	1.04	1.24	0.65	1.36	1.12	1.19	1.04	0.92	0.76	1.08	1.31	0.88	0.83	1.42	1.21		0.0116	0.0054	0.0545	0.0477	0.6938	0.7599	0.3814	0.4129	0.1802	0.3371	0.8682
	1680			3-hydroxypalmitoylcarnitine	LC/MS pos late	61839								1.13	1.07	0.9	0.7	0.79	1.07	1.23	1.36	0.76	0.75	0.91	1.11	0.56	0.98	1.22	1.17	1.08	0.47	0.52	0.86	0.93	0.44	1.11	1.64		0.2805	0.0834	6.2445e-06	3.3851e-05	0.334	0.7202	0.6809	0.518	0.6256	0.5944	0.5256
	1681			3-hydroxyoleoylcarnitine	LC/MS pos late	61840								1.04	1.02	0.95	0.94	0.77	0.98	1.28	1.24	0.83	0.86	0.94	0.97	0.67	1.03	1.09	1.26	1.14	0.75	0.64	0.88	0.91	0.66	0.85	1.39		0.5037	0.1302	8.0651e-05	0.0002	0.8541	0.8098	0.8172	0.5597	0.8038	0.6557	0.6866
	1682		Carnitine Metabolism	deoxycarnitine	LC/MS pos early	36747	C01181	HMDB01161	134					1.11	1.16	1.34	1.37	1.19	1.1	0.87	0.8	0.78	0.89	0.94	0.92	0.98	1.15	1.05	0.91	0.96	0.96	0.95	0.93	1.05	1	1	0.97		1.3766e-05	1.3909e-05	0.2765	0.1312	0.4188	0.7202	0.2178	0.3067	0.1217	0.2762	0.0041
	1683			carnitine	LC/MS pos early	15500	C00318	HMDB00062	10917					0.88	1.02	0.99	0.92	0.8	0.95	0.75	0.75	0.87	0.99	0.97	1.01	1.15	1.14	0.97	0.87	0.85	0.91	0.9	1.05	0.97	1.08	0.99	1.16		0.0351	0.0143	0.0013	0.0024	0.5794	0.7314	0.1791	0.2825	0.9188	0.6777	0.7848
	1688		Ketone Bodies	3-hydroxybutyrate (BHBA)	LC/MS polar	542	C01089	HMDB00357	441					1.51	1.75	2.51	1.19	1.07	1.13	1.11	1.32	0.71	1.01	1.44	1.2	0.54	1.42	1.43	1.29	2.21	0.56	0.71	1.08	1.72	0.25	1.27	1.5		0.001	0.0006	6.3026e-05	0.0002	0.0826	0.7202	0.3857	0.4129	0.0223	0.1169	0.0003
	1706		Fatty Acid, Monohydroxy	4-hydroxybutyrate (GHB)	LC/MS polar	34585	C00989	HMDB00710	10413					1.04	0.88	1.59	1	0.89	0.86	1.61	1.28	1.21	1.28	1.9	0.79	0.95	1.06	1.48	1.37	1.97	1.18	1.11	1.58	1.43	0.6	0.94	1.42		0.9753	0.2221	0.0027	0.0046	0.3221	0.7202	0.9262	0.5866	0.3993	0.5034	0.0412
	1708			2-hydroxyheptanoate*	LC/MS polar	61827			2750949					0.88	0.74	1.23	0.93	0.85	0.73	1.18	0.99	0.87	0.92	0.9	0.84	0.87	1.06	0.97	0.99	1.38	0.91	0.88	0.74	1.4	0.66	0.97	0.84		0.0384	0.0156	0.0092	0.0123	0.1178	0.7202	0.3871	0.4129	0.0488	0.1711	0.1164
	1710			2-hydroxydecanoate	LC/MS neg	42489			21488					0.85	0.94	1.37	1.16	1.08	1.16	0.97	0.81	0.75	0.94	0.84	0.83	0.92	1.25	0.89	1.07	1.31	1.02	1.19	1.14	1.22	0.78	1.17	0.96		0.273	0.0817	0.6578	0.2221	0.3855	0.7202	0.2399	0.3314	0.804	0.6557	0.0854
	1713			2-hydroxypalmitate	LC/MS neg	35675		HMDB31057	92836					1.34	1.26	1.63	1.53	1.05	0.93	1.19	1.34	1.01	1.02	0.96	1.12	0.76	1.01	0.94	1.12	1.63	1.16	0.8	0.67	1.45	0.71	0.69	0.83		0.1056	0.0365	0.0913	0.0667	0.7934	0.7949	0.3475	0.4005	0.6521	0.608	0.185
	1715			2-hydroxystearate	LC/MS neg	17945	C03045		69417					0.85	1.2	1.06	1	0.95	0.95	1.16	1.56	1.07	0.89	0.77	1.35	0.68	0.84	0.86	1.64	1.95	1.26	1	0.86	1.19	0.64	0.8	0.86		0.7362	0.1795	0.006	0.0089	0.9686	0.8356	0.3988	0.4176	0.8141	0.6579	0.7898
	1722			3-hydroxyhexanoate	LC/MS polar	53230			151492					0.88	1.18	0.87	5.11	1.02	0.74	1.19	1.02	0.29	0.79	1.48	0.86	0.29	2.72	1.87	1.59	1.01	1.7	0.92	1.24	0.63	1.68	0.54	1.35		0.5291	0.135	0.6352	0.2187	0.1968	0.7202	0.6506	0.5068	0.6724	0.6096	0.9661
	1723			3-hydroxyoctanoate	LC/MS neg	22001		HMDB01954	26613					1.29	1.21	1.64	1.91	0.58	1.04	1.32	1.01	0.57	1.24	0.95	0.76	0.57	2.17	0.76	1.23	1.28	0.84	0.55	0.76	1.04	0.66	0.66	1.37		0.0855	0.0306	0.0529	0.0466	0.1012	0.7202	0.287	0.366	0.3391	0.4627	0.0555
	1725			3-hydroxydecanoate	LC/MS neg	22053		HMDB02203	26612					1.18	0.96	1.29	0.93	0.9	1.29	1.16	1.04	0.89	0.84	0.91	0.9	0.85	0.94	1.08	0.95	1.14	0.71	0.64	0.99	1.2	0.62	0.9	1.56		0.3653	0.1034	0.0214	0.0247	0.5394	0.7314	0.4302	0.4304	0.847	0.6607	0.2567
	1730			3-hydroxyoleate*	LC/MS neg	61843								1.34	1.24	1.46	1.89	0.96	1.3	1.22	1.11	1.07	1.09	1.04	0.91	0.96	1.02	0.95	1.13	1.21	1.51	0.78	1.01	1.07	1.24	0.52	1.29		0.001	0.0006	0.3052	0.1409	0.4333	0.7202	0.1653	0.2787	0.3909	0.4989	0.0716
	1767		Fatty Acid, Dihydroxy	12,13-DiHOME	LC/MS neg	38395	C14829	HMDB04705	10236635					0.94	0.93	1.39	1.42	1.01	1.16	1.02	1.01	0.83	0.89	0.91	0.98	0.82	1.07	1.03	1.01	1.49	1.25	0.95	1.13	1.47	0.84	0.76	1.18		0.2116	0.0657	0.5957	0.2103	0.5771	0.7314	0.6213	0.4996	0.6094	0.5829	0.2997
	1769			2S,3R-dihydroxybutyrate	LC/MS polar	62950		HMDB02453	10964471					0.91	0.89	1.33	0.6	0.87	1	1.58	1.14	1.19	1.62	1.62	0.72	1.05	1.36	1	1.54	1.66	0.79	1.54	1.78	1.08	0.47	1.95	1.16		0.5654	0.1428	0.0023	0.0041	0.42	0.7202	0.9574	0.5938	0.6882	0.6119	0.2324
	1770			2R,3R-dihydroxybutyrate	LC/MS polar	63109		HMDB00498						0.94	0.86	1.17	0.82	1.02	1	1.32	1.08	1.24	0.96	0.95	0.82	1.15	0.78	0.98	1.21	1.34	1.08	1.05	1	1.11	0.8	0.97	0.96		0.6085	0.1515	0.1019	0.0709	0.3363	0.7202	0.6927	0.5221	0.2774	0.4206	0.1121
	1772			2,4-dihydroxybutyrate	LC/MS polar	62951		HMDB00360	192742					0.76	0.66	1.11	0.79	0.73	0.96	1.2	0.86	1.02	1.01	0.94	0.72	1.19	0.99	0.93	1.05	1.27	1.06	0.97	1.18	1.21	0.84	0.91	1.22		0.0042	0.0022	0.7948	0.2456	0.065	0.7202	0.0974	0.2133	0.0067	0.0679	0.2019
	1773			3,4-dihydroxybutyrate	LC/MS polar	62952								0.92	1.01	1.72	1.98	1.53	0.79	1.28	0.79	0.8	1.01	1.46	0.62	1.01	1.26	1.45	1.41	1.48	1.72	1.67	1.25	1.05	1.16	0.97	0.75		0.085	0.0304	0.6984	0.2299	0.3455	0.7202	0.7095	0.5221	0.8086	0.6579	0.1057
	1779		Fatty Acid, Oxidized	4-hydroxynonenal	LC/MS neg	38309		HMDB04362	1693					0.91	1.29	1.19	1.22	0.97	1.08	1.13	1.33	1	1.24	1.4	1.18	0.76	1.24	1.13	1.6	1.74	1.34	1.32	1.66	1.09	0.77	0.98	1.26		0.2457	0.0745	0.0077	0.0109	0.6732	0.7555	0.5784	0.483	0.1438	0.3065	0.3592
	1790		Docosanoid	14-HDoHE/17-HDoHE	LC/MS neg	53034								0.76	1.69	1.09	1.43	0.78	0.82	0.61	0.93	0.72	0.53	0.81	1.51	0.78	0.74	1.53	1.36	1.33	1.35	0.55	0.88	0.98	1.02	0.4	1.62		0.5747	0.1449	0.0587	0.0507	0.3838	0.7202	0.6217	0.4996	0.1788	0.3371	0.6295
	1858		Eicosanoid	12-HETE	LC/MS neg	37536		HMDB06111	5312983					1.16	1.48	1.55	1.93	1.19	1.62	0.78	0.9	0.85	0.8	0.62	1.15	0.94	0.94	0.78	0.99	1.2	1.41	0.82	0.87	1.21	1.17	0.58	1.06		2.6171e-05	2.3924e-05	0.0225	0.0257	0.3043	0.7202	0.4706	0.4495	0.0921	0.2424	0.0329
	1872		Endocannabinoid	oleoyl ethanolamide	LC/MS neg	38102		HMDB02088	5283454					1.86	1.79	2.05	2.52	1.33	1.02	1.31	1.38	0.89	0.77	1.01	1.05	0.65	0.87	1.31	1.26	1.52	1.21	0.55	0.55	1.2	0.79	0.45	1		0.0013	0.0008	0.0277	0.0298	0.6793	0.7561	0.0773	0.1916	0.1223	0.2762	0.0878
	1875			palmitoyl ethanolamide	LC/MS neg	38165	C16512	HMDB02100	4671					1.6	1.78	2.03	1.94	1.25	1.05	1.12	1.24	0.96	0.82	0.92	1.11	0.78	0.85	1.12	1.25	1.59	1.17	0.64	0.6	1.27	0.74	0.55	0.94		0.0045	0.0023	0.0491	0.0442	0.7736	0.7845	0.1413	0.2545	0.1328	0.2904	0.0732
	1876			stearoyl ethanolamide	LC/MS pos late	38625		HMDB13078	27902					1.59	1.55	2.17	1.72	1.01	1.32	1.35	1.06	1.21	1.12	1.22	0.79	1.14	0.93	1.09	1.31	1.44	1.3	0.71	1.01	1.1	0.9	0.54	1.43		0.0009	0.0006	0.4954	0.1885	0.8404	0.8049	0.1097	0.2318	0.1137	0.2672	0.0311
	1885			N-oleoyltaurine	LC/MS neg	39732			6437033					1.37	1.32	1.27	1.7	1.28	0.93	0.94	1.2	0.75	0.86	0.89	1.28	0.62	1.14	1.04	0.9	1.11	0.93	0.79	0.61	1.23	0.83	0.86	0.76		0.086	0.0306	0.1559	0.091	0.8118	0.8007	0.3186	0.3838	0.5564	0.5787	0.4148
	1886			N-stearoyltaurine	LC/MS neg	39730			168274					1.25	1.42	1.17	1.32	1.37	1.04	0.83	1.09	0.79	0.76	0.78	1.31	0.72	0.96	1.04	0.95	1.02	0.84	0.83	0.65	1.07	0.82	0.99	0.79		0.0989	0.0344	0.1623	0.093	0.9618	0.8356	0.4139	0.4235	0.3521	0.4742	0.5746
	1887			N-palmitoyltaurine	LC/MS neg	39835								1.14	1.29	1.17	1.36	1.15	0.9	0.84	1.09	0.73	0.81	0.81	1.3	0.67	1.1	1	0.95	1.13	0.88	0.81	0.64	1.19	0.78	0.93	0.79		0.3156	0.0914	0.1162	0.0771	0.9224	0.8356	0.6565	0.5092	0.5767	0.5787	0.5543
	1889			N-linoleoyltaurine*	LC/MS neg	61826								1.3	1.4	1.66	2.15	1.33	1.03	0.9	1.17	0.66	0.77	0.78	1.3	0.57	1.15	1.02	0.96	1.48	1.09	0.78	0.62	1.54	0.74	0.71	0.79		0.0222	0.0095	0.0399	0.0387	0.6098	0.7451	0.4254	0.427	0.5899	0.5791	0.1279
	1894			linoleoyl ethanolamide	LC/MS neg	52608		HMDB12252	5283446					1.57	1.98	1.72	2	1.41	1.53	0.83	1.33	0.96	0.85	0.63	1.6	0.72	0.89	0.74	1.05	1.46	1.22	0.77	0.62	1.39	0.83	0.63	0.8		0.0014	0.0008	0.0114	0.0145	0.9884	0.8356	0.1759	0.2825	0.1587	0.3186	0.1096
	1912		Inositol Metabolism	myo-inositol	LC/MS polar	1124	C00137	HMDB00211	892					1.73	1.74	2.46	2.53	1.5	1.76	0.95	0.79	0.91	0.98	0.98	0.84	1.15	1.07	1	0.95	1.13	1.33	0.85	1	1.19	1.18	0.64	1.17		2.625e-12	1.176e-10	0.7022	0.2302	0.1653	0.7202	0.0025	0.0819	0.0029	0.0547	1.7072e-06
	1913			chiro-inositol	LC/MS polar	37112	C19891	HMDB34220						0.85	0.87	1.04	0.84	0.91	0.93	0.79	0.7	0.86	0.93	0.87	0.88	1.22	1.09	0.94	0.82	0.86	0.85	0.99	0.96	1.05	0.99	1.17	0.97		0.0791	0.0287	0.082	0.0628	0.8406	0.8049	0.2666	0.3559	0.2124	0.3695	0.6669
	1921			inositol 1-phosphate (I1P)	LC/MS polar	43849	C01177	HMDB00213	440194					0.68	0.74	1.1	0.78	0.59	1.15	0.89	0.83	0.97	1.12	0.82	0.93	1.18	1.15	0.73	0.96	1.33	1.12	0.97	1.39	1.38	0.84	0.87	1.43		0.058	0.0222	0.9857	0.285	0.9094	0.8356	0.3052	0.3754	0.3863	0.4954	0.7308
	1941		Phospholipid Metabolism	choline	LC/MS pos early	15506	C00114	HMDB00097	305					1.66	1.28	1.59	1.64	1.12	1.38	1.37	1.57	1.15	0.96	0.81	1.14	0.73	0.84	0.84	1.06	1.5	1.14	0.65	0.67	1.42	0.76	0.57	1.03		0.0001	8.879e-05	6.3394e-06	3.3851e-05	0.6595	0.7528	0.0239	0.1193	0.2709	0.4195	0.0283
	1942			choline phosphate	LC/MS pos early	34396	C00588	HMDB01565	1014					1.03	1.03	1.05	1.28	0.92	1.28	0.9	1	0.98	0.88	0.73	1.11	0.98	0.91	0.83	0.9	1.02	1.22	0.8	0.91	1.13	1.2	0.65	1.15		0.1064	0.0365	0.0083	0.0116	0.4344	0.7202	0.782	0.5464	0.8579	0.6638	0.6907
	1943			cytidine 5'-diphosphocholine	LC/MS pos early	34418	C00307	HMDB01413	13804					1.04	0.85	0.83	1.28	1.14	0.98	1.03	1.04	0.82	0.92	0.86	1.01	0.79	1.12	0.94	0.84	0.84	1.02	1.01	0.81	1	1.21	1	0.8		0.993	0.2254	0.2538	0.1246	0.0134	0.6201	0.7305	0.5289	0.1122	0.2651	0.0254
	1945			glycerophosphorylcholine (GPC)	LC/MS pos early	15990	C00670	HMDB00086	71920					1.32	1.23	1.25	1.76	1.2	1.46	0.98	0.92	0.85	1	0.99	0.94	0.93	1.17	0.99	0.91	0.87	1.14	0.91	1.09	0.96	1.31	0.8	1.2		4.9384e-09	2.011e-08	0.4328	0.1724	0.0991	0.7202	0.0099	0.1159	0.0748	0.219	0.0306
	1947			phosphoethanolamine	LC/MS neg	1600	C00346	HMDB00224	1015					1.6	1.67	1.76	3.73	1.26	2.04	0.86	0.76	0.75	0.83	0.79	0.89	0.98	1.1	0.96	0.9	0.84	1.75	0.65	1.01	0.93	2.09	0.37	1.55		5.0526e-07	8.0831e-07	0.3196	0.1426	0.0957	0.7202	0.1147	0.2355	0.0752	0.219	0.0288
	1948			cytidine-5'-diphosphoethanolamine	LC/MS polar	34410	C00570	HMDB01564	123727					1.27	1.3	1.78	1.76	1.1	1.24	0.92	0.76	0.84	0.97	0.93	0.83	1.1	1.15	0.97	0.93	1.07	1.17	0.84	0.91	1.14	1.09	0.72	1.09		3.1862e-08	7.5118e-08	0.6016	0.2107	0.0287	0.67	0.0405	0.1435	0.0509	0.1738	1.1842e-05
	1949			glycerophosphoethanolamine	LC/MS polar	37455	C01233	HMDB00114	123874					1.17	1.03	1.38	1.6	1.01	1.33	0.99	0.84	0.78	0.92	0.92	0.85	0.93	1.17	1.01	0.87	0.99	1.07	0.79	1.05	1.13	1.08	0.74	1.32		0.0003	0.0002	0.6276	0.218	0.1253	0.7202	0.2689	0.3577	0.7788	0.6488	0.0076
	1950			glycerophosphoserine*	LC/MS polar	57404			3081457					1.2	1.09	2.02	1.7	0.98	1.42	1.03	0.78	1.05	1	0.98	0.76	1.34	0.95	0.97	0.94	1.32	1.49	0.82	1.16	1.4	1.13	0.55	1.4		0.0003	0.0002	0.4063	0.1674	0.0982	0.7202	0.3963	0.4176	0.5172	0.5598	0.0007
	1951			glycerophosphoinositol*	LC/MS polar	47155			167572					1	0.91	2.14	1.93	1.11	1.6	1.05	0.76	0.96	0.7	0.67	0.72	1.26	0.73	0.96	0.96	1.63	1.86	0.78	1.08	1.7	1.14	0.42	1.38		0.0015	0.0009	0.071	0.0569	0.1339	0.7202	0.7484	0.5397	0.8887	0.6715	0.0101
	1952			trimethylamine N-oxide	LC/MS pos early	40406	C01104	HMDB00925	1145					0.72	1.06	1.7	1.03	0.74	1.22	0.92	0.71	0.74	0.76	0.82	0.77	1.04	1.03	1.08	1.37	1.69	1.06	0.78	1.39	1.24	0.63	0.74	1.78		0.8394	0.1979	0.3316	0.1442	0.2012	0.7202	0.2016	0.2932	0.8733	0.6649	0.0776
	1970		Phosphatidylcholine (PC)	1-myristoyl-2-palmitoyl-GPC (14:0/16:0)	LC/MS pos late	19258		HMDB07869	129657					0.94	0.92	1.14	1.17	1.03	0.99	1	0.89	0.84	0.93	1	0.88	0.95	1.11	1.08	0.98	1.07	1.05	1.02	1.05	1.1	0.98	0.97	1.03		0.4286	0.1152	0.7438	0.2367	0.1348	0.7202	0.4161	0.4235	0.2491	0.4007	0.105
	1974			1-myristoyl-2-arachidonoyl-GPC (14:0/20:4)*	LC/MS pos late	53195		HMDB07883						0.91	0.85	0.77	0.89	0.89	0.76	1.01	1.04	0.93	1.01	1.16	1.02	0.9	1.08	1.15	0.95	0.88	0.91	0.98	0.96	0.93	1.03	1.08	0.98		1.4115e-05	1.4079e-05	0.3112	0.1416	0.4761	0.7272	0.3716	0.4075	0.0824	0.2301	0.0032
	1986			1,2-dipalmitoyl-GPC (16:0/16:0)	LC/MS pos late	19130		HMDB00564	452110					1.14	1.09	1.23	1.49	1.08	1.02	0.96	0.86	0.83	0.95	1.09	0.89	0.97	1.14	1.14	0.92	0.93	1.1	0.9	0.97	1	1.18	0.82	1.08		6.2846e-05	5.1184e-05	0.1764	0.097	0.0258	0.67	0.1361	0.2506	0.3715	0.4845	0.0143
	1987			1-palmitoyl-2-palmitoleoyl-GPC (16:0/16:1)*	LC/MS pos late	52470		HMDB07969						1.12	0.99	1.06	1.24	1.16	1.02	1.12	1.04	0.94	0.99	1.11	0.93	0.9	1.05	1.12	0.99	0.99	1.05	1.03	1.01	1.01	1.05	0.98	0.98		0.002	0.0011	0.6884	0.2291	0.1847	0.7202	0.0696	0.1817	0.796	0.6543	0.3846
	1988			1-palmitoyl-2-stearoyl-GPC (16:0/18:0)	LC/MS pos late	52616		HMDB07970						1.34	1.62	1.76	2.35	1.4	1.62	0.87	0.77	0.81	0.97	0.99	0.89	1.05	1.21	1.02	1.04	1	1.41	1.01	1.19	0.96	1.4	0.72	1.18		6.6666e-09	2.3575e-08	0.5403	0.1977	0.2245	0.7202	0.0891	0.2027	0.0135	0.0916	0.0013
	1990			1-palmitoyl-2-oleoyl-GPC (16:0/18:1)	LC/MS pos late	52461		HMDB07972	6436017					1.13	1.09	1.1	1.27	1.13	1.04	1.02	1	0.94	1	1.09	0.98	0.94	1.06	1.09	0.98	0.97	1.05	0.99	1	0.99	1.09	0.94	1		7.7245e-09	2.5617e-08	0.5376	0.1972	0.0361	0.7202	0.0039	0.0992	0.0418	0.1632	0.0238
	1993			1-palmitoyl-2-linoleoyl-GPC (16:0/18:2)	LC/MS pos late	42446		HMDB07973	5287971					1.02	1	0.97	1.01	0.98	0.94	0.98	0.97	0.96	1	1.02	0.99	0.99	1.04	1.03	0.95	0.92	0.95	0.96	0.95	0.96	1.03	1.01	0.99		0.374	0.1051	0.3415	0.1466	0.7577	0.7739	0.6449	0.5056	0.8949	0.6723	0.4266
	2000			1-palmitoyl-2-dihomo-linolenoyl-GPC (16:0/20:3n3 or 6)*	LC/MS pos late	52454								0.92	0.93	0.82	0.8	0.8	0.8	1	1.02	1.06	1.06	1.09	1.02	1.04	1	1.03	1.01	0.91	0.92	0.92	0.95	0.9	1.01	1	1.03		2.17e-07	4.1072e-07	0.9435	0.2761	0.3476	0.7202	0.2512	0.3456	0.3051	0.447	0.0066
	2004			1-palmitoyl-2-arachidonoyl-GPC (16:0/20:4n6)	LC/MS pos late	52462		HMDB07982	10747814					1.02	0.97	0.93	0.94	0.94	0.9	0.98	0.99	0.98	1.01	1.06	1.01	0.99	1.03	1.05	0.93	0.9	0.9	0.92	0.93	0.97	1	1.03	1.01		0.0023	0.0013	0.1572	0.0912	0.3108	0.7202	0.5609	0.4784	0.4819	0.5458	0.0666
	2010			1-palmitoyl-2-docosahexaenoyl-GPC (16:0/22:6)	LC/MS pos late	52610		HMDB07991	6441886					0.99	1	1.03	1.01	0.94	0.91	0.96	0.95	0.94	0.96	1.05	0.99	0.99	1.01	1.1	0.96	0.98	0.96	0.9	0.96	1.03	0.97	0.94	1.07		0.3101	0.0903	0.1774	0.097	0.4343	0.7202	0.8957	0.5813	0.999	0.6977	0.5048
	2016			1-palmitoleoyl-2-linoleoyl-GPC (16:1/18:2)*	LC/MS pos late	52683		HMDB08006						1.23	1.16	1.15	1.36	1.37	1.16	1.04	0.98	0.95	0.94	1.1	0.94	0.97	0.99	1.17	0.98	0.91	1.05	1.05	1.04	0.93	1.15	1	0.99		1.1442e-07	2.4406e-07	0.4756	0.1826	0.3936	0.7202	0.0155	0.1159	0.0882	0.2372	0.1062
	2017			1-palmitoleoyl-2-linolenoyl-GPC (16:1/18:3)*	LC/MS pos late	53180		HMDB08008						1.21	1.27	1.41	2.27	1.72	1.35	0.9	0.83	0.77	0.9	0.99	0.92	0.92	1.17	1.1	0.95	0.97	1.44	1.28	1.11	1.02	1.48	0.89	0.87		3.2042e-05	2.8327e-05	0.6919	0.2291	0.2348	0.7202	0.4256	0.427	0.336	0.4616	0.1173
	2027			1-stearoyl-2-oleoyl-GPC (18:0/18:1)	LC/MS pos late	52438		HMDB08038						1.23	1.3	1.43	1.55	1.15	1.26	0.96	0.87	0.9	0.98	1.02	0.91	1.03	1.09	1.04	1.02	1.02	1.13	0.92	1.05	1	1.11	0.81	1.14		1.8069e-09	8.3729e-09	0.7503	0.2383	0.1858	0.7202	0.0287	0.13	0.0052	0.0584	0.0001
	2038			1-stearoyl-2-arachidonoyl-GPC (18:0/20:4)	LC/MS pos late	42450		HMDB08048	16219824					1.08	1.1	1.08	1.13	1.04	1.01	0.97	0.95	0.95	0.97	1.05	0.98	1.01	1.02	1.08	0.98	0.94	1	0.93	0.98	0.96	1.06	0.93	1.05		0.007	0.0035	0.5519	0.2002	0.7828	0.789	0.1921	0.287	0.1037	0.2529	0.2321
	2044			1-stearoyl-2-docosahexaenoyl-GPC (18:0/22:6)	LC/MS pos late	52611		HMDB08057						0.98	1.13	1.24	1.12	0.95	0.92	0.85	0.82	0.84	0.88	1	0.97	1.03	1.04	1.14	0.98	1.03	0.96	0.85	0.93	1.06	0.93	0.89	1.1		0.2006	0.0625	0.4379	0.1736	0.2868	0.7202	0.9848	0.6015	0.2063	0.3661	0.0449
	2052			1-oleoyl-2-linoleoyl-GPC (18:1/18:2)*	LC/MS pos late	52453								1.27	1.38	1.48	1.89	1.73	1.72	0.98	0.92	0.91	0.95	0.88	0.94	0.99	1.04	0.93	1.07	1.08	1.36	1.3	1.2	1.01	1.26	0.95	0.93		2.3471e-08	6.1845e-08	0.7904	0.2456	0.3908	0.7202	0.1794	0.2825	0.0895	0.2372	0.0171
	2062			1-oleoyl-2-docosahexaenoyl-GPC (18:1/22:6)*	LC/MS pos late	52697		HMDB08123						1.32	1.49	1.48	1.97	1.6	1.36	0.94	0.92	0.9	0.93	1.03	0.98	0.98	1.03	1.11	1.06	1.03	1.35	1.12	1.06	0.97	1.3	0.83	0.94		1.0923e-09	5.6454e-09	0.7964	0.2456	0.2732	0.7202	0.0467	0.1506	0.0076	0.0697	0.0073
	2063			1,2-dilinoleoyl-GPC (18:2/18:2)	LC/MS pos late	52603		HMDB08138	5288075					1.15	1.22	1.15	1.34	1.27	1.25	0.94	0.93	0.96	1	0.96	0.99	1.02	1.05	0.96	1	0.94	1.11	1.11	1.04	0.94	1.19	1	0.94		2.9862e-05	2.6575e-05	0.6125	0.214	0.9182	0.8356	0.2067	0.2974	0.0792	0.2262	0.1781
	2064			1-linoleoyl-2-linolenoyl-GPC (18:2/18:3)*	LC/MS pos late	53176		HMDB08141						0.95	1.25	0.91	1.05	1.12	1.01	0.76	0.87	0.84	0.9	0.96	1.14	0.97	1.06	1.07	1	0.84	0.94	1.06	1.02	0.84	1.12	1.13	0.96		0.3854	0.1073	0.4377	0.1736	0.7535	0.7737	0.7725	0.5429	0.1688	0.3292	0.6931
	2068			1-linoleoyl-2-arachidonoyl-GPC (18:2/20:4n6)*	LC/MS pos late	52710		HMDB08147						1.16	1.2	1.11	1.47	1.3	1.17	0.93	0.95	0.92	0.96	1.02	1.02	0.97	1.05	1.06	0.96	0.91	1.17	1.07	1.03	0.94	1.29	0.92	0.96		8.4412e-05	6.5569e-05	0.51	0.192	0.4731	0.7272	0.2095	0.2974	0.1109	0.2636	0.5032
	2106		Phosphatidylethanolamine (PE)	1,2-dipalmitoyl-GPE (16:0/16:0)*	LC/MS pos late	57341		HMDB08923	445468					1.01	1.12	1.44	1.36	0.92	1.13	0.83	0.63	0.72	1.03	1.12	0.76	1.15	1.43	1.09	0.91	0.89	0.97	0.94	1.25	0.97	1.09	0.97	1.33		0.0237	0.0101	0.0003	0.0006	0.2134	0.7202	0.878	0.5776	0.4955	0.5517	0.0101
	2110			1-palmitoyl-2-oleoyl-GPE (16:0/18:1)	LC/MS pos late	19263		HMDB05320	5283496					1.26	1.22	1.29	1.57	1.16	1.3	1	0.93	0.92	1.08	1.11	0.93	0.99	1.17	1.03	0.97	0.95	1.14	0.99	1.15	0.98	1.2	0.87	1.16		1.7231e-07	3.4051e-07	0.1986	0.1048	0.4062	0.7202	0.0328	0.1308	0.0746	0.219	0.0092
	2112			1-palmitoyl-2-linoleoyl-GPE (16:0/18:2)	LC/MS pos late	42449		HMDB05322	9546747					0.98	0.98	0.89	0.85	0.85	1	0.93	0.97	1.01	1.06	0.99	1.05	1.05	1.05	0.93	0.93	0.88	0.88	0.92	1.01	0.95	1	1.05	1.1		0.0565	0.0217	0.7701	0.2434	0.8197	0.8026	0.6395	0.5032	0.8421	0.6607	0.2635
	2115			1-palmitoyl-2-arachidonoyl-GPE (16:0/20:4)*	LC/MS pos late	52464		HMDB05323	9546800					0.98	0.93	0.81	0.8	0.79	0.86	0.96	1	1.03	1.06	1.1	1.04	1.03	1.04	1.03	0.91	0.82	0.84	0.85	0.96	0.91	1.02	1.02	1.12		0.0004	0.0003	0.4447	0.1747	0.5912	0.7352	0.7564	0.54	0.4926	0.5517	0.0324
	2117			1-palmitoyl-2-docosahexaenoyl-GPE (16:0/22:6)*	LC/MS pos late	52465		HMDB05324	9546799					0.84	0.8	0.77	0.7	0.77	0.75	0.92	0.96	0.98	0.93	1.02	1.05	1.02	0.95	1.1	0.88	0.88	0.82	0.86	0.92	1	0.93	1.05	1.07		1.391e-09	6.9231e-09	0.2713	0.1306	0.7119	0.7613	0.0419	0.144	0.0151	0.0992	0.0038
	2124			1-stearoyl-2-oleoyl-GPE (18:0/18:1)	LC/MS pos late	42448		HMDB08993						1.32	1.39	1.59	1.59	1.13	1.46	0.96	0.87	1.04	1.14	1.1	0.9	1.2	1.09	0.97	1.01	1.04	1.25	0.97	1.22	1.03	1.2	0.78	1.25		2.2964e-08	6.1719e-08	0.1661	0.0942	0.3384	0.7202	0.032	0.1308	0.0123	0.0893	0.0003
	2127			1-stearoyl-2-linoleoyl-GPE (18:0/18:2)*	LC/MS pos late	52446		HMDB08994	9546749					1.1	1.06	1.09	1.03	0.96	1.05	0.95	0.89	0.98	1.05	1.02	0.94	1.1	1.07	0.97	0.91	0.89	0.92	0.92	0.98	0.97	1.04	1	1.07		0.2599	0.0781	0.3097	0.1416	0.9321	0.8356	0.368	0.4075	0.4742	0.5416	0.4177
	2132			1-stearoyl-2-arachidonoyl-GPE (18:0/20:4)	LC/MS pos late	52447		HMDB09003	5289133					1.08	1.01	0.99	0.97	0.9	0.95	0.99	0.92	1.02	1.08	1.12	0.93	1.11	1.07	1.03	0.92	0.84	0.91	0.9	0.98	0.91	1.09	0.99	1.08		0.5861	0.1472	0.075	0.0588	0.7387	0.7697	0.3712	0.4075	0.8202	0.6579	0.836
	2136			1-stearoyl-2-docosahexaenoyl-GPE (18:0/22:6)*	LC/MS pos late	52466		HMDB05334	9546798					0.93	0.94	0.97	0.82	0.91	0.82	0.92	0.89	0.99	0.97	1.04	0.97	1.1	0.99	1.07	0.92	0.93	0.86	0.95	0.92	1.01	0.93	1.1	0.97		0.0003	0.0002	0.2758	0.1312	0.3343	0.7202	0.2972	0.3717	0.4298	0.5237	0.6325
	2138			1-oleoyl-2-linoleoyl-GPE (18:1/18:2)*	LC/MS pos late	52687		HMDB05349	9546753					1.36	1.4	1.37	1.5	1.1	1.57	0.97	0.95	1.08	1.18	1.06	0.98	1.14	1.09	0.9	1	0.95	1.19	0.96	1.23	0.95	1.25	0.8	1.28		3.0159e-06	3.7807e-06	0.3121	0.1416	0.6821	0.7561	0.0742	0.188	0.0307	0.1398	0.0263
	2141			1-oleoyl-2-arachidonoyl-GPE (18:1/20:4)*	LC/MS pos late	55041		HMDB09069						1.19	1.08	1.04	1.12	0.95	1.12	1.03	0.98	1.05	1.08	1.13	0.95	1.07	1.03	1.05	0.94	0.86	0.99	0.86	1.06	0.91	1.16	0.87	1.24		0.067	0.0254	0.1915	0.1016	0.6975	0.7612	0.1037	0.2214	0.4412	0.5237	0.6832
	2144			1-oleoyl-2-docosahexaenoyl-GPE (18:1/22:6)*	LC/MS pos late	53209								1.09	1.14	1.25	1.35	1.13	1.07	0.92	0.85	0.92	0.96	1.06	0.91	1.09	1.04	1.11	0.97	0.97	1.14	0.99	1.04	1	1.17	0.87	1.05		4.6834e-05	3.9335e-05	0.1326	0.0833	0.3564	0.7202	0.2802	0.362	0.145	0.3075	0.0082
	2145			1,2-dilinoleoyl-GPE (18:2/18:2)*	LC/MS pos late	53174		HMDB09093	9546812					1.01	1.08	1.04	1.15	1.06	1.26	0.94	0.91	0.98	1.06	0.94	0.96	1.08	1.08	0.89	1.01	0.93	1.11	1.1	1.17	0.92	1.2	0.99	1.06		0.112	0.0381	0.5138	0.1925	0.9102	0.8356	0.8886	0.5813	0.6454	0.6051	0.7665
	2147			1-linoleoyl-2-arachidonoyl-GPE (18:2/20:4)*	LC/MS pos late	53189		HMDB09102						1.1	1.1	0.93	1.16	1.01	1.09	0.97	0.98	0.98	1.1	1.11	1.01	1	1.12	1.01	0.98	0.83	1.04	1.01	1.1	0.85	1.25	0.97	1.09		0.1861	0.0587	0.0943	0.0683	0.694	0.7599	0.4391	0.4344	0.3084	0.4474	0.4369
	2197		Phosphatidylserine (PS)	1-stearoyl-2-oleoyl-GPS (18:0/18:1)	LC/MS pos late	19265		HMDB10163	9547087					1.31	1.41	1.67	1.62	1.18	1.21	1.06	0.98	1.1	1.08	1.19	0.92	1.12	0.99	1.1	1.14	1.25	1.35	0.98	1.09	1.09	1.08	0.72	1.12		5.3746e-06	6.1391e-06	0.6012	0.2107	0.3256	0.7202	0.0658	0.1737	0.0273	0.1345	0.0013
	2198			1-stearoyl-2-linoleoyl-GPS (18:0/18:2)	LC/MS pos late	53009			9547091					1.34	1.58	1.68	1.86	1.14	1.56	0.89	0.93	1.01	1.13	1.09	1.04	1.09	1.12	0.97	1.05	1.16	1.39	0.95	1.26	1.1	1.2	0.68	1.32		6.0386e-09	2.1932e-08	0.2969	0.1379	0.2205	0.7202	0.0311	0.1308	0.0021	0.0482	0.0004
	2200			1-stearoyl-2-arachidonoyl-GPS (18:0/20:4)	LC/MS pos late	52235		HMDB12383						1.33	1.37	1.58	1.78	1.15	1.52	0.99	0.9	1.03	1.1	1.05	0.91	1.14	1.06	0.96	1.02	1.07	1.38	0.95	1.2	1.05	1.29	0.68	1.27		3.9583e-08	9.0157e-08	0.3095	0.1416	0.2606	0.7202	0.0362	0.1375	0.0236	0.1202	0.0009
	2210		Phosphatidylglycerol (PG)	1-palmitoyl-2-oleoyl-GPG (16:0/18:1)	LC/MS pos late	52448			5283509					0.75	0.7	0.76	0.73	0.69	0.73	1.03	1.03	0.9	0.98	1	1	0.87	1.09	1.02	0.97	1.05	0.88	0.91	0.98	1.09	0.83	1.04	1.08		1.5497e-09	7.4376e-09	0.3806	0.1586	0.9813	0.8356	0.0081	0.1159	0.0015	0.0434	0.0114
	2211			1-palmitoyl-2-linoleoyl-GPG (16:0/18:2)	LC/MS pos late	52628		HMDB10575						1	0.72	0.96	1.1	0.85	1.08	1.11	1	0.88	0.99	1.01	0.9	0.88	1.12	1.02	0.8	0.96	0.97	0.84	1.1	1.19	1.01	0.87	1.3		0.275	0.0821	0.7539	0.239	0.2025	0.7202	0.9523	0.5927	0.0155	0.0992	0.762
	2217			1-stearoyl-2-oleoyl-GPG (18:0/18:1)	LC/MS polar	52623								1.15	1.28	1.21	1.18	1.14	1.12	0.87	0.86	0.97	1.03	1.04	0.98	1.13	1.06	1.01	0.97	0.9	0.99	1.02	1.02	0.92	1.11	1.03	1		5.3907e-06	6.1391e-06	0.0236	0.026	0.8278	0.8049	0.0812	0.1946	0.0025	0.052	0.018
	2224		Phosphatidylinositol (PI)	1-palmitoyl-2-oleoyl-GPI (16:0/18:1)*	LC/MS polar	52669		HMDB09783						1.74	1.44	1.48	1.18	1.41	1.05	1.11	0.94	1.48	1.12	1.38	0.84	1.58	0.75	1.24	0.92	0.8	1.01	0.91	0.83	0.87	1.27	0.9	0.92		1.672e-05	1.5935e-05	0.0858	0.0646	0.379	0.7202	0.0016	0.0819	0.0158	0.0992	0.0243
	2228			1-palmitoyl-2-arachidonoyl-GPI (16:0/20:4)*	LC/MS polar	52467		HMDB09789						1.09	1.15	1.15	1.31	1.02	1.13	0.88	0.86	0.86	0.97	1.06	0.97	1	1.13	1.09	0.93	0.91	1.03	0.91	1.1	0.97	1.14	0.88	1.21		0.0002	0.0002	0.0074	0.0106	0.4412	0.7202	0.274	0.3592	0.0799	0.2262	0.086
	2232			1-stearoyl-2-linoleoyl-GPI (18:0/18:2)	LC/MS pos late	52468		HMDB09809						0.85	0.88	0.6	2.63	1.27	0.98	0.87	0.88	0.61	0.83	0.82	1.02	0.69	1.37	0.99	0.89	0.62	1.87	1.24	0.95	0.69	3.02	0.66	0.76		0.6794	0.1669	0.9255	0.2731	0.5188	0.7314	0.9397	0.589	0.7141	0.6203	0.3286
	2243			1-stearoyl-2-arachidonoyl-GPI (18:0/20:4)	LC/MS pos late	52449		HMDB09815						1.12	1.13	1.15	1.16	1.11	1.07	0.95	0.93	0.92	0.98	1.04	0.98	0.99	1.07	1.06	0.96	0.95	0.95	0.97	0.99	1	1	1.02	1.02		2.7666e-05	2.4785e-05	0.2769	0.1312	0.943	0.8356	0.0792	0.1946	0.0384	0.1565	0.0306
	2281		Lysophospholipid	1-palmitoyl-GPC (16:0)	LC/MS pos late	33955		HMDB10382	86554					1.13	1.01	1.11	1.17	0.95	1.09	1.05	1.05	0.95	0.95	0.99	1	0.9	1	1.04	0.93	1.03	0.98	0.8	0.95	1.11	0.95	0.81	1.19		0.0457	0.018	0.1222	0.0793	0.5596	0.7314	0.1829	0.2825	0.9273	0.6793	0.2177
	2282			2-palmitoyl-GPC (16:0)*	LC/MS neg	35253		HMDB61702	15061532					1.43	1.44	1.5	1.7	1.32	1.35	0.93	1.14	0.95	0.86	0.87	1.23	0.84	0.9	1.01	0.93	1.19	1.13	0.79	0.82	1.28	0.95	0.7	1.04		0.0016	0.0009	0.1614	0.093	0.9671	0.8356	0.1679	0.2805	0.2738	0.4202	0.1176
	2283			1-palmitoleoyl-GPC (16:1)*	LC/MS pos late	33230		HMDB10383	24779461					1.36	1	1.13	1.58	1.26	1.27	1.25	1.22	0.96	0.95	1.12	0.98	0.79	0.99	1.18	0.92	1.01	1.11	0.88	1.05	1.1	1.1	0.79	1.18		2.0535e-05	1.9297e-05	0.3291	0.1442	0.1396	0.7202	0.0106	0.1159	0.9305	0.6793	0.2718
	2284			2-palmitoleoyl-GPC (16:1)*	LC/MS pos late	35819		HMDB10383						1.17	1.12	1.26	1.94	1.44	1.21	0.94	0.87	0.7	0.91	1.27	0.92	0.81	1.29	1.41	0.9	0.93	1.17	1.12	1.31	1.03	1.25	0.96	1.18		0.0001	0.0001	0.0381	0.0372	0.1881	0.7202	0.3402	0.3979	0.6008	0.58	0.1705
	2290			1-stearoyl-GPC (18:0)	LC/MS pos late	33961		HMDB10384	497299					1.19	1.09	1.15	1.33	0.95	1.21	1.04	1.04	0.9	0.9	0.95	0.99	0.86	1.01	1.05	0.96	1	1	0.72	0.97	1.04	1	0.72	1.35		0.0022	0.0012	0.0572	0.0496	0.2898	0.7202	0.0874	0.2013	0.466	0.5402	0.1854
	2292			1-oleoyl-GPC (18:1)	LC/MS pos late	48258		HMDB02815	16081932					1.58	1.23	1.26	1.84	1.44	1.68	1.27	1.3	1.11	1	1.01	1.03	0.85	0.9	1	0.99	1.04	1.3	0.92	1.07	1.05	1.25	0.71	1.17		2.1671e-09	9.7072e-09	0.1528	0.0897	0.1933	0.7202	0.0012	0.0819	0.1652	0.3247	0.0802
	2295			1-linoleoyl-GPC (18:2)	LC/MS pos late	34419	C04100	HMDB10386	11988421					1.12	1.03	1.11	1.43	1.03	1.25	1.03	1.02	0.9	0.92	0.95	0.99	0.88	1.02	1.03	0.96	1.02	1.15	0.84	1.06	1.07	1.12	0.73	1.26		0.0048	0.0025	0.5863	0.2083	0.3306	0.7202	0.3025	0.3736	0.9315	0.6793	0.3123
	2297			1-linolenoyl-GPC (18:3)*	LC/MS pos late	45951		HMDB10388						0.77	0.72	0.81	0.81	0.79	1.01	0.92	0.92	0.8	0.84	0.84	1.01	0.87	1.04	1	0.86	0.97	0.85	0.87	1.1	1.13	0.88	1.02	1.27		0.0012	0.0007	0.3584	0.1514	0.5016	0.7314	0.0748	0.188	0.0168	0.1011	0.1618
	2313			1-arachidonoyl-GPC (20:4n6)*	LC/MS neg	34061	C05208	HMDB10395						1.41	1.75	1.47	1.58	1.22	1.41	0.74	1.03	0.92	0.97	1	1.39	0.89	1.05	1.03	0.92	1.08	1.04	0.84	1	1.17	0.96	0.81	1.19		0.0022	0.0012	0.3681	0.1541	0.9941	0.8356	0.2077	0.2974	0.1555	0.3179	0.16
	2325			1-lignoceroyl-GPC (24:0)	LC/MS pos late	49617		HMDB10405						1.17	1.41	1.42	1.59	1.22	1.18	0.79	0.8	0.82	0.81	0.95	1.01	1.03	0.99	1.17	0.95	0.96	1.11	0.85	0.96	1.01	1.15	0.77	1.13		2.5381e-07	4.5476e-07	0.1666	0.0942	0.3004	0.7202	0.1534	0.2661	0.0033	0.0547	0.0041
	2335			1-palmitoyl-GPE (16:0)	LC/MS pos late	35631		HMDB11503	9547069					1.09	0.92	1.11	0.99	0.77	1.11	1.06	1.08	1.07	1.01	0.95	1.02	0.99	0.95	0.94	0.89	1.09	0.97	0.71	0.96	1.23	0.89	0.74	1.35		0.7414	0.1802	0.2278	0.1144	0.4436	0.7202	0.7064	0.5221	0.5291	0.5652	0.46
	2342			1-stearoyl-GPE (18:0)	LC/MS pos late	42398		HMDB11130	9547068					1.17	0.97	1.1	1.06	0.77	1.16	1.04	1.05	1.04	1	0.98	1.01	0.99	0.97	0.97	0.86	0.99	0.94	0.66	0.97	1.15	0.95	0.7	1.46		0.6602	0.1625	0.2771	0.1312	0.2604	0.7202	0.3115	0.3805	0.6662	0.608	0.4258
	2343			2-stearoyl-GPE (18:0)*	LC/MS neg	41220		HMDB11129						1.5	1.31	1.3	1.32	1.12	1.15	0.98	1.2	1.16	0.87	0.93	1.22	0.97	0.75	1.07	0.86	1.04	1.02	0.65	0.71	1.21	0.98	0.64	1.09		0.0499	0.0195	0.0973	0.0694	0.9145	0.8356	0.128	0.2433	0.6007	0.58	0.3214
	2344			1-oleoyl-GPE (18:1)	LC/MS pos late	35628		HMDB11506	9547071					1.43	1.19	1.41	1.61	0.96	1.38	1.14	1.1	1.04	1.08	1.11	0.97	0.94	1.04	1.03	0.94	1.08	1.17	0.72	1.07	1.15	1.08	0.62	1.48		7.2335e-05	5.7518e-05	0.4721	0.1817	0.2153	0.7202	0.0285	0.13	0.2986	0.4425	0.0268
	2346			1-linoleoyl-GPE (18:2)*	LC/MS pos late	36600		HMDB11507	52925130					1.06	0.92	1.08	1.15	0.88	1.15	1.08	1.05	1.03	0.98	0.94	0.97	0.98	0.95	0.96	0.94	1.07	1.12	0.81	1.02	1.13	1.04	0.73	1.26		0.3916	0.1085	0.1866	0.1009	0.2908	0.7202	0.6265	0.4996	0.3936	0.4992	0.3848
	2358			1-arachidonoyl-GPE (20:4n6)*	LC/MS neg	35186		HMDB11517	42607465					1.6	1.57	1.56	1.79	1.11	1.26	0.88	1.06	1.01	0.98	1.01	1.2	0.95	0.97	1.03	0.87	1.03	1.13	0.68	0.8	1.19	1.1	0.6	1.18		0.0018	0.001	0.2643	0.1287	0.7889	0.7936	0.0915	0.2044	0.2249	0.3735	0.0919
	2372			1-palmitoyl-GPS (16:0)*	LC/MS neg	46130			9547100					0.82	0.81	0.93	0.84	0.83	1	0.99	1.32	1.19	0.92	0.71	1.34	0.9	0.78	0.77	0.98	1.49	1.22	0.92	0.86	1.53	0.82	0.76	0.93		0.289	0.0855	0.1126	0.0761	0.9989	0.8356	0.5698	0.4787	0.5422	0.5733	0.9039
	2373			1-stearoyl-GPS (18:0)*	LC/MS pos late	45966			9547101					2.08	1.68	2.72	2.47	0.91	2.75	1.07	0.86	1.36	1.48	1.01	0.81	1.58	1.09	0.68	0.86	1.13	1.62	0.64	1.33	1.31	1.44	0.4	2.07		3.2035e-06	3.9494e-06	0.3677	0.1541	0.416	0.7202	0.0412	0.1435	0.0887	0.2372	0.0047
	2374			1-oleoyl-GPS (18:1)	LC/MS neg	19260		HMDB61694	9547099					1.83	2.28	3.19	3.5	1.47	1.85	1.02	1.08	1.23	1.11	1.11	1.05	1.15	0.9	1	1.27	1.87	2.36	0.89	1.12	1.47	1.26	0.38	1.26		9.3979e-06	9.7146e-06	0.1047	0.0725	0.6482	0.749	0.117	0.2355	0.048	0.1711	0.0062
	2379			1-palmitoyl-GPG (16:0)*	LC/MS neg	45970			3300276					0.89	0.75	0.7	0.54	0.75	0.71	0.82	1.15	0.86	0.71	0.76	1.4	0.75	0.83	1.07	0.69	0.91	0.53	0.6	0.6	1.31	0.58	1.14	1		0.0032	0.0017	0.0662	0.0544	0.9653	0.8356	0.6247	0.4996	0.1525	0.3161	0.1344
	2381			1-stearoyl-GPG (18:0)	LC/MS neg	34437								1.22	1.06	0.81	0.76	0.82	0.88	0.81	1.17	0.92	0.75	0.77	1.45	0.79	0.81	1.04	0.7	0.77	0.58	0.5	0.56	1.1	0.75	0.87	1.11		0.2926	0.0864	0.0453	0.042	0.8875	0.8252	0.4966	0.4549	0.6847	0.6119	0.3505
	2383			1-oleoyl-GPG (18:1)*	LC/MS neg	45968								0.67	0.6	0.75	0.94	0.66	0.62	0.98	1.49	0.92	0.84	0.84	1.52	0.62	0.91	1	0.87	1.65	1.29	0.82	0.77	1.9	0.79	0.63	0.94		0.0068	0.0034	0.2532	0.1246	0.9843	0.8356	0.1825	0.2825	0.1056	0.2543	0.2698
	2385			1-linoleoyl-GPG (18:2)*	LC/MS neg	54885								1.17	1.04	0.88	0.77	0.88	0.89	0.9	1.47	1.05	0.81	0.67	1.64	0.72	0.77	0.83	0.8	1.11	0.7	0.61	0.51	1.39	0.63	0.87	0.84		0.3212	0.0924	0.0159	0.0194	0.9637	0.8356	0.6292	0.4999	0.5795	0.5787	0.526
	2386			1-palmitoyl-GPI (16:0)	LC/MS neg	35305		HMDB61695						1.34	1.52	2.02	1.79	1.14	1.37	1	1.23	1.03	0.84	0.81	1.24	0.83	0.82	0.97	1.13	1.86	1.36	0.71	0.83	1.64	0.73	0.52	1.17		0.0161	0.0072	0.0226	0.0257	0.8138	0.8007	0.4883	0.4525	0.505	0.5563	0.0531
	2389			1-stearoyl-GPI (18:0)	LC/MS neg	19324		HMDB61696						1.85	1.81	2.13	2.2	1.32	1.55	0.99	1.18	1.07	0.95	0.87	1.2	0.9	0.89	0.92	0.97	1.37	1.27	0.67	0.73	1.41	0.93	0.53	1.09		4.3371e-05	3.6887e-05	0.0503	0.0445	0.7924	0.7949	0.0532	0.1605	0.1012	0.2522	0.0148
	2391			1-oleoyl-GPI (18:1)	LC/MS neg	36602								2.4	2.84	3.68	4.3	2.43	2.79	0.99	1.34	1.24	0.89	0.86	1.35	0.92	0.72	0.97	1.17	2.05	2.21	0.9	1	1.75	1.08	0.41	1.11		5.9555e-07	9.4153e-07	0.0471	0.043	0.8655	0.8128	0.0651	0.1737	0.0521	0.1765	0.0056
	2393			1-linoleoyl-GPI (18:2)*	LC/MS neg	36594								1.17	1.2	1.1	1.37	1.02	1.67	0.69	1.22	1.03	0.96	0.71	1.78	0.84	0.93	0.74	0.7	1.15	1.21	0.84	1.01	1.65	1.05	0.69	1.21		0.2174	0.0671	0.1021	0.0709	0.9863	0.8356	0.5552	0.4784	0.9449	0.683	0.7781
	2398			1-arachidonoyl-GPI (20:4)*	LC/MS neg	34214		HMDB61690						1.13	1.65	1.25	1.3	1.21	1.41	0.75	1.11	1.05	0.9	0.85	1.47	0.95	0.86	0.95	1.1	1.23	1.21	0.96	1.07	1.12	0.98	0.8	1.11		0.0647	0.0246	0.5079	0.1916	0.9485	0.8356	0.9135	0.5848	0.1946	0.3529	0.4951
	2467		Plasmalogen	1-(1-enyl-palmitoyl)-2-oleoyl-GPE (P-16:0/18:1)*	LC/MS pos late	52477		HMDB11342						1.4	1.45	1.42	1.68	1.32	1.28	0.98	0.94	0.97	1.12	1.14	0.96	1.03	1.15	1.02	1.01	0.96	1.17	1.06	1.05	0.94	1.22	0.91	0.99		6.3462e-11	1.0375e-09	0.2936	0.1371	0.5372	0.7314	0.0021	0.0819	0.0009	0.0434	0.0008
	2468			1-(1-enyl-palmitoyl)-2-linoleoyl-GPE (P-16:0/18:2)*	LC/MS pos late	52677		HMDB11343						1.37	1.49	1.42	1.71	1.43	1.38	0.93	0.9	0.97	1.09	1.07	0.97	1.07	1.13	0.98	1.01	0.93	1.21	1.14	1.08	0.92	1.3	0.94	0.95		9.864e-10	5.5231e-09	0.1794	0.0976	0.8012	0.7994	0.0167	0.1174	0.0019	0.0459	0.0059
	2469			1-(1-enyl-palmitoyl)-2-palmitoyl-GPC (P-16:0/16:0)*	LC/MS pos late	52716		HMDB11206	11146967					1.66	2.07	1.95	2.73	1.89	1.64	0.82	0.81	0.81	0.97	1.04	0.99	1	1.2	1.08	1.02	0.96	1.33	1.11	1.03	0.94	1.39	0.83	0.93		7.8323e-10	5.012e-09	0.7427	0.2367	0.3839	0.7202	0.0219	0.1193	0.0012	0.0434	0.004
	2470			1-(1-enyl-palmitoyl)-2-palmitoleoyl-GPC (P-16:0/16:1)*	LC/MS pos late	52713		HMDB11207						1.56	1.77	1.74	2.75	2.1	1.6	0.99	0.98	0.88	0.97	1.11	0.99	0.89	1.1	1.15	1.12	1.09	1.54	1.3	1.14	0.98	1.41	0.84	0.88		4.5289e-10	3.2032e-09	0.8823	0.2636	0.2293	0.7202	0.0278	0.13	0.0054	0.0584	0.0105
	2471			1-(1-enyl-palmitoyl)-2-arachidonoyl-GPE (P-16:0/20:4)*	LC/MS pos late	52673		HMDB11352						1.52	1.66	1.76	2.38	1.29	1.78	0.9	0.83	0.94	1.07	1.07	0.93	1.12	1.14	1	0.98	0.97	1.46	0.91	1.25	0.99	1.51	0.62	1.38		1.23e-11	4.1323e-10	0.0808	0.0622	0.0859	0.7202	0.0068	0.1159	0.0013	0.0434	0.0002
	2473			1-(1-enyl-palmitoyl)-2-oleoyl-GPC (P-16:0/18:1)*	LC/MS pos late	52478								1.35	1.64	1.52	1.98	1.5	1.36	0.87	0.89	0.85	1.04	1.07	1.02	0.95	1.22	1.03	1.05	1	1.25	1.15	1.07	0.95	1.24	0.93	0.93		1.4354e-08	4.1039e-08	0.7211	0.2322	0.3899	0.7202	0.0555	0.1621	0.0017	0.0459	0.0132
	2475			1-(1-enyl-stearoyl)-2-oleoyl-GPE (P-18:0/18:1)	LC/MS pos late	52614		HMDB11375						1.48	1.62	1.62	1.54	1.3	1.26	1.01	1	1.17	1.17	1.29	0.99	1.18	1	1.1	1.1	1.09	1.21	1.03	1.09	0.98	1.12	0.85	1.06		3.5067e-07	5.8178e-07	0.5228	0.1942	0.6268	0.749	0.0114	0.1159	0.0034	0.0547	0.0025
	2479			1-(1-enyl-palmitoyl)-2-arachidonoyl-GPC (P-16:0/20:4)*	LC/MS pos late	52689		HMDB11220						1.42	2.48	1.93	2.49	1.72	1.48	0.68	0.72	0.82	0.99	0.98	1.07	1.13	1.22	0.98	1.18	0.99	1.44	1.2	1.02	0.83	1.46	0.84	0.85		1.1238e-10	1.3729e-09	0.2271	0.1144	0.1442	0.7202	0.0453	0.1478	1.8176e-05	0.0075	0.0011
	2480			1-(1-enyl-palmitoyl)-2-linoleoyl-GPC (P-16:0/18:2)*	LC/MS pos late	52682		HMDB11211						1.5	1.82	1.62	2.22	1.83	1.63	0.89	0.92	0.92	1.03	1.01	1.03	1	1.12	0.98	1.08	0.99	1.37	1.27	1.1	0.92	1.37	0.93	0.87		3.2942e-10	2.5297e-09	0.5073	0.1916	0.5777	0.7314	0.0227	0.1193	0.001	0.0434	0.0107
	2484			1-(1-enyl-stearoyl)-2-arachidonoyl-GPE (P-18:0/20:4)*	LC/MS pos late	52475		HMDB05779	9547058					1.53	1.69	1.72	2.17	1.27	1.81	0.86	0.81	0.95	1.05	0.99	0.94	1.17	1.1	0.94	0.95	0.91	1.35	0.88	1.18	0.96	1.48	0.65	1.34		2.7966e-10	2.3686e-09	0.1506	0.0893	0.2935	0.7202	0.0107	0.1159	0.0019	0.0459	0.0007
	2499		Lysoplasmalogen	1-(1-enyl-palmitoyl)-GPC (P-16:0)*	LC/MS pos late	52474		HMDB10407	10917802					1.36	1.45	1.69	1.9	1.19	1.43	0.93	0.98	0.89	0.85	0.9	1.05	0.91	0.95	1.07	0.98	1.21	1.23	0.74	0.95	1.23	1.02	0.6	1.29		1.8397e-07	3.5317e-07	0.107	0.0729	0.4077	0.7202	0.0377	0.1396	0.0329	0.1451	0.0025
	2500			1-(1-enyl-palmitoyl)-GPE (P-16:0)*	LC/MS pos late	39270								1.46	1.35	1.53	1.65	1.03	1.68	1.03	1.03	1.08	1.02	0.97	1	1.05	0.94	0.95	0.96	1.09	1.22	0.72	1.11	1.14	1.12	0.59	1.54		4.5224e-07	7.322e-07	0.1527	0.0897	0.3011	0.7202	0.0177	0.1174	0.0582	0.1926	0.0066
	2502			1-(1-enyl-oleoyl)-GPE (P-18:1)*	LC/MS pos late	44621								1.48	1.31	1.18	1.58	1.23	1.5	1.06	1.19	1.07	0.96	1.07	1.12	0.9	0.9	1.11	0.94	0.95	1.14	0.8	1.08	1.01	1.2	0.7	1.35		3.6681e-08	8.4986e-08	0.1342	0.0838	0.4163	0.7202	0.0018	0.0819	0.0281	0.1369	0.1716
	2504			1-(1-enyl-stearoyl)-GPE (P-18:0)*	LC/MS pos late	39271								1.68	1.5	1.49	1.67	1.17	1.91	1.05	1.14	1.17	1.05	0.95	1.08	1.03	0.9	0.9	0.94	1.01	1.16	0.73	1.08	1.08	1.15	0.63	1.47		6.0316e-09	2.1932e-08	0.1749	0.097	0.4108	0.7202	0.0012	0.0819	0.0115	0.0861	0.0111
	2507		Glycerolipid Metabolism	glycerol	LC/MS neg	15122	C00116	HMDB00131	753					1.33	1.28	1.59	1.49	1.03	1.44	1	0.91	0.99	1.08	1.19	0.9	1.09	1.09	1.11	0.97	1.08	1.11	0.84	1.29	1.12	1.03	0.76	1.55		8.3788e-06	8.8657e-06	0.1503	0.0893	0.476	0.7272	0.06	0.1669	0.0993	0.2522	0.0044
	2508			glycerol 3-phosphate	LC/MS polar	43847	C00093	HMDB00126	754					0.61	0.69	2.72	0.71	0.46	0.37	0.99	0.92	1.35	1.7	2.23	0.93	1.47	1.27	1.31	1.12	4.07	1.56	1.28	1.35	3.65	0.38	0.82	1.06		0.0145	0.0066	0.0468	0.043	0.0009	0.4341	0.0842	0.1977	0.1894	0.3495	0.0015
	2513			glycerophosphoglycerol	LC/MS polar	48857	C03274		439964					1.22	0.85	1.03	1.58	1.13	1.12	1.14	0.9	0.85	0.96	1.04	0.79	0.95	1.13	1.09	0.8	0.76	1.1	0.89	0.96	0.95	1.45	0.81	1.08		0.0726	0.0268	0.3964	0.1648	0.2969	0.7202	0.2816	0.3624	0.3675	0.4808	0.4421
	2514		Monoacylglycerol	1-myristoylglycerol (14:0)	LC/MS neg	35625	C01885	HMDB11561	79050					1.73	1.25	0.88	1.26	1.3	1.58	1.1	1.32	0.96	0.89	0.86	1.2	0.72	0.94	0.97	0.8	0.67	0.7	0.68	0.79	0.84	1.04	0.97	1.17		0.0731	0.0268	0.7764	0.2434	0.8598	0.8121	0.1625	0.2765	0.776	0.6488	0.8072
	2518			1-palmitoleoylglycerol (16:1)*	LC/MS neg	52431		HMDB11565						0.97	0.75	1.15	1.5	1.69	0.86	1.18	1.03	0.75	0.83	1.16	0.87	0.73	1.11	1.4	0.9	1.21	1.15	1.45	1.02	1.35	0.95	1.26	0.71		0.6558	0.1623	0.9664	0.2808	0.6349	0.749	0.9376	0.5887	0.4715	0.5402	0.4653
	2521			1-oleoylglycerol (18:1)	LC/MS neg	21184		HMDB11567	5283468					1.04	1.29	1.33	1.37	1.21	0.58	1.08	0.8	0.79	1.04	1.68	0.74	0.98	1.32	1.61	1.34	1.03	1.04	1.21	0.94	0.76	1.01	1.17	0.77		0.3961	0.1091	0.7723	0.2434	0.1899	0.7202	0.9686	0.5949	0.5059	0.5563	0.2376
	2522			1-linoleoylglycerol (18:2)	LC/MS neg	27447			5283469					1.66	1.22	1.93	1	0.36	1.33	1.18	1.39	1.89	2.12	1.03	1.18	1.36	1.12	0.49	0.87	1.62	1.15	0.46	0.82	1.87	0.71	0.4	1.78		0.0728	0.0268	0.8306	0.2503	0.8643	0.8128	0.5052	0.457	0.6994	0.6153	0.0837
	2528			1-arachidonylglycerol (20:4)	LC/MS neg	34397	C13857	HMDB11549	5282281					1.11	1.65	0.99	1.05	1.13	1.25	0.8	1.17	0.93	0.8	1.08	1.46	0.8	0.86	1.34	1.19	1.04	0.88	0.82	1.21	0.87	0.84	0.93	1.49		0.5426	0.1376	0.963	0.2803	0.9592	0.8356	0.8347	0.5597	0.2748	0.4202	0.86
	2532			2-myristoylglycerol (14:0)	LC/MS neg	34383		HMDB11530	137938					0.86	0.81	0.73	1.46	1.22	1.39	0.81	1.04	0.7	0.85	0.81	1.29	0.67	1.21	0.95	0.76	0.88	1.19	1.2	1.29	1.15	1.35	1.01	1.08		0.7711	0.1864	0.7841	0.2454	0.4637	0.7262	0.5079	0.4572	0.6585	0.608	0.2845
	2533			2-palmitoylglycerol (16:0)	LC/MS neg	33419		HMDB11533	123409					0.92	1.56	1.09	0.71	1.17	0.55	0.7	0.97	1.43	0.81	1.61	1.38	1.47	0.57	1.99	1.19	1.14	1.09	1.02	0.95	0.96	0.96	0.93	0.93		0.8036	0.1925	0.7762	0.2434	0.6647	0.7528	0.7881	0.5485	0.32	0.4531	0.9947
	2534			2-palmitoleoylglycerol (16:1)*	LC/MS neg	52432		HMDB11565						0.99	0.74	0.95	1.65	1.56	0.8	1.14	1	0.67	0.74	1.13	0.88	0.67	1.1	1.52	0.85	0.96	1.12	1.17	0.91	1.13	1.17	1.04	0.78		0.8971	0.2086	0.9769	0.2829	0.5688	0.7314	0.9169	0.5852	0.3794	0.4917	0.9494
	2536			2-oleoylglycerol (18:1)	LC/MS neg	21232		HMDB11537	5319879					1.18	1.08	0.88	1.36	0.79	0.92	1.17	1.44	1.04	1.23	1.49	1.22	0.73	1.18	1.21	1.06	1.07	1.2	0.82	1.15	1	1.12	0.69	1.4		0.8794	0.2058	0.9514	0.2779	0.8423	0.8049	0.5022	0.4562	0.9799	0.696	0.8263
	2537			2-linoleoylglycerol (18:2)	LC/MS neg	32506		HMDB11538	5365676					1.23	3.04	1.66	1.39	0.72	1.41	0.65	0.78	1.2	1.21	0.96	1.2	1.53	1.01	0.79	1.62	1.06	1.36	0.71	1.1	0.66	1.28	0.52	1.56		0.0093	0.0044	0.9178	0.2713	0.7244	0.7613	0.54	0.4742	0.0796	0.2262	0.1237
	2540			2-docosahexaenoylglycerol (22:6)*	LC/MS neg	48675		HMDB11557						0.82	0.68	0.35	1.47	1.37	1.05	0.97	1.72	0.65	0.74	0.91	1.78	0.37	1.14	1.24	0.8	0.73	1.15	1.23	1.17	0.91	1.58	1.06	0.96		0.115	0.039	0.6622	0.2227	0.0281	0.67	0.2911	0.3681	0.262	0.4119	0.0009
	2552		Diacylglycerol	diacylglycerol (16:1/18:2 [2], 16:0/18:3 [1])*	LC/MS pos late	54966								0.82	0.86	1.88	1.39	0.75	0.96	1.02	0.58	0.78	0.92	1.27	0.57	1.35	1.18	1.37	1.07	1.33	1.32	0.84	1.48	1.25	1	0.64	1.75		0.4054	0.111	0.1713	0.0963	0.1116	0.7202	0.6952	0.5221	0.5652	0.5787	0.0153
	2570			palmitoyl-linoleoyl-glycerol (16:0/18:2) [2]*	LC/MS pos late	52634		HMDB07103						0.95	1.6	2.18	1.64	0.68	1.3	0.57	0.46	0.77	1.14	1.05	0.8	1.69	1.48	0.93	0.96	1.05	1.33	0.81	1.44	1.09	1.27	0.61	1.76		0.0138	0.0063	0.0335	0.034	0.0607	0.7202	0.8385	0.5597	0.0777	0.2248	0.0055
	2589			oleoyl-linoleoyl-glycerol (18:1/18:2) [2]	LC/MS pos late	46799		HMDB07219						1.04	1.45	2.6	1.91	0.86	1.45	0.71	0.52	0.79	0.99	1.01	0.73	1.52	1.25	1.02	0.99	1.3	1.45	0.81	1.41	1.32	1.11	0.56	1.73		0.0009	0.0006	0.2318	0.1155	0.0778	0.7202	0.8352	0.5597	0.2144	0.3695	0.0013
	2593			linoleoyl-linoleoyl-glycerol (18:2/18:2) [1]*	LC/MS pos late	54968		HMDB07248						0.74	2.37	5.16	2.41	0.83	1.95	0.4	0.47	0.81	0.76	0.49	1.17	1.73	0.94	0.65	1.27	3.23	2.61	0.84	1.3	2.55	0.81	0.32	1.54		0.0016	0.0009	0.2229	0.1137	0.4214	0.7202	0.7612	0.54	0.102	0.2522	0.0111
	2594			linoleoyl-linoleoyl-glycerol (18:2/18:2) [2]*	LC/MS pos late	54969		HMDB07248						0.52	1.45	3.7	1.55	0.54	1.28	0.39	0.28	0.65	0.8	0.64	0.73	2.27	1.24	0.81	1.1	2.04	1.93	0.83	1.59	1.86	0.95	0.43	1.93		0.1544	0.0505	0.3316	0.1442	0.0683	0.7202	0.3196	0.3838	0.4406	0.5237	0.0066
	2596			linoleoyl-linolenoyl-glycerol (18:2/18:3) [2]*	LC/MS pos late	54964		HMDB07250						0.64	1.16	2.47	1.64	0.45	1.09	0.45	0.31	0.51	0.86	0.81	0.69	1.62	1.68	0.95	0.82	1.22	1.31	0.6	1.38	1.48	1.08	0.46	2.3		0.3465	0.0991	0.241	0.1194	0.1542	0.7202	0.5936	0.4912	0.7302	0.6251	0.0431
	2600			stearoyl-arachidonoyl-glycerol (18:0/20:4) [2]*	LC/MS pos late	57449								0.79	0.96	0.9	0.86	0.66	0.69	0.75	0.69	0.72	0.95	1	0.92	1.05	1.31	1.05	0.92	0.79	0.79	0.8	0.87	0.86	1	1.02	1.09		0.0017	0.001	0.0434	0.0412	0.5369	0.7314	0.1438	0.2557	0.9777	0.696	0.3057
	2602			oleoyl-arachidonoyl-glycerol (18:1/20:4) [2]*	LC/MS pos late	54961		HMDB07228						0.75	0.71	0.63	0.9	0.84	0.72	0.97	0.85	0.84	0.95	1.14	0.88	0.98	1.13	1.21	0.92	0.72	1.01	1.07	1.1	0.78	1.4	1.05	1.03		5.919e-05	4.85e-05	0.0236	0.026	0.5198	0.7314	0.0708	0.183	0.0425	0.1636	0.0038
	2606			stearoyl-docosahexaenoyl-glycerol (18:0/22:6) [2]*	LC/MS pos late	57368								0.81	0.92	0.86	0.93	0.84	0.68	0.72	0.84	0.77	0.81	1.02	1.18	0.91	1.06	1.25	0.81	0.89	0.88	0.85	0.85	1.1	0.99	0.96	1.01		0.0303	0.0125	0.4052	0.1674	0.6384	0.749	0.1634	0.2767	0.9368	0.6795	0.3844
	2608			linoleoyl-docosahexaenoyl-glycerol (18:2/22:6) [2]*	LC/MS pos late	54950		HMDB07266						1.11	1.36	1.4	1.75	1.05	1.24	0.74	0.71	0.63	0.74	1.06	0.96	0.89	1.17	1.44	0.91	0.9	0.99	0.7	1.19	0.99	1.1	0.7	1.7		0.0089	0.0043	0.1765	0.097	0.7126	0.7613	0.67	0.5142	0.1647	0.3247	0.0928
	2658		Sphingolipid Synthesis	sphinganine	LC/MS pos late	17769	C00836	HMDB00269	3126					1.46	1.47	1.52	1.91	1.26	1.38	0.93	0.91	0.97	1.02	1.06	0.97	1.06	1.05	1.04	0.95	0.95	1.27	0.88	1	1.01	1.34	0.69	1.14		1.4027e-07	2.8559e-07	0.4409	0.1736	0.5801	0.7314	0.0193	0.1183	0.0075	0.0697	0.0101
	2660			sphingadienine	LC/MS pos late	57426			6449795					1.37	1.2	1.25	2.7	1.25	1.15	1.15	1.08	0.83	1.17	1.06	0.94	0.76	1.42	0.9	1.01	0.99	1.63	1.07	0.89	0.98	1.65	0.66	0.83		4.3113e-06	5.1271e-06	0.5443	0.1983	0.0033	0.6201	0.0424	0.144	0.1528	0.3161	0.3025
	2664		Dihydroceramides	N-palmitoyl-sphinganine (d18:0/16:0)	LC/MS pos late	52604		HMDB11760	5283572					1.69	1.51	1.9	2	1.79	2.19	1.13	1	1.16	0.96	0.95	0.89	1.16	0.83	0.99	1	1.12	1.37	1.02	1.23	1.12	1.22	0.74	1.21		2.3689e-07	4.3607e-07	0.5307	0.1958	0.9963	0.8356	0.0215	0.1193	0.0486	0.1711	0.0107
	2672		Ceramides	N-palmitoyl-sphingosine (d18:1/16:0)	LC/MS pos late	44877		HMDB04949	5283564					1.45	1.5	1.89	1.89	1.35	1.98	0.99	0.98	1.08	0.94	0.8	0.99	1.1	0.87	0.84	1.03	1.28	1.41	0.88	1.08	1.24	1.11	0.62	1.23		7.7817e-10	5.012e-09	0.0501	0.0445	0.4327	0.7202	0.0219	0.1193	0.0156	0.0992	0.0002
	2676			N-stearoyl-sphingosine (d18:1/18:0)*	LC/MS pos late	54979		HMDB04950	5283565					1.08	1.2	1.13	1.15	1.13	1.15	0.93	1.02	1	1.01	0.93	1.09	0.99	1.01	0.92	1.04	1.06	1.07	1.06	0.99	1.02	1.01	0.99	0.93		0.0007	0.0005	0.6458	0.2197	0.9746	0.8356	0.338	0.3967	0.0343	0.1478	0.2249
	2683			N-stearoyl-sphingadienine (d18:2/18:0)*	LC/MS pos late	57417								1.18	1.25	1.23	1.1	1.1	1.05	1.01	1.05	1.13	1.05	0.98	1.04	1.07	0.93	0.94	1.07	1.09	1.05	0.98	0.87	1.03	0.96	0.93	0.89		4.68e-05	3.9335e-05	0.045	0.042	0.5089	0.7314	0.0302	0.13	0.005	0.0584	0.0101
	2699			ceramide (d18:1/17:0, d17:1/18:0)*	LC/MS pos late	57434								1.33	1.51	1.35	1.45	1.32	1.27	0.97	1.07	1.04	1	0.98	1.11	0.97	0.95	0.99	1.1	1.1	1.14	0.99	0.95	0.99	1.05	0.87	0.95		7.8159e-09	2.5617e-08	0.4404	0.1736	0.8475	0.8066	0.0098	0.1159	0.0004	0.0434	0.0103
	2701			ceramide (d18:1/20:0, d16:1/22:0, d20:1/18:0)*	LC/MS pos late	57440								1.44	1.59	1.55	1.58	1.45	1.84	0.91	0.98	1.12	0.98	0.76	1.07	1.15	0.87	0.78	1.01	1.05	1.23	0.99	0.98	1.04	1.17	0.8	0.99		2.9283e-08	7.1546e-08	0.2057	0.1068	0.9372	0.8356	0.0304	0.13	0.0079	0.0697	0.0069
	2703			ceramide (d18:2/24:1, d18:1/24:2)*	LC/MS pos late	57443								1.51	1.78	2.02	2.35	1.44	1.63	0.87	0.86	0.91	0.92	0.91	0.99	1.06	1.02	0.98	1.03	1.15	1.41	0.88	0.98	1.12	1.23	0.62	1.11		5.9442e-11	1.0375e-09	0.4461	0.1748	0.2376	0.7202	0.0126	0.1159	0.0009	0.0434	6.7205e-05
	2707		Hexosylceramides (HCER)	glycosyl-N-palmitoyl-sphingosine (d18:1/16:0)	LC/MS pos late	53013								3.7	3.3	5.04	12.37	1.67	12.48	1	0.9	0.86	0.86	0.86	0.9	0.95	1	1	0.89	1.23	2.86	0.39	2.88	1.38	2.32	0.14	7.47		7.8097e-08	1.7204e-07	0.226	0.1144	0.206	0.7202	0.0185	0.1183	0.049	0.1711	0.0066
	2708			glycosyl-N-stearoyl-sphingosine (d18:1/18:0)	LC/MS pos late	52234								2.07	2.64	3.14	2.84	2.13	1.48	1.05	1.05	1.1	1.13	1.39	1	1.04	1.03	1.23	1.33	1.59	1.5	1.16	0.99	1.19	0.94	0.77	0.85		2.5348e-08	6.5506e-08	0.824	0.2494	0.443	0.7202	0.012	0.1159	0.0074	0.0697	0.0004
	2713			glycosyl-N-nervonoyl-sphingosine (d18:1/24:1)*	LC/MS pos late	57369								1.57	1.63	1.69	1.78	1.29	1.22	1.06	1.1	1.04	1.09	1.36	1.04	0.94	1.05	1.25	1.09	1.19	1.18	0.9	1.06	1.08	0.99	0.76	1.17		3.6568e-06	4.4271e-06	0.8128	0.2477	0.446	0.7202	0.019	0.1183	0.01	0.0768	0.0066
	2714			glycosyl-N-(2-hydroxynervonoyl)-sphingosine (d18:1/24:1(2OH))*	LC/MS pos late	57444								1.84	1.78	2.35	2.09	1.31	1.42	1.37	1	1.15	1.09	1.47	0.73	1.15	0.94	1.35	1.33	1.28	1.31	0.77	1.13	0.97	1.02	0.59	1.46		5.0392e-05	4.206e-05	0.6872	0.2291	0.57	0.7314	0.061	0.1672	0.0894	0.2372	0.0027
	2728			glycosyl ceramide (d18:1/20:0, d16:1/22:0)*	LC/MS pos late	57595								1.65	1.67	1.77	1.75	1.43	1.31	1.09	1.15	1.12	1.08	1.37	1.06	0.97	0.96	1.28	1.11	1.24	1.19	0.94	1.09	1.12	0.96	0.78	1.16		6.179e-06	6.8954e-06	0.8054	0.2462	0.7464	0.7722	0.0238	0.1193	0.0163	0.1004	0.0095
	2732			glycosyl ceramide (d18:2/24:1, d18:1/24:2)*	LC/MS pos late	57453								1.67	1.87	2.27	2	1.41	1.33	1.02	0.99	1.07	1.08	1.37	0.97	1.08	1.01	1.27	1.15	1.35	1.28	0.91	1.09	1.17	0.95	0.71	1.2		1.018e-06	1.5032e-06	0.8205	0.249	0.3594	0.7202	0.02	0.1183	0.0056	0.059	0.0016
	2737		Lactosylceramides (LCER)	lactosyl-N-palmitoyl-sphingosine (d18:1/16:0)	LC/MS pos late	53010								1.59	1.81	2.91	4.52	1.31	3.11	0.65	0.58	0.46	0.79	0.93	0.9	0.8	1.7	1.18	0.74	1.06	1.32	0.65	1.82	1.45	1.24	0.49	2.79		3.4432e-09	1.446e-08	0.0604	0.051	0.0269	0.67	0.1209	0.2356	0.0473	0.1711	0.0002
	2745		Glycosphingolipid Sulfates	3-sulfo-nervonoyl-galactosylceramide (d18:1/24:1)	LC/MS polar	52621								1.51	1.5	1.8	1.59	1.26	1.09	1.16	1.05	1	1.1	1.43	0.91	0.95	1.1	1.3	1.15	1.26	1.05	0.92	1.03	1.09	0.84	0.88	1.12		0.0001	0.0001	0.8338	0.2508	0.3667	0.7202	0.0486	0.1512	0.038	0.1565	0.0052
	2749		Dihydrosphingomyelins	palmitoyl dihydrosphingomyelin (d18:0/16:0)*	LC/MS pos late	52434			9939965					1.32	1.44	1.67	1.99	1.23	1.68	0.88	0.82	0.8	0.87	1.01	0.94	0.97	1.08	1.17	0.96	1.04	1.21	0.81	1.29	1.09	1.16	0.67	1.59		1.9809e-08	5.4326e-08	0.3346	0.1451	0.2575	0.7202	0.0553	0.1621	0.019	0.1054	0.001
	2750			behenoyl dihydrosphingomyelin (d18:0/22:0)*	LC/MS pos late	57331		HMDB12091						1.48	1.67	1.76	1.7	1.24	1.27	0.94	1.05	1.06	1.1	1.3	1.12	1	1.05	1.18	1.06	1.25	1.22	0.93	1.12	1.18	0.97	0.76	1.21		6.8387e-07	1.0686e-06	0.6447	0.2197	0.3967	0.7202	0.0292	0.13	0.0038	0.055	0.0016
	2751			sphingomyelin (d18:0/18:0, d19:0/17:0)*	LC/MS pos late	57473		HMDB12087						1.26	1.44	1.39	1.4	1.04	1.19	0.86	0.94	0.98	1.12	1.1	1.09	1.04	1.14	0.98	0.98	1.03	1.08	0.92	1.03	1.05	1.04	0.85	1.13		1.2224e-06	1.7475e-06	0.5275	0.1951	0.1933	0.7202	0.0339	0.134	0.0013	0.0434	0.0023
	2752			sphingomyelin (d18:0/20:0, d16:0/22:0)*	LC/MS pos late	57476								1.61	1.85	1.8	1.72	1.28	1.25	0.91	0.97	1.07	1.13	1.23	1.06	1.1	1.06	1.09	1.05	1.08	1.14	0.9	0.96	1.03	1.06	0.78	1.07		1.2152e-08	3.6288e-08	0.8763	0.2627	0.2197	0.7202	0.003	0.0819	0.0003	0.0434	0.0005
	2753		Sphingomyelins	palmitoyl sphingomyelin (d18:1/16:0)	LC/MS pos late	37506			9939941					1.16	1.22	1.41	1.48	1.07	1.42	0.94	0.88	0.9	0.95	0.95	0.93	1.02	1.06	1.01	0.99	1.07	1.15	0.87	1.17	1.08	1.07	0.76	1.35		4.7776e-06	5.5828e-06	0.7034	0.2302	0.3297	0.7202	0.1768	0.2825	0.0886	0.2372	0.004
	2754			hydroxypalmitoyl sphingomyelin (d18:1/16:0(OH))**	LC/MS pos late	62851								1.26	1.03	1.72	1.53	1.25	1.22	1.18	0.84	0.96	0.95	1.1	0.71	1.15	0.99	1.15	0.97	1.15	1.17	0.95	1.06	1.19	1.02	0.81	1.12		2.1254e-06	2.773e-06	0.6346	0.2187	0.0873	0.7202	0.0653	0.1737	0.7211	0.6218	8.7742e-05
	2755			stearoyl sphingomyelin (d18:1/18:0)	LC/MS pos late	19503	C00550	HMDB01348	6453725					1.02	0.99	0.87	0.87	0.99	0.86	0.95	1.02	0.99	0.99	1.05	1.07	0.97	1	1.06	0.92	0.88	0.84	0.96	0.89	0.95	0.96	1.14	0.93		0.0042	0.0022	0.3149	0.1416	0.1301	0.7202	0.724	0.5281	0.8312	0.6579	0.024
	2756			behenoyl sphingomyelin (d18:1/22:0)*	LC/MS pos late	48492		HMDB12103						1.2	1.29	1.43	1.54	1.07	1.3	0.98	0.94	0.96	1.04	1	0.96	1.02	1.08	0.96	1.05	1.12	1.24	0.92	1.08	1.07	1.11	0.75	1.17		6.1634e-06	6.8954e-06	0.8989	0.2675	0.3656	0.7202	0.1432	0.2557	0.0459	0.1711	0.0046
	2757			tricosanoyl sphingomyelin (d18:1/23:0)*	LC/MS pos late	52436		HMDB12105						1.14	1.23	1.36	1.6	1.04	1.18	0.98	0.92	0.88	0.98	1.05	0.94	0.96	1.11	1.07	1.06	1.09	1.23	0.89	1.08	1.04	1.13	0.72	1.21		2.4935e-06	3.1913e-06	0.6467	0.2197	0.0521	0.7202	0.1833	0.2825	0.0437	0.1657	0.003
	2758			lignoceroyl sphingomyelin (d18:1/24:0)	LC/MS pos late	57330								1.54	1.33	1.37	1.8	1.13	1.01	0.99	0.9	0.96	1.03	1.32	0.9	1.07	1.08	1.28	0.85	0.8	1.12	0.76	0.86	0.94	1.4	0.68	1.14		0.0002	0.0001	0.4582	0.1777	0.1669	0.7202	0.0177	0.1174	0.1308	0.2893	0.0618
	2760			sphingomyelin (d18:2/23:1)*	LC/MS pos late	57482								1.91	2.31	2.76	3.4	1.74	1.95	1.02	0.75	0.81	0.74	1.2	0.74	1.07	0.92	1.62	1.23	1.09	1.44	0.68	1.23	0.88	1.32	0.47	1.82		8.8641e-10	5.2479e-09	0.0975	0.0694	0.3822	0.7202	0.0075	0.1159	0.0039	0.055	0.0004
	2763			sphingomyelin (d18:1/14:0, d16:1/16:0)*	LC/MS pos late	42463		HMDB12097	11433862					1.19	1.05	1.28	1.71	1.01	1.03	1.09	0.91	0.82	0.98	1.16	0.84	0.9	1.2	1.18	0.97	0.98	1.18	0.83	1	1.02	1.2	0.71	1.2		0.0005	0.0003	0.418	0.1704	0.0164	0.6459	0.1311	0.2477	0.5654	0.5787	0.0319
	2765			sphingomyelin (d17:1/16:0, d18:1/15:0, d16:1/17:0)*	LC/MS pos late	52433								1.68	1.75	1.85	2.52	1.66	1.64	0.97	0.92	0.86	0.91	1.15	0.95	0.93	1.07	1.26	1.01	1.01	1.28	0.9	1.12	1	1.27	0.7	1.24		2.094e-12	1.176e-10	0.555	0.2009	0.2765	0.7202	0.0014	0.0819	0.0008	0.0434	0.0003
	2767			sphingomyelin (d18:2/16:0, d18:1/16:1)*	LC/MS pos late	42459								1.29	1.29	1.38	1.7	1.25	1.2	0.98	0.95	0.92	0.94	1.09	0.97	0.97	1.02	1.16	0.98	1.01	1.21	0.91	1.01	1.04	1.19	0.76	1.11		1.0694e-09	5.6454e-09	0.4311	0.1724	0.0982	0.7202	0.01	0.1159	0.0094	0.0768	0.0015
	2768			sphingomyelin (d18:1/17:0, d17:1/18:0, d19:1/16:0)	LC/MS pos late	52615								1.23	1.21	1.13	1.23	1.14	1.04	0.96	0.98	0.94	0.99	1.11	1.01	0.96	1.06	1.12	0.94	0.9	0.94	0.92	0.93	0.95	1.04	0.98	1.01		1.4144e-05	1.4079e-05	0.5379	0.1972	0.5373	0.7314	0.009	0.1159	0.013	0.0893	0.1028
	2769			sphingomyelin (d18:1/18:1, d18:2/18:0)	LC/MS pos late	37529		HMDB12101	6443882					1.06	1	0.93	0.81	0.88	0.82	0.98	1	1.02	1.05	1.07	1.03	1.02	1.03	1.02	0.92	0.88	0.78	0.87	0.82	0.96	0.89	1.12	0.95		0.0003	0.0002	0.1515	0.0896	0.0094	0.6201	0.329	0.39	0.9869	0.6969	0.2167
	2770			sphingomyelin (d18:1/19:0, d19:1/18:0)*	LC/MS pos late	57475								1.04	1.1	0.96	1.22	1.19	0.92	0.97	1.03	0.88	0.96	1.1	1.07	0.86	1.08	1.15	1.02	0.95	1.03	1.09	0.97	0.93	1.08	1.06	0.89		0.169	0.0546	0.956	0.2787	0.291	0.7202	0.7545	0.54	0.3247	0.4533	0.6624
	2771			sphingomyelin (d18:1/20:0, d16:1/22:0)*	LC/MS pos late	48490		HMDB12102						1.34	1.37	1.38	1.5	1.15	1.34	0.99	0.96	1.03	1.05	1.03	0.97	1.08	1.02	0.98	1.01	0.99	1.15	0.9	1.03	0.98	1.17	0.78	1.14		1.7876e-07	3.4815e-07	0.7756	0.2434	0.6872	0.7561	0.0201	0.1183	0.0093	0.0768	0.0058
	2772			sphingomyelin (d18:1/20:1, d18:2/20:0)*	LC/MS pos late	48491								1.45	1.08	1.3	1.19	1	1.05	1.16	0.93	1.24	1.02	1.07	0.8	1.34	0.82	1.05	0.86	0.83	1.01	0.7	0.78	0.96	1.23	0.69	1.11		0.1242	0.0415	0.3513	0.1501	0.9225	0.8356	0.1331	0.2502	0.59	0.5791	0.6256
	2774			sphingomyelin (d18:1/21:0, d17:1/22:0, d16:1/23:0)*	LC/MS pos late	52495								1.21	1.22	1.23	1.5	1.1	1.13	1.06	1.05	0.96	1	1.11	0.99	0.91	1.05	1.11	1.07	1.08	1.19	0.91	1.03	1	1.1	0.77	1.13		1.8826e-06	2.5299e-06	0.4539	0.1769	0.1866	0.7202	0.0574	0.1651	0.0353	0.1495	0.0186
	2776			sphingomyelin (d18:1/22:1, d18:2/22:0, d16:1/24:1)*	LC/MS pos late	48493		HMDB12104						1.32	1.28	1.56	1.69	1.08	1.28	1.05	0.93	0.95	1.04	1.06	0.88	1.02	1.1	1.02	1.02	1.09	1.21	0.86	1.03	1.08	1.11	0.71	1.2		1.4548e-07	2.9179e-07	0.8247	0.2494	0.1167	0.7202	0.026	0.1264	0.0495	0.1711	0.0005
	2778			sphingomyelin (d18:2/23:0, d18:1/23:1, d17:1/24:1)*	LC/MS pos late	52435								1.36	1.45	1.88	2.24	1.23	1.43	1.03	0.9	0.87	1	1.12	0.87	0.96	1.15	1.12	1.11	1.24	1.43	0.9	1.18	1.13	1.15	0.63	1.31		2.539e-10	2.3686e-09	0.5175	0.1935	0.0186	0.6571	0.0294	0.13	0.0098	0.0768	2.5305e-05
	2779			sphingomyelin (d18:1/24:1, d18:2/24:0)*	LC/MS pos late	47153		HMDB12107						1.45	1.51	1.67	2.26	1.27	1.54	0.99	0.94	0.88	1	1.11	0.95	0.94	1.13	1.11	1.03	1.08	1.38	0.88	1.18	1.05	1.27	0.64	1.34		8.982e-10	5.2479e-09	0.6445	0.2197	0.1081	0.7202	0.0131	0.1159	0.0079	0.0697	0.0008
	2780			sphingomyelin (d18:2/24:1, d18:1/24:2)*	LC/MS pos late	52437								1.37	1.51	1.89	2.25	1.22	1.57	0.9	0.79	0.8	0.94	1.04	0.88	1.01	1.17	1.11	0.99	1.09	1.32	0.84	1.19	1.1	1.21	0.64	1.42		1.1034e-08	3.3698e-08	0.6505	0.2205	0.1058	0.7202	0.0452	0.1478	0.0147	0.098	0.0003
	2809		Sphingosines	sphingosine	LC/MS pos late	17747	C00319	HMDB00252	5353955					1.44	1.43	1.5	2.53	1.68	1.81	1.06	1.06	0.86	0.81	0.83	1	0.8	0.95	1.01	1.06	1.11	1.5	0.95	1.04	1.05	1.35	0.63	1.09		1.4406e-10	1.6132e-09	0.1718	0.0963	0.1545	0.7202	0.0153	0.1159	0.0308	0.1398	0.013
	2827		Mevalonate Metabolism	3-hydroxy-3-methylglutarate	LC/MS polar	531	C03761	HMDB00355	1662					0.79	1.59	2.41	1.67	1.15	1.81	0.76	0.59	0.79	0.65	0.6	0.78	1.32	0.82	0.93	1.52	1.81	1.65	0.94	1.37	1.19	0.92	0.57	1.47		0.001	0.0006	0.7151	0.2322	0.2457	0.7202	0.6798	0.518	0.0849	0.2355	0.0094
	2842		Sterol	cholesterol	LC/MS pos late	63	C00187	HMDB00067	11025495					1.34	1.34	1.31	1.81	1.28	1.18	0.91	0.97	0.92	0.96	1.01	1.06	0.95	1.05	1.05	0.91	0.94	1.24	0.91	0.89	1.04	1.31	0.74	0.97		2.8201e-10	2.3686e-09	0.1874	0.101	0.0533	0.7202	0.0027	0.0819	0.0042	0.0556	0.0059
	2866			4-cholesten-3-one	LC/MS pos late	38125	C00599	HMDB00921	91477					1.12	1.31	1.65	1.87	1.16	1.38	1	0.91	0.85	0.9	0.97	0.9	0.93	1.06	1.08	1.17	1.33	1.41	0.92	1.2	1.14	1.06	0.65	1.29		9.2594e-06	9.6456e-06	0.5439	0.1983	0.2247	0.7202	0.4422	0.4363	0.0717	0.2179	0.0053
	2870			campesterol	LC/MS pos late	33997	C01789	HMDB02869	173183					1.86	1.35	1.53	2.19	1.59	2.19	0.81	0.95	0.99	0.88	0.75	1.18	1.04	0.89	0.85	0.59	0.78	1.16	0.75	0.88	1.33	1.48	0.65	1.18		9.1998e-06	9.6456e-06	0.4066	0.1674	0.6095	0.7451	0.0138	0.1159	0.3425	0.4658	0.147
	2887			7-hydroxycholesterol (alpha or beta)	LC/MS pos late	47890		HMDB06119	107722					1.18	0.92	0.9	1.05	0.82	0.82	1.19	1.4	1.05	1.18	1.17	1.18	0.75	1.12	0.99	0.93	1.07	0.94	0.82	0.81	1.16	0.88	0.87	0.98		0.2957	0.0868	0.5199	0.1936	0.555	0.7314	0.3983	0.4176	0.6873	0.6119	0.4048
	3050		Primary Bile Acid Metabolism	taurocholate	LC/MS neg	18497	C05122	HMDB00036	6675					0.58	0.66	0.63	0.36	1.85	0.38	1.1	1.68	1.12	0.91	1.58	1.54	0.66	0.82	1.73	1.24	1.81	0.69	2.89	1.03	1.46	0.38	4.2	0.35		0.3879	0.1077	0.4586	0.1777	0.8858	0.8252	0.4786	0.4523	0.9005	0.6723	0.4822
	3061			tauro-beta-muricholate	LC/MS neg	33983		HMDB00932	168408					0.5	0.49	0.47	0.24	1.66	0.4	1.46	1.61	1.11	0.91	1.32	1.1	0.69	0.82	1.46	1.45	1.52	0.53	3.03	1.06	1.05	0.35	5.67	0.35		0.1546	0.0505	0.5824	0.2073	0.6463	0.749	0.3871	0.4129	0.9046	0.6727	0.2371
	3073		Secondary Bile Acid Metabolism	deoxycholate	LC/MS neg	1114	C04483	HMDB00626	222528					0.84	2.46	0.84	3.02	1.41	2.57	0.29	0.29	0.34	0.4	0.34	1	1.21	1.15	0.86	0.84	0.28	1.24	0.67	1.05	0.34	4.36	0.54	1.57		0.0147	0.0067	0.1253	0.0799	0.5205	0.7314	0.6067	0.4956	0.4674	0.5402	0.7759
	3694	Nucleotide	Purine Metabolism, (Hypo)Xanthine/Inosine containing	AICA ribonucleotide	LC/MS pos early	38325	C04677	HMDB01517	65110					0.78	0.81	1.14	1.4	1.35	2.88	1	1.11	0.86	0.76	0.85	1.11	0.77	0.89	1.11	1.04	1.63	1.54	1.32	3.14	1.57	0.94	0.86	2.37		0.4074	0.1111	0.5498	0.1999	0.3894	0.7202	0.3813	0.4129	0.3923	0.499	0.7175
	3697			inosine 5'-monophosphate (IMP)	LC/MS neg	2133	C00130	HMDB00175	8582					1.07	0.91	0.83	0.96	1.01	0.79	1.04	1.03	0.95	1	1.13	0.99	0.92	1.05	1.13	0.88	0.8	0.84	0.94	0.83	0.9	1.06	1.11	0.89		0.0275	0.0115	0.5368	0.1972	0.1353	0.7202	0.4162	0.4235	0.2753	0.4202	0.0352
	3698			inosine	LC/MS neg	1123	C00294	HMDB00195	6021					1.11	1.04	1.29	1.44	1.22	1.39	1.02	0.95	0.94	0.88	0.94	0.93	0.99	0.94	1.07	0.95	1.1	1.21	0.96	1.18	1.15	1.11	0.79	1.22		2.2813e-06	2.9478e-06	0.3259	0.1436	0.1729	0.7202	0.2618	0.3534	0.6872	0.6119	0.0169
	3699			hypoxanthine	LC/MS neg	3127	C00262	HMDB00157	790					1.27	1.34	1.62	1.84	1.29	1.85	1.06	1.09	1.11	0.88	0.72	1.03	1.02	0.8	0.81	1.11	1.39	1.6	0.9	1.05	1.25	1.15	0.56	1.16		3.067e-08	7.3597e-08	0.0004	0.0009	0.2304	0.7202	0.1417	0.2545	0.0815	0.2291	0.0028
	3700			xanthine	LC/MS pos early	3147	C00385	HMDB00292	1188					1.29	1.5	1.74	2.17	1.5	2.26	0.95	0.96	0.97	0.83	0.74	1.02	1.01	0.86	0.88	1.1	1.3	1.64	0.97	1.29	1.17	1.26	0.59	1.32		2.1462e-10	2.2185e-09	0.0484	0.044	0.1694	0.7202	0.1189	0.2356	0.018	0.1034	0.0013
	3701			xanthosine 5'-monophosphate (xmp)	LC/MS neg	12024	C00655	HMDB01554	73323					1.21	0.94	0.83	0.85	1.04	0.71	1.2	1.14	1.08	1.18	1.29	0.96	0.95	1.09	1.09	0.93	0.78	0.76	1.01	0.75	0.84	0.97	1.33	0.74		0.1069	0.0365	0.4545	0.1769	0.07	0.7202	0.1246	0.2393	0.5759	0.5787	0.1448
	3706			2'-deoxyinosine	LC/MS neg	15076	C05512	HMDB00071	65058					1.7	1.52	2.64	3.21	1.64	1.79	1.22	0.78	0.76	0.87	1.36	0.64	0.97	1.15	1.56	1.09	1.22	1.43	0.84	1.44	1.11	1.17	0.59	1.7		6.6533e-05	5.3538e-05	0.7881	0.2456	0.8425	0.8049	0.1401	0.2541	0.2382	0.3908	0.059
	3708			urate	LC/MS pos early	1604	C00366	HMDB00289	1175					2.18	0.78	3.13	8	0.94	1.74	1.16	0.28	1.08	1.72	1.58	0.24	3.9	1.59	0.92	0.42	0.4	3.96	0.74	1.26	0.96	9.96	0.19	1.7		0.0103	0.0049	0.0043	0.0066	0.0947	0.7202	0.0874	0.2013	0.895	0.6723	0.1978
	3710			allantoin	LC/MS polar	1107	C02350	HMDB00462	204					0.97	1.14	1.52	1.53	0.97	1.32	1.1	1.09	1.02	0.88	0.81	0.99	0.93	0.87	0.92	1.29	1.71	1.61	0.88	1.11	1.33	0.94	0.55	1.26		0.02	0.0087	0.0605	0.051	0.4758	0.7272	0.9759	0.5981	0.5444	0.5733	0.0828
	3711			allantoic acid	LC/MS polar	33434	C00499	HMDB01209	203					1.19	1.13	1.64	1.29	1.13	1.32	1.42	0.97	1.06	0.87	0.87	0.68	1.09	0.82	1.01	1.35	1.34	1.15	0.83	0.97	0.99	0.86	0.72	1.18		0.0187	0.0082	0.1059	0.0729	0.8132	0.8007	0.3909	0.4153	0.6358	0.6015	0.0309
	3715		Purine Metabolism, Adenine containing	adenosine 5'-diphosphate (ADP)	LC/MS neg	3108	C00008	HMDB01341	6022					1.04	1.11	1.15	1.03	1.17	1.14	1.02	1.09	1.02	0.92	0.94	1.07	0.94	0.9	1.02	1.09	1.2	1.02	1.04	1.03	1.1	0.85	1.02	1		0.0424	0.0168	0.4165	0.1703	0.9486	0.8356	0.7278	0.5281	0.283	0.4254	0.2772
	3716			adenosine 5'-monophosphate (AMP)	LC/MS pos early	32342	C00020	HMDB00045	6083					1.07	1.25	1.45	1.44	0.97	1.08	0.86	0.85	0.83	0.9	0.92	1	0.97	1.09	1.01	1	1.16	1.12	0.82	0.93	1.16	0.97	0.73	1.14		0.004	0.0021	0.6212	0.2166	0.1287	0.7202	0.8089	0.5597	0.1	0.2522	0.0112
	3717			adenosine 3'-monophosphate (3'-AMP)	LC/MS neg	35142	C01367	HMDB03540	41211					1.14	1.29	1.89	3.39	0.92	1.94	0.79	0.55	0.55	0.74	1	0.7	0.99	1.35	1.34	0.9	0.92	1.64	0.6	1.7	1.02	1.79	0.36	2.83		0.0178	0.0078	0.138	0.0855	0.1976	0.7202	0.9284	0.587	0.8437	0.6607	0.1403
	3718			adenosine 2'-monophosphate (2'-AMP)	LC/MS neg	36815	C00946	HMDB11617	94136					1.14	0.93	0.92	1.89	1.12	1.97	0.88	0.63	0.6	0.7	0.95	0.72	0.94	1.18	1.35	0.72	0.51	0.99	0.69	1.65	0.71	1.95	0.7	2.37		0.0614	0.0234	0.0009	0.0018	0.107	0.7202	0.6213	0.4996	0.6802	0.6119	0.5228
	3721			adenosine 3',5'-diphosphate	LC/MS neg	15691	C00054	HMDB00061	159296					0.88	0.97	0.66	0.83	1	0.8	0.97	0.94	0.92	0.92	1.14	0.96	0.98	1	1.24	1.08	0.7	0.87	1.05	1.05	0.65	1.23	1.21	1		0.0009	0.0006	0.0132	0.0165	0.1794	0.7202	0.2748	0.3592	0.8332	0.6579	0.0006
	3723			adenosine	LC/MS pos early	555	C00212	HMDB00050	60961					0.95	1.14	0.96	0.69	0.94	1.18	0.88	1.14	1.33	0.93	0.67	1.3	1.17	0.7	0.72	1.05	1.14	0.97	0.92	0.83	1.09	0.85	0.96	0.9		0.4457	0.1188	0.0016	0.003	0.2443	0.7202	0.717	0.5265	0.4852	0.5481	0.7702
	3724			adenine	LC/MS pos early	554	C00147	HMDB00034	190					1.12	1.53	0.53	0.15	0.54	0.9	1.88	7.94	13.15	4.03	1.25	4.22	1.66	0.31	0.31	2.59	3.77	1.83	1.94	1.01	1.46	0.48	1.06	0.52		0.0105	0.0049	9.3466e-06	4.4795e-05	0.0131	0.6201	0.759	0.54	0.718	0.6218	0.1395
	3729			N1-methyladenosine	LC/MS pos early	15650	C02494	HMDB03331	27476					1.44	1.27	2.09	1.82	1.2	1.5	1.3	1.35	1.19	0.8	0.72	1.04	0.88	0.67	0.91	1.14	1.96	1.5	0.66	0.75	1.72	0.76	0.44	1.14		2.094e-05	1.9541e-05	2.4988e-05	9.9297e-05	0.4987	0.7314	0.0894	0.2027	0.2409	0.3922	0.0051
	3752		Purine Metabolism, Guanine containing	guanosine 5'- monophosphate (5'-GMP)	LC/MS pos early	2849	C00144	HMDB01397	6804					1.11	0.99	0.93	1.11	1.09	0.96	1.03	1.13	0.98	0.97	1.01	1.1	0.87	1	1.03	0.92	0.95	0.98	0.95	0.87	1.03	1.04	0.97	0.91		0.3747	0.1051	0.4232	0.1718	0.1537	0.7202	0.1214	0.2356	0.89	0.6715	0.1588
	3757			guanosine	LC/MS neg	1573	C00387	HMDB00133	6802					1.13	1.01	1.43	1.66	1.3	1.39	1.14	1.07	1.04	0.83	0.92	0.94	0.97	0.8	1.11	1.02	1.36	1.53	0.95	1.13	1.33	1.13	0.62	1.19		0.0001	7.7105e-05	0.0189	0.0225	0.2247	0.7202	0.369	0.4075	0.9945	0.6969	0.0322
	3758			guanine	LC/MS pos early	32352	C00242	HMDB00132	764					1.39	1.05	1.66	1.45	0.89	1.11	1.6	1.44	1.45	1.12	1.66	0.9	1.01	0.77	1.48	1.21	1.72	1.52	0.72	1.32	1.42	0.88	0.47	1.84		0.0518	0.0201	0.0104	0.0135	0.796	0.7959	0.1818	0.2825	0.7399	0.632	0.1199
	3760			7-methylguanine	LC/MS pos early	35114	C02242	HMDB00897	11361					0.91	1.31	1.98	1.69	0.98	2.45	1.57	1.64	1.36	0.71	0.48	1.05	0.83	0.52	0.67	2.25	3.57	2.52	0.76	1.28	1.59	0.71	0.3	1.67		0.0077	0.0038	5.1516e-05	0.0002	0.3876	0.7202	0.8904	0.5813	0.4905	0.5517	0.1884
	3774			2'-deoxyguanosine	LC/MS neg	1411	C00330	HMDB00085	187790					1.78	1.28	3.12	2.24	0.8	1.33	1.96	1.08	1.02	1.49	1.98	0.55	0.94	1.46	1.33	1.41	1.9	1.28	0.67	1.48	1.35	0.67	0.52	2.22		0.017	0.0075	0.4159	0.1703	0.6459	0.749	0.3013	0.3736	0.4512	0.5287	0.0561
	3779		Pyrimidine Metabolism, Orotate containing	orotate	LC/MS polar	1505	C00295	HMDB00226	967					0.89	0.99	1.75	1.84	0.72	2.06	1.1	0.79	0.94	0.91	0.57	0.72	1.18	0.97	0.63	1.22	1.56	1.94	0.73	1.32	1.28	1.24	0.38	1.8		0.0724	0.0268	0.5624	0.203	0.164	0.7202	0.9227	0.5854	0.9752	0.696	0.2144
	3781			orotidine	LC/MS polar	35172		HMDB00788	92751					1.27	1.12	1.5	2.55	1.09	1.59	1.08	0.85	0.73	0.77	0.84	0.79	0.86	1.05	1.09	0.95	1.01	1.47	0.66	1.04	1.06	1.46	0.45	1.58		0.0037	0.002	0.3354	0.1451	0.1752	0.7202	0.6067	0.4956	0.6981	0.6153	0.1898
	3784		Pyrimidine Metabolism, Uracil containing	uridine 5'-triphosphate (UTP)	LC/MS neg	33448	C00075	HMDB00285	6133					1.32	0.69	0.67	1.13	0.78	0.59	1.26	1.03	0.94	1.03	1.47	0.81	0.92	1.1	1.42	0.66	0.52	0.81	0.61	0.65	0.79	1.54	0.76	1.07		0.1836	0.0582	0.6913	0.2291	0.2669	0.7202	0.2762	0.3594	0.2088	0.3674	0.3489
	3785			uridine 5'-diphosphate (UDP)	LC/MS neg	5345	C00015	HMDB00295	6031					1.16	0.85	0.74	0.94	0.96	0.67	1.21	1.03	1.1	1.05	1.25	0.85	1.07	0.95	1.19	0.9	0.66	0.89	0.87	0.73	0.74	1.35	0.98	0.84		0.0974	0.034	0.7151	0.2322	0.3505	0.7202	0.4131	0.4235	0.3322	0.4579	0.1691
	3786			uridine 5'-monophosphate (UMP)	LC/MS polar	2856	C00105	HMDB00288	6030					1.05	0.91	0.82	0.84	1.08	0.93	0.97	0.91	0.85	0.96	0.99	0.94	0.94	1.12	1.03	0.84	0.71	0.69	0.99	0.88	0.84	0.97	1.45	0.88		0.1431	0.0473	0.008	0.0112	0.5137	0.7314	0.7817	0.5464	0.4425	0.5237	0.112
	3791			uridine	LC/MS neg	606	C00299	HMDB00296	6029					1.42	1.36	1.58	1.81	1.66	1.83	1.18	1.33	1.12	0.93	0.87	1.13	0.84	0.83	0.94	1.13	1.48	1.43	1.09	1.13	1.31	0.96	0.77	1.03		3.0153e-07	5.1291e-07	0.0355	0.0353	0.8351	0.8049	0.0593	0.1668	0.1306	0.2893	0.0242
	3792			uracil	LC/MS polar	605	C00106	HMDB00300	1174					2.42	3.27	4.45	8.64	2	4.6	0.95	0.94	0.98	0.73	0.68	0.99	1.04	0.74	0.93	1.29	1.73	3.5	0.6	1.29	1.35	2.02	0.17	2.14		5.3309e-09	2.107e-08	0.0359	0.0353	0.32	0.7202	0.0411	0.1435	0.0129	0.0893	0.0008
	3793			pseudouridine	LC/MS neg	33442	C02067	HMDB00767	15047					0.98	1.25	1.44	1.6	1.09	1.42	1.26	1.7	1.14	0.73	0.71	1.34	0.67	0.64	0.97	1.6	2.48	1.85	0.81	1.02	1.55	0.75	0.44	1.26		0.0011	0.0007	3.1789e-10	1.0863e-08	0.3421	0.7202	0.8579	0.5706	0.3258	0.4533	0.0452
	3794			5,6-dihydrouridine	LC/MS neg	61833			94312					0.97	1.17	1.22	1.64	0.52	1.03	1.46	1.98	1.17	0.87	0.85	1.36	0.59	0.74	0.97	1.76	2.49	1.99	0.47	0.9	1.42	0.8	0.24	1.91		0.8197	0.1952	1.1088e-08	2.1052e-07	0.0298	0.67	0.9541	0.5928	0.8325	0.6579	0.4903
	3807			2'-deoxyuridine	LC/MS neg	52602	C00526	HMDB00012	13712					1.13	1.33	1.23	1.74	1.35	1.21	0.76	0.79	0.58	0.77	0.92	1.04	0.73	1.33	1.2	0.89	0.85	0.89	0.91	0.99	0.96	1.04	1.03	1.08		2.903e-07	5.0834e-07	0.0029	0.0048	0.1543	0.7202	0.1941	0.287	0.0187	0.1054	0.1022
	3810			3-ureidopropionate	LC/MS pos early	3155	C02642	HMDB00026	111					0.5	1.53	1.91	1.77	0.86	1.98	0.58	0.66	0.84	0.83	0.5	1.14	1.28	0.99	0.61	1.78	2.53	3.01	1.44	2	1.42	1.19	0.48	1.39		0.0776	0.0283	0.3998	0.1658	0.2034	0.7202	0.1981	0.2904	0.2458	0.397	0.2941
	3811			beta-alanine	LC/MS pos early	55	C00099	HMDB00056	239					0.91	0.89	0.88	0.98	0.95	0.9	0.99	1	0.98	1.01	0.97	1.01	0.98	1.02	0.96	0.97	0.97	1.06	1.05	0.96	1	1.1	0.99	0.91		1.0619e-05	1.0893e-05	0.2587	0.1264	0.4507	0.7219	0.0323	0.1308	0.0075	0.0697	0.0046
	3818		Pyrimidine Metabolism, Cytidine containing	cytidine 5'-monophosphate (5'-CMP)	LC/MS pos early	2372	C00055	HMDB00095	6131					1.1	0.99	0.8	1.04	1.19	0.98	0.97	1	0.89	0.9	0.96	1.03	0.9	1	1.07	0.86	0.72	0.84	0.96	0.85	0.84	1.16	1.15	0.88		0.9877	0.2246	0.2057	0.1068	0.0974	0.7202	0.3722	0.4075	0.8313	0.6579	0.0172
	3822			cytidine	LC/MS pos early	514	C00475	HMDB00089	6175					1.7	1.46	2.01	2.26	1.66	1.79	1.48	1.67	1.39	1.04	0.89	1.13	0.84	0.74	0.86	1.27	1.98	1.86	1.01	0.94	1.56	0.94	0.55	0.92		1.159e-06	1.6747e-06	0.0003	0.0007	0.8033	0.7999	0.0364	0.1375	0.1546	0.3179	0.0113
	3832			2'-deoxycytidine	LC/MS pos early	15949	C00881	HMDB00014	13711					2.05	1.76	2.48	2.35	1.57	1.29	1.34	1.03	1.18	1.02	1.59	0.77	1.14	0.86	1.56	1.15	1.25	1.36	0.79	1.01	1.09	1.09	0.58	1.28		1.2609e-07	2.6475e-07	0.3267	0.1436	0.524	0.7314	0.0058	0.1158	0.0173	0.1023	0.0023
	3843		Pyrimidine Metabolism, Thymine containing	thymidine	LC/MS neg	2183	C00214	HMDB00273	5789					1.3	1.27	1.44	1.84	1.35	1.39	0.96	0.96	0.81	0.83	1.01	1	0.84	1.03	1.21	0.94	1.06	1.14	0.86	1.07	1.13	1.07	0.75	1.25		2.0665e-06	2.7225e-06	0.4819	0.1846	0.5839	0.7314	0.0747	0.188	0.1797	0.3371	0.0436
	3848		Purine and Pyrimidine Metabolism	methylphosphate	LC/MS pos early	37070		HMDB61711	13130					1.02	1.06	0.9	1.17	0.95	1.03	0.89	1.12	0.92	1.04	1.09	1.27	0.82	1.12	1.05	0.92	1	1.07	0.97	1.11	1.08	1.07	0.91	1.14		0.8289	0.1961	0.1466	0.0891	0.7158	0.7613	0.9316	0.5875	0.682	0.6119	0.3389
	3869	Cofactors and Vitamins	Nicotinate and Nicotinamide Metabolism	nicotinamide	LC/MS pos early	594	C00153	HMDB01406	936					1.03	0.94	0.97	0.94	0.96	0.91	1.06	1.04	1.02	1.04	1.05	0.98	0.98	1.02	1.01	0.96	0.98	0.94	0.97	0.93	1.02	0.95	1.04	0.96		0.0952	0.0334	0.9711	0.2817	0.855	0.8098	0.702	0.5221	0.3266	0.4533	0.6037
	3872			nicotinamide riboside	LC/MS pos early	33013	C03150	HMDB00855	439924					0.87	0.66	0.9	0.85	1.09	1.1	1.16	0.94	0.83	1.09	0.98	0.81	0.89	1.31	0.89	0.88	0.97	0.81	1.37	1.24	1.1	0.84	1.68	0.9		0.1616	0.0523	0.2208	0.113	0.569	0.7314	0.4491	0.4391	0.0397	0.1593	0.6877
	3873			nicotinamide adenine dinucleotide (NAD+)	LC/MS pos early	5278	C00003	HMDB00902	5893					0.43	0.79	0.56	0.22	0.51	0.63	1.08	2.8	1.87	1.23	0.73	2.59	0.67	0.66	0.6	2	3.69	0.95	1.47	1.08	1.84	0.26	1.55	0.74		7.8307e-05	6.1899e-05	0.0006	0.0013	0.5505	0.7314	0.0933	0.2069	0.2243	0.3735	0.1003
	3880			nicotinamide N-oxide	LC/MS pos early	39582		HMDB02730	72661					0.64	0.47	0.63	0.65	0.53	1.04	1.51	1.75	1.07	0.89	0.72	1.16	0.61	0.83	0.8	1.12	1.73	1.09	0.75	1.17	1.55	0.63	0.69	1.57		6.2682e-06	6.9043e-06	0.0017	0.0031	0.2145	0.7202	0.0624	0.1685	0.0007	0.0434	0.0322
	3881			1-methylnicotinamide	LC/MS pos early	27665	C02918	HMDB00699	10129985					1.38	2.12	2.51	2.04	1.34	4.26	1.18	1.45	1.43	1.08	0.44	1.23	0.99	0.76	0.41	1.81	2.64	2.11	1.05	1.35	1.46	0.8	0.5	1.29		0.0004	0.0003	0.1432	0.0874	0.5233	0.7314	0.6273	0.4996	0.2899	0.4343	0.1436
	3886			trigonelline (N'-methylnicotinate)	LC/MS pos early	32401	C01004	HMDB00875	5570					0.73	0.73	0.91	0.78	0.74	1.01	1.09	0.85	0.93	0.99	0.89	0.78	1.1	1.07	0.9	1.08	1.05	0.98	1	1.23	0.97	0.94	1.02	1.23		0.0015	0.0009	0.7964	0.2456	0.5461	0.7314	0.0742	0.188	0.0223	0.1169	0.4871
	3888			N1-Methyl-2-pyridone-5-carboxamide	LC/MS pos early	40469	C05842	HMDB04193	69698					1.27	1.33	2.21	1.66	1.16	2.1	1.53	1.49	1.18	0.79	0.79	0.97	0.79	0.67	1	1.61	2.6	1.54	0.73	1.31	1.62	0.59	0.47	1.8		0.0001	0.0001	0.0002	0.0004	0.3184	0.7202	0.3479	0.4005	0.5802	0.5787	0.0147
	3889			N1-Methyl-4-pyridone-3-carboxamide	LC/MS pos early	57584	C05843	HMDB04194	440810					1.74	1.59	2.35	1.75	1.53	2.82	1.76	1.64	1.33	0.77	0.74	0.93	0.81	0.57	0.96	1.61	2.21	1.34	0.67	1.2	1.37	0.61	0.5	1.77		1.3136e-07	2.7157e-07	3.3405e-05	0.0001	0.5769	0.7314	0.0219	0.1193	0.1648	0.3247	0.0068
	3890			adenosine 5'-diphosphoribose (ADP-ribose)	LC/MS pos early	558	C00301	HMDB01178	192					1.95	1.23	1.61	2.26	1.41	0.85	1.54	1.58	0.98	1.61	1.75	1.03	0.62	1.65	1.09	0.97	1.3	1.13	1.17	0.76	1.35	0.87	1.03	0.65		0.0253	0.0107	0.4329	0.1724	0.4368	0.7202	0.0173	0.1174	0.9928	0.6969	0.2577
	3894		Riboflavin Metabolism	flavin adenine dinucleotide (FAD)	LC/MS neg	2134	C00016	HMDB01248	643975					0.96	0.92	1.17	1.22	0.93	1.05	1.08	1.12	1.09	0.93	0.84	1.03	0.98	0.85	0.9	1.04	1.36	1.39	0.9	0.92	1.31	1.02	0.64	1.02		0.5376	0.1366	0.0004	0.0009	0.5258	0.7314	0.9493	0.5927	0.45	0.5287	0.2273
	3897		Pantothenate and CoA Metabolism	pantothenate	LC/MS neg	1508	C00864	HMDB00210	6613					0.71	0.94	0.84	0.9	0.88	0.86	0.86	0.94	0.87	0.91	1.01	1.09	0.92	1.05	1.1	1.15	1.13	1.11	1.13	1.24	0.98	0.99	1.02	1.09		0.0015	0.0009	0.6571	0.2221	0.6653	0.7528	0.0057	0.1158	0.5841	0.5787	0.1438
	3899			pantetheine	LC/MS polar	57555	C00831		439322					1.31	1.44	0.47	0.6	0.9	1.05	0.57	0.92	0.75	1.11	1.59	1.61	0.82	1.48	1.43	0.63	0.33	0.34	0.77	1.28	0.52	1.05	2.23	1.66		0.3568	0.1012	0.0164	0.0199	0.5703	0.7314	0.3975	0.4176	0.7645	0.6411	0.1776
	3900			phosphopantetheine	LC/MS neg	15504	C01134	HMDB01416	987					1.14	1.36	0.63	0.77	0.88	0.87	0.59	0.62	0.6	1.38	1.86	1.05	0.97	2.3	1.34	0.7	0.34	0.41	1.07	1.42	0.49	1.19	2.63	1.33		0.4999	0.1296	3.3924e-05	0.0001	0.908	0.8356	0.7838	0.5466	0.9142	0.6771	0.2482
	3911		Ascorbate and Aldarate Metabolism	dehydroascorbate	LC/MS neg	34302	C05422	HMDB01264	835					1.24	0.87	0.84	1.24	1.06	1.22	1.09	1.16	1.17	0.99	0.9	1.07	1.01	0.85	0.91	0.77	0.78	1.16	0.84	0.89	1.02	1.48	0.73	1.05		0.4654	0.1229	0.3127	0.1416	0.3281	0.7202	0.1893	0.2859	0.4416	0.5237	0.2175
	3912			threonate	LC/MS polar	27738	C01620	HMDB00943	151152					0.85	0.65	1.15	0.92	0.81	0.85	1.29	0.95	0.92	0.85	0.9	0.73	0.97	0.93	1.05	0.99	1.27	0.99	0.81	0.9	1.29	0.78	0.81	1.12		0.034	0.014	0.1165	0.0771	0.2727	0.7202	0.3696	0.4075	0.0234	0.1202	0.2748
	3915			oxalate (ethanedioate)	LC/MS neg	20694	C00209	HMDB02329	971					1.04	1	1.03	1.13	0.96	1.02	1.03	1.16	1.09	1.03	0.94	1.13	0.94	0.94	0.91	0.99	1.14	1.18	0.94	0.92	1.15	1.04	0.8	0.98		0.3814	0.1065	0.0003	0.0007	0.7021	0.7612	0.5626	0.4784	0.9645	0.6923	0.824
	3916			gulonate*	LC/MS polar	46957	C00257	HMDB03290	9794176					0.53	0.84	1.6	1.21	0.81	1.74	0.86	0.82	0.91	0.66	0.48	0.96	1.11	0.73	0.72	1.37	2.5	2.09	1.02	1.57	1.82	0.84	0.49	1.54		0.6078	0.1515	0.3589	0.1514	0.228	0.7202	0.175	0.2825	0.5551	0.5787	0.3519
	3918		Tocopherol Metabolism	alpha-tocopherol	LC/MS pos late	1561	C02477	HMDB01893	14985					1.75	1.87	1.47	3.2	1.37	1.85	0.68	0.79	0.58	1.06	1.15	1.16	0.74	1.82	1.09	0.73	0.66	1.07	0.83	1.22	0.9	1.62	0.78	1.47		7.9483e-06	8.477e-06	0.073	0.0577	0.5298	0.7314	0.036	0.1375	0.0386	0.1565	0.1813
	3975		Thiamine Metabolism	thiamin (Vitamin B1)	LC/MS pos early	5341	C00378	HMDB00235	1130					0.8	1.33	1.65	1.5	1.04	1.43	0.69	0.63	0.83	0.82	0.77	0.91	1.32	0.99	0.94	1.16	1.3	1.57	1.07	1.4	1.12	1.2	0.69	1.3		0.0232	0.0099	0.6886	0.2291	0.0813	0.7202	0.1024	0.2214	0.2164	0.3696	0.0206
	3976			thiamin monophosphate	LC/MS pos early	15798	C01081	HMDB02666	3382778					1.02	1.18	2.18	1.61	1.01	1.13	0.98	0.89	1.16	1.01	0.85	0.91	1.31	0.87	0.84	1.12	1.88	1.82	0.99	0.94	1.68	0.97	0.54	0.95		0.0244	0.0104	0.1422	0.0874	0.1601	0.7202	0.907	0.5827	0.6662	0.608	0.0061
	4000		Vitamin B6 Metabolism	pyridoxamine phosphate	LC/MS pos early	3138	C00647	HMDB01555	1053					0.96	0.86	1	0.97	0.94	0.91	1.04	1.04	0.97	0.89	0.92	1	0.93	0.92	1.03	0.93	1.09	0.98	0.87	0.87	1.17	0.9	0.89	0.99		0.0393	0.0158	0.0052	0.0078	0.7224	0.7613	0.6357	0.5018	0.0487	0.1711	0.9767
	4001			pyridoxal phosphate	LC/MS neg	5331	C00018	HMDB01491	1051					1.39	1.36	1.36	1.16	1.18	1.18	1.29	1.97	1.73	1.14	0.88	1.52	0.88	0.66	0.77	1.27	1.93	1.45	0.98	0.75	1.52	0.75	0.67	0.77		0.0127	0.0059	3.1612e-06	2.1606e-05	0.981	0.8356	0.1338	0.2502	0.2057	0.3661	0.2001
	4002			pyridoxal	LC/MS pos early	1651	C00250	HMDB01545	1050					0.74	1.21	1.78	2.11	0.67	2.24	0.78	0.79	0.96	1.08	0.87	1.01	1.22	1.12	0.81	1.28	1.89	2.74	0.97	2.64	1.48	1.45	0.36	2.71		0.0195	0.0085	0.0999	0.0705	0.0075	0.6201	0.3621	0.4075	0.443	0.5237	0.0553
	4003			pyridoxate	LC/MS neg	31555	C00847	HMDB00017	6723					0.87	1.26	1.87	1.75	0.91	1.82	1.24	1.07	1.01	0.92	0.68	0.86	0.95	0.91	0.73	1.8	2.3	2.04	0.97	1.42	1.28	0.89	0.48	1.46		0.0118	0.0055	0.0914	0.0667	0.2834	0.7202	0.7039	0.5221	0.3096	0.4476	0.0833
	4005	Xenobiotics	Benzoate Metabolism	hippurate	LC/MS neg	15753	C01586	HMDB00714	464					0.52	1.58	2.28	1.68	1.14	2.1	1.02	0.62	0.65	0.51	0.46	0.61	1.05	0.78	0.9	3.11	2.72	2.12	1.12	1.86	0.88	0.78	0.53	1.66		0.0675	0.0255	0.3735	0.156	0.3699	0.7202	0.2587	0.3519	0.5368	0.5706	0.2284
	4009			2-hydroxyhippurate (salicylurate)	LC/MS neg	18281	C07588	HMDB00840	10253					0.31	0.99	4	1.39	0.37	3.21	1.07	0.4	0.75	1.1	0.31	0.37	1.88	1.46	0.28	3.44	5.18	3.4	1.31	3.21	1.51	0.66	0.38	2.46		0.4731	0.1239	0.6814	0.2283	0.0643	0.7202	0.0698	0.1817	0.942	0.6821	0.0532
	4013			4-hydroxyhippurate	LC/MS neg	35527		HMDB13678	151012					0.35	1.56	3.07	2.09	0.71	2.01	0.88	0.53	0.75	0.58	0.41	0.61	1.4	0.77	0.71	3.95	4.73	4.52	1.19	2.39	1.2	0.95	0.26	2.01		0.1876	0.059	0.3133	0.1416	0.1677	0.7202	0.1477	0.2575	0.6156	0.5865	0.1268
	4019			benzoate	LC/MS neg	15778	C00180	HMDB01870	243					1.01	0.96	1.01	1.59	1.06	1.04	1.11	1.01	0.87	0.88	0.93	0.92	0.86	1.01	1.06	1.05	1.01	1.36	0.91	0.96	0.96	1.34	0.67	1.05		0.0838	0.0302	0.4319	0.1724	0.1976	0.7202	0.9037	0.5827	0.8309	0.6579	0.8032
	4037			catechol sulfate	LC/MS neg	35320		HMDB59724	3083879					0.5	1.21	2.63	1.34	0.85	2.49	1.12	0.5	0.86	0.91	0.47	0.45	1.7	1.06	0.51	2.72	2.65	2.3	1.55	2.32	0.97	0.87	0.67	1.5		0.1575	0.0514	0.695	0.2297	0.1466	0.7202	0.2017	0.2932	0.708	0.6163	0.1003
	4040			guaiacol sulfate	LC/MS neg	46111		HMDB60013	22473					0.34	0.98	3.88	0.95	0.37	1.91	1.41	0.4	1.25	1.41	0.71	0.28	3.14	1.13	0.5	4.01	4.47	3.42	1.5	3.91	1.11	0.77	0.44	2.6		0.7507	0.1821	0.7007	0.2302	0.0684	0.7202	0.14	0.2541	0.6859	0.6119	0.0721
	4044			4-methylcatechol sulfate	LC/MS neg	46146								0.57	0.46	2.04	1.03	0.26	2.29	2.54	0.93	1.32	2.04	0.56	0.36	1.43	1.54	0.27	2.06	3.31	2.39	0.95	2.25	1.61	0.72	0.4	2.38		0.9655	0.2211	0.567	0.204	0.4846	0.7312	0.5441	0.4766	0.2951	0.4405	0.4975
	4082			p-cresol sulfate	LC/MS neg	36103		HMDB11635	4615423					1.24	0.61	2.94	4.13	1.24	1.85	3.19	2.34	2.11	0.68	0.83	0.73	0.9	0.32	1.21	1.57	5.54	7.02	0.68	1.23	3.53	1.27	0.1	1.81		0.0131	0.0061	0.0043	0.0067	0.4013	0.7202	0.6649	0.5139	0.9023	0.6723	0.2335
	4090			phenylpropionylglycine	LC/MS neg	35434		HMDB00860	152323					0.3	0.9	1.45	1.06	1.08	1.74	0.75	0.42	0.57	0.41	0.36	0.57	1.34	0.72	0.88	2.22	2.03	1.98	1.46	2.06	0.91	0.98	0.74	1.42		0.7998	0.1919	0.8031	0.2462	0.2945	0.7202	0.0865	0.2013	0.6432	0.6051	0.7967
	4093			3-(3-hydroxyphenyl)propionate sulfate	LC/MS neg	45415			187488					0.47	0.85	2.93	1.41	0.4	2.78	2.37	0.69	1.13	2.12	0.51	0.29	1.64	1.87	0.24	4.23	4.28	3.37	1.78	2.98	1.01	0.79	0.53	1.68		0.6087	0.1515	0.2714	0.1306	0.2676	0.7202	0.4747	0.451	0.9141	0.6771	0.4061
	4098			3-phenylpropionate (hydrocinnamate)	LC/MS neg	15749	C05629	HMDB00764	107					0.69	1.02	1.6	1.76	1.52	1.17	0.66	0.33	0.54	0.65	0.83	0.49	1.65	1.19	1.28	0.98	0.76	1.39	1.43	1.41	0.78	1.83	1.03	0.98		0.0979	0.0341	0.0245	0.0268	0.5955	0.7374	0.5156	0.4612	0.7924	0.6543	0.2405
	4232		Food Component/Plant	3-formylindole	LC/MS pos early	62863	C08493	HMDB29737	10256					0.9	0.87	1.01	1.02	0.89	0.8	1.19	1.14	0.84	0.95	0.97	0.96	0.73	1.14	1.01	1.16	1.3	0.95	0.95	0.86	1.12	0.74	1	0.91		0.0689	0.0258	0.0091	0.0122	0.902	0.8344	0.4362	0.4344	0.3776	0.4909	0.8811
	4254			gluconate	LC/MS polar	587	C00257	HMDB00625	10690					0.84	1.23	0.99	0.91	0.87	1.29	0.84	0.91	0.95	1.31	1.21	1.08	1.04	1.38	0.92	1.23	1.08	1.03	1.36	1.85	0.87	0.96	1.32	1.36		0.9579	0.2204	0.0952	0.0686	0.7599	0.7739	0.4385	0.4344	0.3541	0.4752	0.8862
	4301			cinnamoylglycine	LC/MS neg	38637		HMDB11621	709625					0.44	1.17	1.45	1.28	1.15	1.63	1.13	0.78	0.64	0.42	0.45	0.68	0.83	0.65	1.08	3.05	2.58	1.89	1.1	1.69	0.85	0.73	0.58	1.53		0.4601	0.1219	0.3188	0.1426	0.5264	0.7314	0.2188	0.307	0.8642	0.664	0.8221
	4318			daidzein	LC/MS neg	32453	C10208	HMDB03312	5281708					0.48	0.97	2.67	1.93	1.07	3.24	0.61	0.26	0.83	0.63	0.39	0.43	3.16	0.75	0.61	1.22	1.45	3.32	1.39	2.59	1.19	2.28	0.42	1.86		0.0416	0.0167	0.0893	0.0661	0.1676	0.7202	0.3073	0.3767	0.8299	0.6579	0.2069
	4321			genistein sulfate*	LC/MS neg	62061								0.43	1.04	1.39	1.57	0.92	1.83	0.67	0.31	0.7	0.67	0.48	0.46	2.27	0.96	0.72	1.61	0.99	2.53	1.43	2.04	0.61	2.56	0.56	1.43		0.8901	0.2076	0.1485	0.0893	0.5025	0.7314	0.147	0.2575	0.8291	0.6579	0.7959
	4333			equol glucuronide	LC/MS neg	41948								0.69	1.37	2.55	2.13	0.75	1.64	1.85	0.97	0.67	1.15	0.73	0.53	0.69	1.71	0.63	3.68	3.61	2.09	1.26	1.73	0.98	0.58	0.6	1.38		0.2081	0.0647	0.6609	0.2227	0.6589	0.7528	0.8007	0.5562	0.5397	0.5721	0.2845
	4334			equol sulfate	LC/MS neg	40478								0.64	1.27	2.01	1.38	0.86	1.32	0.74	0.49	0.65	0.65	0.68	0.67	1.31	1.01	1.05	1.47	1.55	1.4	0.88	1.42	1.06	0.9	0.63	1.62		0.4914	0.128	0.72	0.2322	0.4441	0.7202	0.2119	0.2997	0.8301	0.6579	0.1659
	4335			ergothioneine	LC/MS pos early	37459	C05570	HMDB03045	3032311					1.02	0.83	0.6	1.09	0.54	1	0.74	0.82	1.07	1.19	1.22	1.12	1.29	1.12	1.03	0.6	0.49	1.14	0.63	1.2	0.81	2.33	0.55	1.9		0.0475	0.0187	0.0063	0.0092	0.5174	0.7314	0.969	0.5949	0.6046	0.58	0.0486
	4341			fagomine	LC/MS pos early	63270	C10144		72259					0.42	0.41	0.2	0.12	0.34	0.35	0.99	1.39	1.28	1.15	0.87	1.4	0.92	0.9	0.76	0.98	0.64	0.37	0.92	0.72	0.66	0.58	2.48	0.79		1.8323e-11	4.9245e-10	0.8161	0.2481	0.2821	0.7202	0.0147	0.1159	0.0043	0.0556	7.501e-05
	4343			ferulic acid 4-sulfate	LC/MS neg	47114		HMDB29200	6305574					0.17	1.36	3.22	1.97	0.75	3.9	0.61	0.37	0.86	0.72	0.24	0.6	2.35	0.84	0.33	4.98	7.08	10.16	3.24	5.63	1.42	1.43	0.32	1.74		0.3855	0.1073	0.4307	0.1724	0.0947	0.7202	0.0471	0.1506	0.6006	0.58	0.2185
	4370			histidine betaine (hercynine)*	LC/MS pos early	62278			3083620					0.41	0.35	1.03	0.44	0.41	0.51	0.96	0.76	0.78	0.67	0.86	0.79	1.02	0.86	1.28	0.83	1.93	0.84	0.67	1.06	2.33	0.43	0.8	1.58		2.5355e-06	3.2144e-06	0.6255	0.2177	0.639	0.749	0.0045	0.1009	0.0067	0.0679	0.5164
	4395			mannonate*	LC/MS polar	62864			3246006					0.93	1.05	1.32	1.1	0.82	1.27	0.96	0.98	0.96	0.93	0.8	1.02	0.98	0.96	0.86	1.08	1.39	1.14	0.82	1.09	1.28	0.82	0.72	1.33		0.4078	0.1111	0.1905	0.1016	0.2498	0.7202	0.4938	0.4536	0.8692	0.6644	0.071
	4484			stachydrine	LC/MS pos early	34384	C10172	HMDB04827	115244					0.7	0.83	1.34	0.9	0.89	1.28	0.83	0.72	0.71	0.72	0.81	0.87	0.99	1	1.14	0.98	1.38	0.92	0.9	1.48	1.41	0.66	0.98	1.64		0.5224	0.1338	0.2049	0.1068	0.2946	0.7202	0.1454	0.2559	0.2684	0.4187	0.2595
	4510			methyl glucopyranoside (alpha + beta)	LC/MS neg	46144								0.77	1.19	1.48	1.59	1.19	2.19	0.47	0.69	0.43	0.52	0.76	1.46	0.62	1.22	1.47	0.74	1.33	0.88	0.8	2.17	1.8	0.66	0.91	2.71		0.1769	0.0566	0.0102	0.0133	0.6057	0.7445	0.4811	0.4523	0.7044	0.6157	0.8227
	4541			daidzein sulfate (2)	LC/MS neg	48728								0.44	1.06	1.37	1.64	0.84	2.13	0.85	0.37	0.79	0.8	0.45	0.43	2.14	1.01	0.57	2.06	1.16	2.97	1.54	2.21	0.56	2.56	0.52	1.43		0.8995	0.2088	0.3221	0.143	0.5325	0.7314	0.1868	0.2854	0.8585	0.6638	0.9993
	5059		Drug - Topical Agents	salicylate	LC/MS polar	1515	C00805	HMDB01895	338					1.25	0.55	2.08	1.17	0.62	1.32	1.27	0.55	1.22	1.7	0.87	0.43	2.23	1.4	0.51	0.56	0.91	1.14	0.84	0.92	1.63	1.25	0.74	1.09		0.8411	0.198	0.1237	0.0798	0.154	0.7202	0.5543	0.4784	0.221	0.3729	0.1008
	5061			2,6-dihydroxybenzoic acid	LC/MS neg	63042		HMDB13676	9338					0.72	0.77	1.86	1.47	0.92	1.44	1.35	0.63	0.84	0.9	0.84	0.47	1.34	1.07	0.93	1.44	1.61	1.72	1.14	1.67	1.12	1.06	0.66	1.46		0.3692	0.1042	0.7989	0.246	0.4371	0.7202	0.4445	0.4374	0.5927	0.5793	0.1339
	5137		Chemical	sulfate*	LC/MS neg	46960	C00059	HMDB01448	1118					1.08	1.28	1.36	1.46	1.16	1.3	1.03	1.11	1.06	0.89	0.79	1.07	0.96	0.84	0.89	1.23	1.39	1.44	0.95	0.95	1.14	1.03	0.66	1		1.5227e-05	1.4827e-05	8.7712e-05	0.0002	0.6125	0.7467	0.4052	0.4206	0.0597	0.1958	0.0177
	5159			2-aminophenol sulfate	LC/MS neg	43266		HMDB61116	181670					0.56	1.18	2.23	1.52	0.88	2.07	1.21	0.53	0.94	0.92	0.54	0.44	1.76	0.99	0.58	2.58	2.13	2.56	1.45	2	0.83	1.2	0.57	1.38		0.1878	0.059	0.5891	0.2088	0.307	0.7202	0.2785	0.3611	0.8262	0.6579	0.1632
	5260			1,2,3-benzenetriol sulfate (2)	LC/MS neg	48762								0.67	1.67	4.24	1.56	1.09	3.55	1.15	0.38	1.33	1.77	0.73	0.33	3.53	1.33	0.42	2.87	2.38	3.07	2.87	3.87	0.83	1.29	0.93	1.35		0.0062	0.0031	0.1068	0.0729	0.2449	0.7202	0.5705	0.4787	0.307	0.447	0.0158
	5263			3-hydroxypyridine sulfate	LC/MS neg	48448								0.89	0.67	1.73	2.05	0.82	1.13	2.24	0.97	1.21	0.89	0.92	0.43	1.24	0.74	1.03	1.7	1.9	2.79	0.82	1.17	1.12	1.47	0.29	1.42		0.3302	0.0946	0.1348	0.0838	0.5807	0.7314	0.7079	0.5221	0.8365	0.6579	0.2263
	5278			thioproline	LC/MS pos early	53231			93176					1.46	1.38	1.12	2.08	1.41	1.58	0.87	1.03	0.77	0.92	0.82	1.18	0.75	1.19	0.9	0.81	0.79	1.1	0.88	0.89	0.97	1.39	0.8	1.01		0.0011	0.0007	0.9034	0.2675	0.8086	0.8007	0.1753	0.2825	0.1475	0.3106	0.7618
	5372	Partially Characterized Molecules	Partially Characterized Molecules	pentose acid*	LC/MS polar	63264								0.52	0.92	1.89	1.74	0.88	1.68	0.81	0.48	0.6	0.84	0.6	0.6	1.24	1.41	0.72	1.42	1.74	1.99	1.42	1.95	1.23	1.14	0.72	1.37		0.6575	0.1624	0.8778	0.2627	0.0821	0.7202	0.0367	0.1375	0.5498	0.576	0.2252
[truncated: 73 more columns]

## Sheet: Plasma statistics
	University of Manchester UMAN-01-18VW Circadian differences in a collagen-induced arthritis model mouse plasma
	Heat map of statistically significant biochemicals profiled in this study.
											Fold of Change
											Two Way ANOVA			ANOVA Contrasts																									Statistical Values
			Blue shaded cells indicate significant (p≤0.05) ANOVA effect.; light blue shaded cells indicate 0.05<p<0.10											CIA Naïve						Naïve Z Time Naïve ZT0					Naïve, Between Z Timepoints				CIA Z Time CIA ZT0					CIA, Between Z Timepoints					Two-Way ANOVA						ANOVA Contrasts
											Treatment Main Effect	Time Main Effect	Treatment: Time Interaction												ZT8 ZT4	ZT12 ZT8	ZT16 ZT12	ZT20 ZT16						ZT8 ZT4	ZT12 ZT8	ZT16 ZT12	ZT20 ZT16		Treatment Main Effect		Time Main Effect		Treatment:Time Interaction		CIA ZT0 / Naïve ZT0		CIA ZT4 / Naïve ZT4		CIA ZT8 / Naïve ZT8
	Pathway Sort Order	Super Pathway	Sub Pathway	Biochemical Name	Platform	Comp ID	KEGG	HMDB	PUBCHEM	X				ZT0	ZT4	ZT8	ZT12	ZT16	ZT20	ZT4	ZT8	ZT12	ZT16	ZT20					ZT4	ZT8	ZT12	ZT16	ZT20					X	p-value	q-value	p-value	q-value	p-value	q-value	p-value	q-value	p-value	q-value	p-value
	1	Amino Acid	Glycine, Serine and Threonine Metabolism	glycine	LC/MS pos early	58	C00037	HMDB00123	750					0.82	0.83	0.73	0.81	0.8	0.85	1.04	1.25	1.02	1.02	0.86	1.2	0.81	1.01	0.84	1.07	1.11	1.01	1	0.9	1.04	0.91	0.99	0.9		1.0931e-06	3.995e-06	0.0081	0.0022	0.8808	0.4713	0.0364	0.078	0.0509	0.0801	0.0013
	2			N-acetylglycine	LC/MS polar	27710		HMDB00532	10972					0.99	1.06	1.33	0.73	0.82	0.98	1.06	1.39	0.85	0.88	0.87	1.32	0.61	1.04	0.99	1.14	1.87	0.62	0.73	0.86	1.65	0.33	1.17	1.18		0.5243	0.2121	9.3095e-09	1.2588e-08	0.045	0.242	0.8849	0.4531	0.8431	0.4876	0.0247
	4			sarcosine	LC/MS pos early	1516	C00213	HMDB00271	1088					0.56	0.72	0.83	0.8	0.81	0.82	0.66	0.52	1.03	1.43	1.22	0.79	1.97	1.39	0.85	0.86	0.78	1.48	2.07	1.79	0.91	1.9	1.4	0.86		0.001	0.0013	8.8557e-10	1.5807e-09	0.7478	0.4418	0.0062	0.0379	0.1678	0.1727	0.4005
	5			dimethylglycine	LC/MS pos early	5086	C01026	HMDB00092	673					1.15	1.18	1.43	1.16	1.09	1.39	0.88	0.9	1.08	1.18	1.01	1.02	1.2	1.09	0.85	0.91	1.12	1.09	1.12	1.22	1.23	0.97	1.03	1.09		1.1247e-06	4.0369e-06	0.0039	0.0011	0.1987	0.3559	0.1062	0.1469	0.0753	0.0997	0.0002
	6			betaine	LC/MS pos early	3141	C00719	HMDB00043	247					0.99	1.03	0.94	0.88	1.03	0.97	0.89	0.96	1.04	1.01	0.92	1.07	1.08	0.97	0.92	0.93	0.92	0.92	1.05	0.9	0.98	1.01	1.14	0.86		0.6021	0.2354	0.6749	0.1048	0.9214	0.4837	0.9303	0.4668	0.8421	0.4876	0.6014
	9			serine	LC/MS pos early	1648	C00065	HMDB00187	5951					0.88	0.79	0.72	0.87	0.78	0.75	0.99	1.17	1.02	1.03	0.94	1.18	0.87	1.01	0.91	0.89	0.96	1.01	0.92	0.8	1.08	1.05	0.91	0.87		1.3013e-07	7.0696e-07	0.0588	0.0125	0.5367	0.4192	0.157	0.1735	0.0116	0.0266	0.0005
	10			N-acetylserine	LC/MS polar	37076		HMDB02931	65249					0.84	0.7	0.85	0.81	0.83	0.82	1.04	1	1	0.96	1.04	0.96	1	0.95	1.09	0.86	1.02	0.96	0.95	1.02	1.17	0.95	0.98	1.08		0.0009	0.0012	0.9713	0.1426	0.8378	0.4597	0.2997	0.2449	0.0104	0.0246	0.3592
	16			threonine	LC/MS pos early	1284	C00188	HMDB00167	6288					0.77	0.68	0.68	0.87	0.79	0.77	0.88	0.87	0.96	1.01	0.98	0.98	1.11	1.05	0.97	0.78	0.77	1.09	1.04	0.98	0.98	1.41	0.95	0.95		7.8307e-09	6.4404e-08	0.0022	0.0007	0.4911	0.4104	0.0091	0.0457	0.0004	0.0028	0.0002
	17			N-acetylthreonine	LC/MS neg	33939		HMDB62557	152204					0.92	0.59	0.7	0.91	0.76	0.87	1.1	1.25	1.06	1.14	1.3	1.13	0.84	1.08	1.14	0.71	0.95	1.04	0.94	1.22	1.35	1.09	0.9	1.31		0.0129	0.0112	0.176	0.0326	0.6331	0.4215	0.9494	0.4677	0.0322	0.059	0.1508
	28		Alanine and Aspartate Metabolism	alanine	LC/MS pos early	1126	C00041	HMDB00161	5950					0.78	0.78	0.72	0.91	0.86	0.79	1.07	0.97	0.95	1.01	1.04	0.91	0.97	1.07	1.03	1.07	0.91	1.1	1.12	1.06	0.85	1.22	1.01	0.95		1.665e-06	5.578e-06	0.443	0.0724	0.5987	0.4215	0.0159	0.0569	0.0097	0.0236	0.0016
	30			N-acetylalanine	LC/MS polar	1585	C02847	HMDB00766	88064					0.98	0.81	0.98	1.08	1.05	1.12	1.15	0.98	0.93	0.87	1.01	0.85	0.95	0.94	1.16	0.94	0.97	1.02	0.93	1.15	1.03	1.05	0.91	1.23		0.9201	0.3129	0.3039	0.0524	0.4303	0.4024	0.9931	0.4784	0.0739	0.0994	0.671
	32			N,N-dimethylalanine	LC/MS pos early	63151			5488191					0.82	0.87	0.71	0.91	1.66	0.95	1.37	1.96	0.44	0.44	0.86	1.43	0.22	1	1.96	1.47	1.71	0.49	0.89	1	1.17	0.29	1.82	1.12		0.8837	0.3036	2.417e-09	3.8519e-09	0.177	0.3494	0.3535	0.2679	0.531	0.3725	0.2479
	35			aspartate	LC/MS pos early	443	C00049	HMDB00191	5960					0.89	1.46	0.49	1.46	1.16	0.81	1.52	1.87	1.04	0.96	1.05	1.23	0.56	0.92	1.09	2.51	1.03	1.72	1.26	0.96	0.41	1.67	0.73	0.76		0.3893	0.1689	0.2319	0.0414	0.3056	0.3955	0.3979	0.2861	0.8614	0.4942	0.0415
	36			N-acetylaspartate (NAA)	LC/MS polar	22185	C01042	HMDB00812	65065					0.69	0.4	0.63	1.45	0.52	0.77	2.75	2.41	1.78	1.35	1.54	0.88	0.74	0.76	1.14	1.61	2.18	3.71	1	1.71	1.36	1.7	0.27	1.71		0.0388	0.027	0.2742	0.0481	0.7456	0.4418	0.442	0.3024	0.0718	0.0985	0.3201
	39			asparagine	LC/MS pos early	512	C00152	HMDB00168	6267					0.81	0.66	0.69	0.86	0.71	0.69	1.01	1.05	1.09	1.07	1.01	1.03	1.04	0.98	0.95	0.83	0.88	1.15	0.94	0.86	1.07	1.31	0.81	0.92		7.4748e-09	6.4404e-08	0.1319	0.0254	0.4636	0.4048	0.0587	0.1044	0.0005	0.0034	0.0006
	40			N-acetylasparagine	LC/MS polar	33942		HMDB06028	99715					0.73	0.4	0.56	0.58	0.71	0.67	1.34	1.12	1.29	1.14	1.24	0.84	1.15	0.88	1.09	0.74	0.86	1.03	1.11	1.14	1.17	1.19	1.08	1.02		1.8224e-08	1.1845e-07	0.3494	0.0592	0.167	0.3494	0.0818	0.1247	4.3616e-06	0.0002	0.0082
	42		Glutamate Metabolism	glutamate	LC/MS pos early	57	C00025	HMDB00148	611					0.69	1.24	0.66	1.03	0.84	0.69	1.15	1.1	0.91	1.02	1.13	0.96	0.82	1.12	1.11	2.09	1.07	1.36	1.25	1.14	0.51	1.27	0.92	0.91		0.0097	0.0088	0.6131	0.0967	0.6664	0.4307	0.066	0.1085	0.7466	0.461	0.066
	43			glutamine	LC/MS pos early	53	C00064	HMDB00641	5961					0.99	0.9	0.81	0.94	0.85	0.78	1.04	1.05	0.95	1.12	1.16	1.01	0.91	1.18	1.03	0.94	0.86	0.9	0.97	0.92	0.91	1.05	1.07	0.95		5.6502e-05	0.0001	0.1496	0.0282	0.1825	0.3494	0.9426	0.4671	0.1422	0.1562	0.005
	44			alpha-ketoglutaramate*	LC/MS polar	62101								0.84	0.6	0.74	0.66	0.71	0.85	1.1	1	1.23	1.05	0.98	0.92	1.23	0.85	0.93	0.78	0.89	0.97	0.89	0.99	1.14	1.09	0.91	1.12		1.8132e-06	5.8785e-06	0.6501	0.1016	0.5885	0.4215	0.1263	0.1569	0.0011	0.0053	0.0373
	45			N-acetylglutamate	LC/MS polar	15720	C00624	HMDB01138	70914					0.65	0.67	0.61	0.92	0.79	0.93	0.83	0.81	0.97	1.15	1.04	0.97	1.2	1.19	0.9	0.86	0.75	1.37	1.4	1.49	0.88	1.82	1.02	1.07		0.0015	0.0019	0.0142	0.0036	0.6845	0.435	0.0649	0.1084	0.0328	0.0594	0.0401
	46			N-acetylglutamine	LC/MS polar	33943	C02716	HMDB06029	182230					0.72	0.54	0.76	0.62	0.65	0.79	1.16	1	1.13	1.16	1.05	0.86	1.14	1.02	0.91	0.87	1.05	0.97	1.03	1.15	1.21	0.93	1.07	1.11		7.9644e-06	2.0264e-05	0.8583	0.1285	0.6183	0.4215	0.0844	0.1263	0.0019	0.0072	0.2713
	52			pyroglutamine*	LC/MS pos early	46225			134508					1.16	0.66	1.14	0.81	0.81	0.9	1.46	1.12	1.32	1.55	1.6	0.77	1.18	1.17	1.04	0.83	1.1	0.93	1.08	1.25	1.32	0.85	1.16	1.15		0.0551	0.0359	0.0222	0.0053	0.0666	0.2757	0.2889	0.24	0.0049	0.0141	0.5116
	53			N-acetyl-aspartyl-glutamate (NAAG)	LC/MS pos early	35665	C12270	HMDB01067	5255					0.76	1.43	0.69	1.55	0.57	0.9	1.37	1.23	0.97	1.27	1.1	0.9	0.8	1.3	0.87	2.58	1.12	2	0.96	1.31	0.43	1.79	0.48	1.36		0.2604	0.1229	0.5253	0.0846	0.5633	0.4215	0.4651	0.3133	0.9885	0.5306	0.2186
	56			carboxyethyl-GABA	LC/MS pos early	40007		HMDB02201	2572					0.78	0.93	1	0.77	1.24	1.01	0.97	0.55	1.08	0.92	1.06	0.57	1.96	0.85	1.15	1.16	0.71	1.06	1.46	1.37	0.61	1.5	1.37	0.94		0.7806	0.2765	0.0405	0.0091	0.8961	0.4753	0.4249	0.2954	0.8997	0.5063	1
	57			N-methyl-GABA	LC/MS pos early	39577	C15987		70703					0.9	1.52	0.88	0.87	0.78	0.86	0.99	0.96	0.69	1.1	1.08	0.97	0.71	1.6	0.98	1.67	0.94	0.66	0.95	1.03	0.56	0.71	1.43	1.08		0.2833	0.1315	0.011	0.0028	0.7928	0.4519	0.5135	0.3303	0.345	0.2781	0.4241
	60			S-1-pyrroline-5-carboxylate	LC/MS pos early	42370	C04322	HMDB01301	1196					0.96	0.61	0.48	0.87	0.78	0.85	1.13	0.71	0.85	1.1	0.87	0.62	1.2	1.3	0.79	0.73	0.36	0.77	0.9	0.77	0.49	2.16	1.16	0.86		0.011	0.0099	0.043	0.0096	0.3572	0.4017	0.8642	0.4463	0.0101	0.0245	0.0465
	66		Histidine Metabolism	histidine	LC/MS neg	59	C00135	HMDB00177	6274					0.92	0.84	0.88	1.05	0.9	0.86	1.02	1.07	0.98	0.97	1.03	1.05	0.91	0.99	1.06	0.94	1.02	1.11	0.95	0.96	1.09	1.09	0.85	1.02		0.0179	0.0146	0.8483	0.1272	0.6316	0.4215	0.4932	0.3259	0.1033	0.124	0.1334
	67			1-methylhistidine	LC/MS pos early	30460	C01152	HMDB00001	92105					0.79	0.83	1.07	1.12	1.04	1.26	1.32	1.95	1.88	1.29	0.84	1.48	0.97	0.68	0.65	1.39	2.65	2.69	1.69	1.34	1.91	1.02	0.63	0.79		0.7979	0.2814	1.0844e-08	1.3442e-08	0.5915	0.4215	0.541	0.3364	0.3049	0.2573	0.7297
	68			3-methylhistidine	LC/MS neg	15677	C01152	HMDB00479	64969					1.11	1.27	1.03	2.4	1.81	2.05	1.13	1.81	0.98	0.59	0.56	1.6	0.54	0.6	0.96	1.29	1.67	2.13	0.95	1.04	1.3	1.27	0.45	1.09		1.5943e-05	3.6416e-05	4.7565e-06	2.7212e-06	0.0933	0.3027	0.2106	0.2014	0.3064	0.2573	0.9896
	69			N-acetylhistidine	LC/MS pos early	33946	C02997	HMDB32055	75619					0.84	0.75	1.04	1.18	0.92	1.11	1.01	0.9	0.9	0.97	1	0.89	1	1.08	1.03	0.9	1.11	1.26	1.07	1.33	1.23	1.14	0.85	1.24		0.5255	0.2121	0.314	0.0538	0.1853	0.3494	0.2312	0.2146	0.0465	0.0764	0.8103
	70			N-acetyl-3-methylhistidine*	LC/MS pos early	43256			193270					1.34	1.91	2.12	2.97	2.08	2.16	1.44	2.65	1.08	0.77	0.73	1.84	0.41	0.71	0.95	2.07	4.2	2.4	1.2	1.18	2.03	0.57	0.5	0.98		1.5167e-05	3.5042e-05	6.3296e-06	3.4656e-06	0.7093	0.4372	0.4187	0.2932	0.0974	0.1192	0.0815
	71			N-acetyl-1-methylhistidine*	LC/MS pos early	43255			193270					0.98	1.04	1.26	1.28	0.87	1.62	1.75	2.46	1.23	1.05	0.65	1.41	0.5	0.85	0.62	1.85	3.16	1.6	0.93	1.08	1.71	0.51	0.58	1.17		0.0289	0.0214	1.5348e-11	5.9554e-11	0.311	0.3955	0.5484	0.338	0.8053	0.4772	0.2406
	73			trans-urocanate	LC/MS pos early	607	C00785	HMDB00301	736715					1.5	1.59	1.26	0.94	1.19	0.9	0.54	0.79	0.67	0.97	0.79	1.45	0.85	1.44	0.81	0.58	0.66	0.42	0.76	0.47	1.15	0.64	1.81	0.62		0.4197	0.1769	0.3914	0.0648	0.9961	0.5033	0.7147	0.3963	0.4619	0.341	0.7753
	75			imidazole propionate	LC/MS pos early	40730		HMDB02271	70630					0.76	1.64	0.64	1.33	2.06	0.82	1.23	1.61	0.71	0.93	1.21	1.3	0.44	1.3	1.31	2.67	1.36	1.25	2.52	1.31	0.51	0.92	2.01	0.52		0.7522	0.271	0.3588	0.0605	0.1613	0.3494	0.3166	0.2524	0.1479	0.1614	0.1556
	76			formiminoglutamate	LC/MS pos early	43493	C00439	HMDB00854	439233					0.31	2.68	0.46	1.26	0.97	0.91	0.39	0.32	0.75	1.1	1.48	0.82	2.37	1.47	1.34	3.4	0.48	3.1	3.51	4.43	0.14	6.43	1.13	1.26		0.1708	0.0887	4.8525e-06	2.741e-06	0.4714	0.4048	0.0294	0.073	0.9007	0.5063	0.259
	77			imidazole lactate	LC/MS pos early	15716	C05568	HMDB02320	440129					0.97	0.66	0.78	0.81	0.92	1.07	1.55	1.4	1.01	0.89	0.96	0.9	0.72	0.89	1.07	1.06	1.13	0.84	0.85	1.06	1.06	0.75	1.01	1.25		0.001	0.0013	8.3898e-06	4.5106e-06	0.0302	0.2015	0.7129	0.3961	0.0003	0.0026	0.0231
	78			carnosine	LC/MS pos early	1768	C00386	HMDB00033	439224					0.65	2.38	0.74	0.76	0.88	0.72	0.77	1.02	0.85	1.07	1.08	1.32	0.83	1.26	1.01	2.8	1.15	0.98	1.44	1.18	0.41	0.85	1.47	0.82		0.3214	0.1458	0.7922	0.12	0.4357	0.4027	0.168	0.1754	0.1546	0.166	0.3123
	81			anserine	LC/MS pos early	15747	C01262	HMDB00194	112072					0.68	3.35	0.86	0.93	0.99	0.69	0.68	0.9	0.78	0.95	1.11	1.32	0.87	1.22	1.17	3.37	1.14	1.07	1.39	1.13	0.34	0.94	1.29	0.82		0.9986	0.3296	0.9267	0.1374	0.3912	0.4024	0.2415	0.2176	0.0618	0.0902	0.6488
	82			histamine	LC/MS pos early	1574	C00388	HMDB00870	774					0.75	1.19	1.07	0.95	0.73	0.63	0.84	0.81	0.7	0.95	0.83	0.96	0.86	1.37	0.87	1.34	1.16	0.88	0.93	0.7	0.86	0.76	1.05	0.75		0.1124	0.064	0.7222	0.1113	0.9113	0.4815	0.2056	0.1977	0.8738	0.5004	0.8176
	84			1-methylhistamine	LC/MS pos early	43831	C05127	HMDB00898	3614					0.62	3.88	1.31	3.35	1.19	1.36	0.82	1.16	0.6	0.72	0.82	1.41	0.52	1.19	1.14	5.15	2.45	3.25	1.38	1.8	0.48	1.33	0.42	1.3		0.0164	0.0136	0.3952	0.0652	0.2688	0.3755	0.5134	0.3303	0.0348	0.0617	0.6061
	85			1-methyl-4-imidazoleacetate	LC/MS pos early	32350	C05828	HMDB02820	75810					1.39	2.22	1.99	1.66	1.3	1.52	1.12	1.23	0.91	0.93	0.99	1.1	0.74	1.02	1.07	1.79	1.77	1.09	0.87	1.08	0.99	0.62	0.8	1.24		3.9968e-09	4.0169e-08	0.0005	0.0002	0.3253	0.3973	0.0465	0.0888	6.8411e-05	0.0009	0.0002
	86			1-methyl-5-imidazoleacetate	LC/MS pos early	62946		HMDB04988	6451814					1	1.83	1.15	1.6	1.28	1.37	1.06	1.71	1.08	1.09	1	1.61	0.63	1.01	0.91	1.94	1.96	1.72	1.39	1.36	1.01	0.88	0.81	0.98		0.0002	0.0003	0.0043	0.0012	0.496	0.411	0.8384	0.4385	0.0075	0.0196	0.317
	88			1-ribosyl-imidazoleacetate*	LC/MS pos early	61868	C05131	HMDB02331	5117448					1.02	0.91	0.89	0.86	0.95	1.13	1.48	1.35	1.03	0.91	1.02	0.91	0.76	0.88	1.12	1.32	1.17	0.87	0.85	1.13	0.89	0.74	0.98	1.33		0.6435	0.2459	0.0565	0.0121	0.8527	0.4619	0.8958	0.4562	0.4509	0.3368	0.6648
	89			4-imidazoleacetate	LC/MS pos early	32349	C02835	HMDB02024	96215					0.82	0.55	0.72	0.92	0.97	1.2	1.19	1.1	0.74	0.88	0.84	0.93	0.67	1.19	0.96	0.81	0.98	0.83	1.04	1.24	1.21	0.85	1.25	1.19		0.022	0.0172	0.3847	0.0641	0.0508	0.2482	0.2413	0.2176	0.0017	0.0066	0.0668
	97		Lysine Metabolism	lysine	LC/MS pos early	1301	C00047	HMDB00182	5962					0.86	0.79	0.73	1.05	1	0.95	0.94	0.99	0.76	0.8	0.84	1.05	0.77	1.06	1.05	0.85	0.83	0.92	0.93	0.93	0.98	1.1	1.01	1		0.0025	0.0028	0.1034	0.0207	0.0327	0.2039	0.113	0.1521	0.0132	0.0296	0.0006
	99			N6-acetyllysine	LC/MS polar	36752	C02727	HMDB00206	92832					0.73	0.59	0.93	0.98	0.93	1.19	0.79	0.63	0.87	0.92	0.78	0.8	1.38	1.06	0.85	0.64	0.81	1.17	1.18	1.28	1.27	1.44	1.01	1.08		0.0154	0.013	5.2675e-05	2.2821e-05	0.0194	0.1828	0.0316	0.0743	0.0004	0.0027	0.5756
	103			N2,N6-diacetyllysine	LC/MS neg	48455			91827					0.77	0.81	0.56	1.04	0.75	0.91	0.89	0.89	1.02	1.35	1.29	1.01	1.14	1.32	0.95	0.94	0.65	1.39	1.33	1.53	0.69	2.13	0.96	1.15		0.002	0.0024	2.8109e-06	1.7301e-06	0.2179	0.3591	0.1404	0.164	0.2552	0.2254	0.0013
	106			N6-methyllysine	LC/MS pos early	62860	C02728	HMDB02038	164795					0.78	0.73	0.86	0.87	0.87	1.04	0.8	0.6	0.83	1.06	0.99	0.76	1.38	1.27	0.94	0.74	0.67	0.93	1.18	1.33	0.9	1.39	1.27	1.13		0.0005	0.0007	2.0159e-10	4.2836e-10	0.2939	0.3884	0.0261	0.0696	0.004	0.0121	0.1475
	108			N6,N6,N6-trimethyllysine	LC/MS pos early	1498	C03793	HMDB01325	440120					0.95	1.06	0.86	1.28	1.03	0.66	0.93	1	0.7	0.84	1.28	1.07	0.7	1.2	1.52	1.03	0.9	0.95	0.92	0.89	0.87	1.06	0.97	0.97		0.5207	0.2119	0.514	0.0829	0.3802	0.4024	0.6181	0.3634	0.9264	0.5133	0.3979
	110			5-hydroxylysine	LC/MS pos early	15685	C16741	HMDB00450	1029					1.02	0.97	1.14	1.04	0.9	1.2	1.04	1.09	1.04	1.03	0.89	1.04	0.96	0.99	0.86	0.99	1.22	1.07	0.92	1.04	1.23	0.88	0.86	1.14		0.3502	0.1557	0.3938	0.0651	0.7682	0.4455	0.6063	0.3613	0.7712	0.4665	0.3274
	111			5-(galactosylhydroxy)-L-lysine	LC/MS pos early	43582								1.21	1.68	1	1.09	0.75	0.89	1.86	1.96	1.47	1.84	1.22	1.05	0.75	1.25	0.66	2.58	1.62	1.32	1.14	0.89	0.63	0.81	0.86	0.78		0.7774	0.2761	0.01	0.0026	0.6881	0.435	0.5278	0.3334	0.2053	0.1957	0.9469
	112			fructosyllysine	LC/MS pos early	46227			123708					0.63	0.44	0.68	0.91	1	1.38	1.05	0.73	0.78	0.76	0.5	0.7	1.07	0.97	0.66	0.73	0.79	1.12	1.2	1.09	1.08	1.42	1.07	0.91		0.0073	0.0069	0.2395	0.0427	0.0025	0.1531	0.0332	0.0757	5.6395e-05	0.0008	0.11
	114			2-aminoadipate	LC/MS polar	6146	C00956	HMDB00510	469					0.96	0.81	1.04	1.36	1.01	0.95	1.04	0.87	0.8	1.11	1.39	0.83	0.92	1.39	1.25	0.87	0.94	1.13	1.17	1.38	1.07	1.21	1.03	1.18		0.9694	0.3242	0.0008	0.0003	0.2597	0.3755	0.6608	0.3771	0.1225	0.1398	0.728
	116			2-oxoadipate	LC/MS polar	38347	C00322	HMDB00225	71					1.12	0.86	1.11	1.13	0.69	1.08	0.64	0.49	1.65	1.59	1.12	0.77	3.34	0.97	0.7	0.49	0.49	1.66	0.99	1.08	1	3.39	0.59	1.09		0.9576	0.3232	0.0027	0.0008	0.9925	0.5033	0.8976	0.4563	0.7393	0.4591	0.7469
	122			pipecolate	LC/MS pos early	1444	C00408	HMDB00070	849					0.93	0.76	0.91	0.87	0.76	0.88	1.37	1.46	1.11	1.09	1.05	1.07	0.76	0.98	0.96	1.13	1.43	1.05	0.9	0.99	1.27	0.73	0.86	1.11		0.0004	0.0006	2.537e-05	1.2108e-05	0.5982	0.4215	0.5879	0.3548	0.0114	0.0264	0.2371
	128			N,N,N-trimethyl-5-aminovalerate	LC/MS pos early	57687								0.95	0.86	0.76	0.98	0.83	1.03	1.22	1.33	0.88	1.04	0.87	1.09	0.67	1.17	0.84	1.1	1.06	0.91	0.91	0.94	0.96	0.86	1	1.03		0.1056	0.061	0.1793	0.0329	0.5235	0.4192	0.795	0.4233	0.1601	0.1686	0.0647
	129		Phenylalanine Metabolism	phenylalanine	LC/MS pos early	64	C00079	HMDB00159	6140					0.86	0.74	0.79	1.16	1.02	0.96	0.97	0.85	0.95	1.03	1.07	0.88	1.12	1.09	1.04	0.83	0.78	1.28	1.22	1.2	0.94	1.64	0.95	0.98		0.0019	0.0023	5.7842e-09	8.4626e-09	0.0003	0.0427	0.0307	0.0743	7.3539e-05	0.001	0.0014
	130			N-acetylphenylalanine	LC/MS neg	33950	C03519	HMDB00512	74839					0.77	0.7	1.27	1.78	1.18	1.11	0.83	0.49	0.84	0.94	1.07	0.59	1.73	1.11	1.15	0.75	0.8	1.96	1.44	1.55	1.07	2.43	0.74	1.08		0.2234	0.1098	8.7519e-07	6.199e-07	0.0075	0.1531	0.166	0.1754	0.0573	0.0863	0.1334
	134			1-carboxyethylphenylalanine	LC/MS neg	62566								0.47	0.39	0.71	1.8	1.35	1.06	0.61	0.27	0.83	1.15	1.47	0.45	3.06	1.38	1.28	0.51	0.41	3.17	3.27	3.29	0.81	7.72	1.03	1		0.3284	0.148	5.131e-12	3.0531e-11	0.0075	0.1531	0.0121	0.0494	0.0107	0.0251	0.5737
	137			phenylpyruvate	LC/MS neg	566	C00166	HMDB00205	997					0.63	0.54	0.73	0.77	0.8	0.76	0.92	0.79	1.21	1.24	1.37	0.86	1.53	1.03	1.11	0.79	0.91	1.48	1.57	1.64	1.16	1.62	1.06	1.05		2.4075e-06	7.0133e-06	3.201e-06	1.9173e-06	0.4055	0.4024	0.0055	0.036	0.0003	0.0024	0.0777
	138			phenyllactate (PLA)	LC/MS neg	22130	C05607	HMDB00779	3848					0.86	0.81	1.14	0.89	0.89	0.78	0.81	0.47	0.39	0.48	0.97	0.58	0.83	1.24	2.02	0.77	0.62	0.4	0.5	0.89	0.81	0.65	1.24	1.78		0.1518	0.0807	5.0801e-05	2.2116e-05	0.9987	0.5033	0.5054	0.3294	0.6211	0.4101	0.6434
	149		Tyrosine Metabolism	tyrosine	LC/MS pos early	1299	C00082	HMDB00158	6057					0.65	0.52	0.57	1.15	0.94	0.96	0.79	0.65	0.64	0.76	0.83	0.83	0.98	1.19	1.08	0.63	0.57	1.13	1.11	1.23	0.89	2	0.98	1.11		0.0004	0.0006	0.0002	6.5602e-05	0.0047	0.1531	0.0148	0.0556	0.0004	0.0028	0.001
	150			N-acetyltyrosine	LC/MS neg	32390		HMDB00866	68310					0.52	0.23	0.26	1.45	0.8	1.21	0.97	0.54	0.37	0.45	0.67	0.55	0.68	1.23	1.48	0.43	0.27	1.02	0.7	1.55	0.64	3.74	0.68	2.22		0.0062	0.0061	0.0041	0.0012	0.0123	0.1744	0.1726	0.1777	0.0004	0.0028	0.0115
	160			4-hydroxyphenylpyruvate	LC/MS neg	1669	C01179	HMDB00707	979					0.73	0.81	0.7	1.35	0.83	1.18	0.57	0.59	1.09	1.46	1.27	1.04	1.84	1.35	0.87	0.63	0.57	2.01	1.67	2.05	0.9	3.54	0.83	1.22		0.7446	0.2698	3.4516e-07	2.7751e-07	0.673	0.4315	0.3112	0.2515	0.3718	0.2911	0.8308
	163			3-(4-hydroxyphenyl)lactate	LC/MS neg	32197	C03672	HMDB00755	9378					0.82	0.81	0.87	1.13	0.82	0.93	0.85	0.77	0.71	0.89	0.97	0.9	0.92	1.25	1.1	0.84	0.82	0.98	0.89	1.1	0.97	1.19	0.91	1.24		0.0564	0.0366	0.0928	0.0188	0.7193	0.4372	0.1985	0.1936	0.1622	0.1686	0.3284
	167			phenol sulfate	LC/MS neg	32553	C02180	HMDB60015	74426					1.01	0.95	0.91	1.17	0.63	0.57	1.04	1.01	0.93	0.75	1.19	0.98	0.92	0.81	1.58	0.98	0.91	1.08	0.47	0.67	0.94	1.18	0.43	1.43		0.0851	0.0512	0.1251	0.0243	0.5636	0.4215	0.7562	0.4117	0.7272	0.4556	0.5061
	168			phenol glucuronide	LC/MS neg	52747		HMDB60014	87235					1.14	0.77	0.79	0.87	0.35	0.48	1	0.67	1.27	0.95	1.41	0.66	1.91	0.74	1.49	0.67	0.46	0.97	0.29	0.6	0.69	2.11	0.3	2.03		0.0141	0.0121	0.1096	0.0218	0.58	0.4215	0.8724	0.449	0.304	0.2573	0.205
	170			4-methoxyphenol sulfate	LC/MS neg	48457								0.38	1.37	1.38	0.71	1.08	0.73	0.35	0.34	0.59	0.77	1.01	0.98	1.75	1.31	1.31	1.25	1.23	1.11	2.2	1.96	0.98	0.9	1.99	0.89		0.1684	0.0877	0.0053	0.0015	0.283	0.3837	0.0278	0.0714	0.4901	0.3554	0.6117
	181			3-methoxytyrosine	LC/MS pos early	12017		HMDB01434	1670					0.49	0.41	0.73	0.7	0.63	0.75	1.02	0.68	0.58	0.73	0.9	0.67	0.86	1.25	1.23	0.85	1.02	0.83	0.94	1.36	1.2	0.81	1.13	1.45		1.9227e-07	9.6618e-07	0.0391	0.0088	0.176	0.3494	0.0008	0.0124	4.6833e-05	0.0008	0.1383
	202			p-cresol glucuronide*	LC/MS neg	48841		HMDB11686	154035					2.14	0.36	3.56	3.86	0.79	0.73	4.85	2.52	1.97	0.79	1.94	0.52	0.78	0.4	2.44	0.82	4.2	3.56	0.29	0.66	5.15	0.85	0.08	2.28		0.3666	0.1609	0.0056	0.0015	0.0617	0.2704	0.3214	0.2534	0.1307	0.1456	0.1005
	204			N-formylphenylalanine	LC/MS neg	48433			759256					0.6	0.48	0.71	0.86	0.64	0.53	0.69	0.52	0.93	1.02	0.98	0.76	1.77	1.1	0.96	0.55	0.62	1.32	1.09	0.87	1.13	2.14	0.82	0.8		4.2591e-05	8.7358e-05	0.0012	0.0004	0.6649	0.4307	0.0422	0.0834	0.0061	0.0168	0.1909
	207			4-hydroxycinnamate sulfate	LC/MS neg	48410			6070438					0.61	0.71	1.3	0.42	0.11	0.54	0.33	0.22	1.03	3.93	0.88	0.67	4.63	3.81	0.22	0.39	0.47	0.71	0.72	0.78	1.22	1.5	1.02	1.08		0.1475	0.0797	0.1537	0.0288	0.8558	0.4627	0.302	0.2461	0.6409	0.4167	0.7455
	214			catechol glucuronide	LC/MS neg	53243			75124209					0.58	1.31	1	0.41	0.51	0.62	0.54	0.46	1.89	2.84	2.06	0.85	4.09	1.5	0.73	1.23	0.8	1.36	2.52	2.24	0.65	1.7	1.85	0.89		0.0005	0.0008	3.5916e-09	5.6235e-09	0.0489	0.2462	0.0801	0.1244	0.483	0.3534	1
	219			thyroxine	LC/MS neg	2761	C01829	HMDB01918	5819					0.66	0.47	0.92	0.47	0.57	0.81	1.05	0.78	0.96	0.82	0.7	0.74	1.24	0.85	0.86	0.75	1.09	0.69	0.7	0.86	1.44	0.64	1.01	1.23		1.3567e-07	7.1763e-07	0.2944	0.051	0.0571	0.2611	0.0207	0.062	0.0001	0.0014	0.701
	224		Tryptophan Metabolism	tryptophan	LC/MS pos early	54	C00078	HMDB00929	6305					0.84	0.77	0.93	0.97	0.91	0.99	0.75	0.7	0.93	1.07	1.05	0.93	1.33	1.15	0.98	0.69	0.77	1.06	1.16	1.23	1.12	1.38	1.09	1.06		0.0163	0.0136	3.0453e-08	3.1975e-08	0.6308	0.4215	0.1089	0.1493	0.0234	0.0469	0.5055
	225			N-acetyltryptophan	LC/MS neg	33959	C03137	HMDB13713	700653					0.96	0.75	1.18	1.16	0.9	0.93	0.82	0.63	0.84	1.11	1.26	0.77	1.33	1.33	1.13	0.65	0.77	1.01	1.04	1.22	1.2	1.3	1.04	1.17		0.4271	0.1796	6.3821e-05	2.7516e-05	0.3119	0.3955	0.7535	0.4117	0.0339	0.061	0.3581
	231			C-glycosyltryptophan	LC/MS pos early	48782			10981970					1.14	1.26	0.96	1.52	0.94	0.87	1.88	1.95	0.84	1.24	0.89	1.04	0.43	1.47	0.72	2.06	1.63	1.12	1.02	0.68	0.79	0.69	0.91	0.67		0.233	0.1126	7.8891e-05	3.3527e-05	0.6955	0.4351	0.6562	0.3763	0.231	0.2121	0.8681
	235			kynurenine	LC/MS pos early	15140	C00328	HMDB00684	161166					0.8	0.85	1.11	0.83	0.82	0.83	0.76	0.7	0.92	0.94	0.97	0.92	1.32	1.02	1.03	0.81	0.97	0.96	0.97	1.01	1.2	0.99	1.01	1.04		0.0405	0.0277	0.1322	0.0254	0.7832	0.4492	0.2108	0.2014	0.4001	0.3091	0.5963
	237			N-acetylkynurenine (2)	LC/MS neg	48757								0.76	0.89	1.68	0.86	0.71	0.71	0.68	0.59	0.77	0.83	1.13	0.87	1.31	1.08	1.37	0.8	1.3	0.87	0.77	1.07	1.63	0.67	0.89	1.38		0.2649	0.1244	0.5272	0.0848	0.4634	0.4048	0.3485	0.2678	0.6924	0.4383	0.1831
	239			kynurenate	LC/MS neg	1417	C01717	HMDB00715	3845					0.68	0.56	0.89	0.33	0.56	0.74	0.72	0.8	1.17	1.08	0.8	1.11	1.47	0.92	0.74	0.59	1.03	0.56	0.89	0.87	1.75	0.54	1.59	0.98		0.0002	0.0003	0.5783	0.092	0.4558	0.4048	0.1492	0.1703	0.0905	0.1132	0.4792
	241			N-formylanthranilic acid	LC/MS polar	43549	C05653	HMDB04089	101399					0.63	0.57	0.71	0.62	0.63	0.48	0.69	0.62	1.09	1.3	1.58	0.9	1.76	1.19	1.22	0.62	0.69	1.08	1.29	1.2	1.12	1.55	1.2	0.93		2.1646e-06	6.7985e-06	1.187e-05	6.2683e-06	0.8624	0.4655	0.1027	0.1441	0.012	0.0272	0.1234
	245			xanthurenate	LC/MS pos early	15679	C02470	HMDB00881	5699					0.5	0.82	1.13	0.48	0.6	0.92	0.57	0.95	1.27	1.59	0.98	1.65	1.34	1.25	0.61	0.94	2.14	1.22	1.92	1.79	2.29	0.57	1.57	0.93		0.1158	0.0652	0.0263	0.0062	0.6508	0.4291	0.1647	0.1754	0.7761	0.4665	0.5826
	249			picolinate	LC/MS pos early	1512	C10164	HMDB02243	1018					0.7	0.91	0.93	1	0.95	0.83	0.6	0.46	0.86	1.06	1.29	0.77	1.86	1.23	1.22	0.78	0.61	1.23	1.44	1.53	0.78	2.01	1.17	1.06		0.2206	0.1089	4.9074e-05	2.1575e-05	0.9897	0.5032	0.2677	0.2305	0.5732	0.3904	0.7403
	254			serotonin	LC/MS pos early	2342	C00780	HMDB00259	5202					0.21	0.82	0.42	1.04	0.23	0.49	1.88	2.27	0.89	1.3	0.95	1.2	0.39	1.46	0.73	7.22	4.45	4.31	1.41	2.18	0.62	0.97	0.33	1.54		0.0013	0.0016	0.3091	0.0532	0.9757	0.4997	0.038	0.0797	0.1889	0.1856	0.1562
	261			indolelactate	LC/MS pos early	18349	C02043	HMDB00671	92904					0.76	0.5	0.76	0.81	0.71	0.68	0.92	0.72	0.51	0.84	1.16	0.78	0.71	1.65	1.38	0.61	0.72	0.55	0.78	1.04	1.19	0.75	1.43	1.33		0.0011	0.0013	0.0098	0.0026	0.8664	0.4664	0.1302	0.1569	0.0135	0.0299	0.2633
	262			indoleacetate	LC/MS neg	27513	C00954	HMDB00197	802					0.85	1	0.82	1.03	0.77	0.65	0.65	0.79	1.09	1.36	1.37	1.22	1.37	1.25	1.01	0.77	0.77	1.32	1.23	1.06	1	1.72	0.93	0.86		0.0394	0.0272	0.0002	7.5052e-05	0.5085	0.4135	0.6393	0.3717	1	0.5323	0.3723
	264			indoleacrylate	LC/MS neg	22114		HMDB00734	15030923					0.74	0.46	0.78	0.46	0.82	0.73	1.63	0.68	0.9	1.55	1.77	0.42	1.32	1.72	1.14	1.02	0.72	0.56	1.72	1.74	0.71	0.78	3.05	1.02		0.0002	0.0003	9.9842e-07	6.9613e-07	0.463	0.4048	0.1241	0.1569	0.0028	0.0093	0.4505
	265			indolepropionate	LC/MS pos early	32405		HMDB02302	3744					0.63	0.37	0.58	0.55	0.89	0.74	1.16	0.54	0.67	1.26	1.5	0.47	1.24	1.89	1.18	0.68	0.5	0.58	1.78	1.77	0.74	1.16	3.06	0.99		0.0008	0.0011	1.7525e-06	1.1334e-06	0.4685	0.4048	0.2564	0.2248	0.0048	0.0141	0.1019
	272			indoleacetylglycine	LC/MS neg	54730			446640					0.93	1.78	1.24	0.96	0.7	1.05	0.8	1.23	1.1	1.58	1.1	1.54	0.9	1.43	0.7	1.52	1.64	1.14	1.19	1.24	1.07	0.7	1.05	1.04		0.6326	0.2422	0.7539	0.1152	0.5697	0.4215	0.9501	0.4677	0.1184	0.1366	0.5316
	276			3-indoxyl sulfate	LC/MS neg	27672		HMDB00682	10258					0.72	0.75	0.86	1.02	0.68	0.67	0.79	0.64	1.21	1.47	1.54	0.81	1.89	1.22	1.04	0.82	0.77	1.7	1.38	1.42	0.94	2.22	0.81	1.03		0.0037	0.0039	2.138e-06	1.3533e-06	0.7986	0.4519	0.1381	0.1627	0.1808	0.1798	0.4541
	277			indoxyl glucuronide	LC/MS neg	52749		HMDB59804	2733785					0.71	0.58	0.75	0.44	0.34	0.57	1.11	0.67	2.73	2.78	1.81	0.6	4.06	1.02	0.65	0.91	0.71	1.68	1.32	1.45	0.79	2.36	0.78	1.1		0.0002	0.0003	0.0001	5.9885e-05	0.3004	0.3953	0.4922	0.3259	0.2344	0.214	0.5644
	284		Leucine, Isoleucine and Valine Metabolism	leucine	LC/MS pos early	60	C00123	HMDB00687	6106					0.78	0.67	0.83	1.06	0.92	0.94	0.86	0.71	0.84	1.04	1.08	0.82	1.19	1.24	1.03	0.74	0.75	1.15	1.23	1.3	1.01	1.52	1.08	1.06		7.5928e-05	0.0001	1.5578e-10	3.5649e-10	0.009	0.1531	0.0059	0.0369	3.4049e-05	0.0007	0.0241
	285			N-acetylleucine	LC/MS neg	1587	C02710	HMDB11756	70912					0.55	0.5	0.89	1.21	0.84	0.96	0.64	0.42	0.73	1.05	1.1	0.65	1.76	1.44	1.05	0.59	0.68	1.61	1.61	1.94	1.15	2.39	1	1.2		0.0049	0.005	1.2168e-10	2.9349e-10	0.0276	0.2015	0.0059	0.0369	0.0009	0.0046	0.5126
	289			1-carboxyethylleucine	LC/MS neg	62559								0.51	0.5	0.93	1.61	1.04	0.98	0.74	0.37	0.8	1.23	1.34	0.51	2.13	1.54	1.09	0.72	0.68	2.51	2.51	2.58	0.95	3.66	1	1.03		0.2314	0.1123	3.3413e-07	2.7109e-07	0.1123	0.3212	0.0302	0.0743	0.0406	0.0697	0.8361
	291			4-methyl-2-oxopentanoate	LC/MS neg	22116	C00233	HMDB00695	70					0.87	0.87	0.9	0.88	0.97	0.93	0.99	0.8	0.87	1.1	1.29	0.81	1.08	1.27	1.17	0.98	0.82	0.87	1.23	1.36	0.84	1.05	1.41	1.11		0.0676	0.0423	2.7964e-05	1.3066e-05	0.9639	0.4967	0.3057	0.2485	0.1706	0.1746	0.466
	295			alpha-hydroxyisocaproate	LC/MS neg	22132	C03264	HMDB00746	83697					1.22	0.86	0.91	1.12	0.95	0.92	1.16	0.89	0.84	0.88	1.07	0.77	0.94	1.06	1.22	0.81	0.66	0.76	0.69	0.81	0.81	1.15	0.9	1.17		0.9758	0.3252	0.1672	0.0311	0.7818	0.4492	0.2959	0.2449	0.7374	0.4588	0.4817
	299			isovalerate (i5:0)	LC/MS neg	44656	C08262	HMDB00718	10430					0.66	0.65	1.04	0.88	0.84	0.92	0.76	0.59	0.75	0.93	0.87	0.78	1.26	1.25	0.94	0.75	0.93	1	1.19	1.22	1.25	1.07	1.19	1.03		0.0019	0.0023	0.0011	0.0004	0.1445	0.3494	0.0112	0.0478	0.0024	0.0082	0.8125
	300			isovalerylglycine	LC/MS neg	35107		HMDB00678	546304					0.63	0.69	1.7	0.71	0.61	0.81	0.83	0.75	1.09	1.41	0.95	0.9	1.47	1.29	0.67	0.9	2.01	1.23	1.37	1.22	2.22	0.61	1.11	0.89		0.0412	0.0281	0.1033	0.0207	0.8886	0.4738	0.1973	0.1935	0.1973	0.1915	0.8365
	301			isovalerylcarnitine (C5)	LC/MS pos early	34407		HMDB00688	6426851					0.7	0.76	0.81	0.78	0.81	0.92	0.73	0.58	1.09	1.19	0.98	0.8	1.86	1.1	0.82	0.79	0.67	1.21	1.38	1.29	0.85	1.79	1.14	0.93		0.0005	0.0008	1.0801e-08	1.3442e-08	0.8945	0.4753	0.035	0.0772	0.0753	0.0997	0.1792
	308			beta-hydroxyisovalerate	LC/MS neg	12129		HMDB00754	69362					0.69	0.89	1.02	1.05	0.66	0.91	0.72	0.7	0.78	1.03	0.85	0.97	1.12	1.31	0.83	0.92	1.03	1.19	0.98	1.12	1.12	1.15	0.83	1.14		0.0299	0.0221	0.3337	0.0566	0.1337	0.3386	0.0197	0.062	0.4987	0.3592	0.6346
	311			3-methylglutaconate	LC/MS polar	57747		HMDB00522	1551553					0.72	0.79	1.33	0.96	0.84	1.05	0.85	0.71	0.97	1.21	0.97	0.84	1.36	1.25	0.8	0.93	1.31	1.28	1.41	1.41	1.41	0.98	1.1	1		0.3921	0.1689	0.0312	0.0073	0.43	0.4024	0.1636	0.1754	0.2358	0.2141	0.208
	324			isoleucine	LC/MS pos early	1125	C00407	HMDB00172	6306					0.8	0.7	0.89	1.04	0.93	0.98	0.86	0.69	0.87	1.05	1.07	0.8	1.27	1.2	1.02	0.75	0.76	1.13	1.21	1.3	1.01	1.49	1.07	1.08		0.0003	0.0005	8.956e-12	3.9964e-11	0.016	0.1744	0.0092	0.0457	5.9617e-05	0.0008	0.1087
	326			N-acetylisoleucine	LC/MS neg	33967		HMDB61684	2802421					0.76	0.66	0.82	1.09	0.8	0.93	0.77	0.64	0.9	1.1	1.22	0.83	1.4	1.22	1.11	0.67	0.7	1.29	1.15	1.49	1.04	1.85	0.89	1.29		0.0034	0.0036	3.3929e-08	3.4805e-08	0.2314	0.3671	0.0912	0.1338	0.0031	0.01	0.2405
	330			1-carboxyethylisoleucine	LC/MS neg	62558								0.51	0.49	1	1.73	0.99	0.82	0.73	0.36	0.69	1.35	1.58	0.49	1.91	1.96	1.17	0.71	0.71	2.36	2.62	2.54	1	3.32	1.11	0.97		0.2129	0.1058	7.3e-08	7.0054e-08	0.1017	0.3059	0.0312	0.0743	0.0533	0.0819	1
	331			3-methyl-2-oxovalerate	LC/MS neg	15676	C00671	HMDB03736	47					0.91	0.9	0.91	1.06	1.1	1.04	1	0.83	0.87	1.08	1.31	0.84	1.04	1.25	1.21	0.98	0.84	1.01	1.31	1.5	0.85	1.21	1.29	1.14		0.7601	0.2728	8.654e-05	3.626e-05	0.7693	0.4455	0.5047	0.3294	0.315	0.2625	0.568
	332			2-hydroxy-3-methylvalerate	LC/MS neg	36746		HMDB00317	164623					1.17	0.71	0.88	1	0.82	0.85	1.87	1.2	0.78	0.9	1.09	0.64	0.65	1.14	1.21	1.13	0.91	0.68	0.63	0.8	0.8	0.74	0.94	1.26		0.1215	0.0676	4.8962e-05	2.1575e-05	0.5664	0.4215	0.4502	0.3057	0.1076	0.127	0.3225
	334			2-methylbutyrylcarnitine (C5)	LC/MS pos early	45095		HMDB00378	6426901					0.95	0.87	0.84	0.62	0.87	0.84	0.86	0.62	1.17	1.34	1.15	0.72	1.9	1.15	0.86	0.79	0.54	0.77	1.24	1.02	0.69	1.41	1.61	0.82		0.0168	0.0138	2.0485e-05	9.9161e-06	0.7153	0.4372	0.6275	0.3667	0.5576	0.3837	0.4307
	336			2-methylbutyrylglycine	LC/MS neg	31928		HMDB00339	193872					0.69	1.94	2.51	0.36	0.48	0.94	1.13	2.05	1.53	2.77	0.87	1.81	0.75	1.8	0.31	3.15	7.4	0.8	1.93	1.17	2.34	0.11	2.41	0.61		0.7442	0.2698	0.2847	0.0494	0.3841	0.4024	0.5446	0.3364	0.2394	0.2148	0.34
	340			3-hydroxy-2-ethylpropionate	LC/MS neg	32397		HMDB00396	188979					1.03	1.1	0.83	0.76	0.76	1.02	1.51	1.85	1.24	0.95	0.86	1.22	0.67	0.77	0.91	1.62	1.49	0.91	0.7	0.85	0.92	0.61	0.77	1.22		0.1684	0.0877	1.6417e-05	8.224e-06	0.8364	0.4597	0.8383	0.4385	0.8953	0.5063	0.4014
	342			ethylmalonate	LC/MS polar	15765		HMDB00622	11756					1.05	1.01	1.27	0.89	0.9	1.12	1.16	1.23	0.79	1.11	1.11	1.06	0.64	1.4	1	1.12	1.49	0.67	0.94	1.17	1.33	0.45	1.4	1.25		0.5761	0.2271	1.5542e-05	7.8852e-06	0.5349	0.4192	0.5596	0.3416	0.9097	0.5084	0.0972
	343			methylsuccinate	LC/MS polar	15745		HMDB01844	10349					0.74	1.11	1.19	0.99	0.66	0.84	0.71	0.73	0.86	1.25	1.08	1.02	1.19	1.45	0.87	1.07	1.17	1.16	1.11	1.23	1.09	0.99	0.96	1.11		0.1901	0.0967	0.1038	0.0208	0.393	0.4024	0.1591	0.1735	0.8829	0.503	0.4086
	349			valine	LC/MS pos early	1649	C00183	HMDB00883	6287					0.78	0.66	0.79	1.04	0.92	0.93	0.82	0.66	0.84	1.04	1.09	0.81	1.27	1.24	1.05	0.69	0.67	1.12	1.22	1.3	0.97	1.67	1.1	1.06		5.7014e-05	0.0001	5.881e-12	3.1887e-11	0.0197	0.1828	0.0112	0.0478	5.5114e-05	0.0008	0.0142
	350			N-acetylvaline	LC/MS neg	1591		HMDB11757	66789					0.68	0.66	0.97	0.91	0.94	0.75	0.66	0.57	0.92	0.95	1.19	0.86	1.62	1.03	1.25	0.63	0.81	1.22	1.31	1.31	1.28	1.52	1.07	1		0.0011	0.0014	1.0743e-08	1.3442e-08	0.2385	0.3711	0.0199	0.062	0.0044	0.013	0.9514
	353			1-carboxyethylvaline	LC/MS neg	62562								0.64	0.38	0.65	1.27	0.84	0.7	0.84	0.55	1	1.23	1.65	0.65	1.82	1.22	1.34	0.49	0.56	1.99	1.61	1.8	1.14	3.55	0.81	1.12		0.0063	0.0062	1.8268e-05	9.0075e-06	0.2087	0.3559	0.0513	0.0959	0.0038	0.0116	0.2276
	355			3-methyl-2-oxobutyrate	LC/MS polar	44526	C00141	HMDB00019	49					1.07	1.01	0.87	1.03	1.13	1.05	1.13	0.99	0.83	0.96	1.16	0.87	0.84	1.16	1.21	1.07	0.8	0.8	1.02	1.14	0.75	1	1.27	1.12		0.609	0.2368	0.0006	0.0002	0.7335	0.4399	0.5439	0.3364	0.9743	0.5299	0.2686
	356			alpha-hydroxyisovalerate	LC/MS neg	33937		HMDB00407	99823					1.04	0.7	0.8	1.1	0.84	0.87	1.77	1.19	0.85	1.03	1.17	0.67	0.71	1.21	1.14	1.19	0.91	0.9	0.83	0.98	0.76	0.99	0.93	1.17		0.0729	0.045	0.0017	0.0005	0.3755	0.4024	0.7115	0.3961	0.074	0.0994	0.1039
	358			isobutyrylcarnitine (C4)	LC/MS pos early	33441		HMDB00736	168379					0.81	0.85	0.83	0.67	0.7	0.89	0.71	0.59	1.21	1.35	0.98	0.83	2.05	1.11	0.73	0.74	0.6	1	1.17	1.08	0.81	1.66	1.16	0.93		0.0028	0.0031	1.1536e-06	7.7998e-07	0.879	0.4711	0.3246	0.2553	0.2599	0.2264	0.3086
	359			isobutyrylglycine	LC/MS neg	35437		HMDB00730	10855600					0.72	0.42	0.81	0.71	0.6	0.64	0.85	0.84	1.04	1.11	1.05	0.99	1.24	1.06	0.95	0.5	0.95	1.03	0.92	0.94	1.91	1.09	0.9	1.02		9.9718e-06	2.364e-05	0.0854	0.0175	0.5518	0.4215	0.1294	0.1569	0.0006	0.0036	0.186
	360			3-hydroxyisobutyrate	LC/MS polar	1549	C06001	HMDB00336	87					1.02	0.95	0.98	1.58	1.08	0.99	0.78	0.71	0.73	1.04	1.37	0.91	1.03	1.42	1.32	0.73	0.68	1.13	1.1	1.33	0.93	1.67	0.97	1.2		0.4795	0.1983	0.0044	0.0013	0.814	0.4559	0.6984	0.393	0.9303	0.5146	0.8703
	365		Methionine, Cysteine, SAM and Taurine Metabolism	methionine	LC/MS pos early	1302	C00073	HMDB00696	6137					0.79	0.68	0.65	0.76	0.74	0.72	1.01	1.04	1.02	1.06	1.01	1.03	0.98	1.05	0.95	0.87	0.86	0.98	1	0.92	0.98	1.14	1.02	0.93		5.9897e-11	1.0945e-09	0.7551	0.1152	0.7097	0.4372	0.0191	0.0616	0.0002	0.0021	3.4439e-05
	366			N-acetylmethionine	LC/MS neg	1589	C02712	HMDB11745	448580					0.54	0.63	0.73	0.78	0.64	0.72	0.75	0.73	0.8	1.01	1	0.97	1.1	1.26	0.99	0.87	0.98	1.16	1.21	1.32	1.12	1.18	1.04	1.1		1.5353e-06	5.2306e-06	0.0278	0.0066	0.9233	0.4838	0.0054	0.036	0.0086	0.0215	0.0744
	367			N-formylmethionine	LC/MS neg	2829	C03145	HMDB01015	439750					0.67	0.59	0.78	0.41	0.61	0.72	0.9	1.07	1.24	1.2	0.8	1.2	1.16	0.97	0.66	0.79	1.25	0.76	1.09	0.85	1.6	0.61	1.44	0.78		5.4669e-06	1.4652e-05	0.4933	0.0799	0.4862	0.4104	0.1819	0.1822	0.027	0.0516	0.1613
	369			methionine sulfone	LC/MS pos early	44878			69961					0.61	1.68	1.64	1.96	1.53	1.2	0.48	0.3	0.47	1	1.13	0.63	1.56	2.11	1.13	1.31	0.81	1.52	2.5	2.21	0.62	1.86	1.65	0.89		0.0379	0.0267	3.4382e-06	2.0187e-06	0.1987	0.3559	0.1533	0.1715	0.1992	0.1923	0.2759
	370			methionine sulfoxide	LC/MS pos early	18374	C02989	HMDB02005	158980					0.64	0.55	0.58	0.78	0.78	0.79	0.79	0.67	1.09	1.23	1.12	0.85	1.62	1.13	0.92	0.67	0.61	1.32	1.49	1.38	0.9	2.17	1.13	0.93		2.2506e-08	1.3709e-07	1.7025e-10	3.7352e-10	0.2535	0.3755	0.0027	0.0213	8.8805e-05	0.0011	0.0004
	378			2,3-dihydroxy-5-methylthio-4-pentenoate (DMTPA)*	LC/MS neg	62805								1.03	1.7	1.54	1.09	0.76	1.8	0.75	0.94	0.79	1.07	1.17	1.26	0.84	1.35	1.09	1.24	1.42	0.84	0.79	2.04	1.14	0.59	0.95	2.58		0.0305	0.0224	0.0169	0.0041	0.2069	0.3559	0.8803	0.4523	0.1071	0.127	0.0791
	383			cystathionine	LC/MS pos early	15705	C02291	HMDB00099	439258					0.57	0.48	0.74	0.62	0.72	0.66	1.09	1.11	0.82	1.14	1.36	1.02	0.74	1.39	1.19	0.91	1.42	0.88	1.43	1.55	1.56	0.62	1.61	1.09		4.7761e-07	1.9592e-06	0.0033	0.001	0.6288	0.4215	0.0098	0.0465	0.0004	0.0028	0.119
	385			cysteine	LC/MS pos early	1868	C00097	HMDB00574	5862					0.81	0.77	0.7	0.66	0.8	0.67	0.91	1	1.29	1.09	1.25	1.09	1.29	0.84	1.15	0.87	0.87	1.05	1.08	1.03	1	1.21	1.03	0.95		2.315e-06	7.0133e-06	0.0469	0.0103	0.827	0.4593	0.142	0.1646	0.0668	0.0945	0.0148
	390			cysteine s-sulfate	LC/MS pos early	22176	C05824	HMDB00731	115015					1.05	0.84	0.88	1.5	0.82	1.02	1.02	1.43	0.82	1.6	1.56	1.4	0.57	1.95	0.97	0.82	1.2	1.18	1.25	1.52	1.47	0.98	1.06	1.22		0.8892	0.3047	0.0029	0.0009	0.1991	0.3559	0.7697	0.4166	0.1129	0.1316	0.8509
	391			cystine	LC/MS polar	56	C00491	HMDB00192	67678					1.11	0.61	0.99	0.88	0.8	1.08	1.16	1.36	1.29	1.49	1.05	1.18	0.95	1.15	0.71	0.64	1.22	1.03	1.08	1.03	1.9	0.85	1.04	0.96		0.2008	0.1011	0.1435	0.0272	0.4396	0.4035	0.754	0.4117	0.0266	0.0516	0.7673
	399			hypotaurine	LC/MS polar	590	C00519	HMDB00965	107812					0.77	1.06	0.77	0.87	0.89	0.79	1.25	1.24	0.98	0.93	0.83	1	0.79	0.95	0.89	1.73	1.25	1.12	1.09	0.86	0.72	0.9	0.97	0.79		0.0596	0.0382	0.3006	0.0519	0.986	0.503	0.182	0.1822	0.6082	0.4056	0.2934
	400			taurine	LC/MS pos early	2125	C00245	HMDB00251	1123					0.84	1.53	0.95	1.16	0.97	0.88	1	1.12	0.89	1.08	1.06	1.12	0.8	1.21	0.98	1.82	1.26	1.23	1.24	1.11	0.7	0.97	1.01	0.89		0.9686	0.3242	0.4636	0.0755	0.365	0.4019	0.2586	0.2253	0.1057	0.126	0.6774
	402			N-acetyltaurine	LC/MS neg	48187			159864					0.89	1.2	1.22	1.16	0.86	0.68	0.81	0.83	0.97	1.12	1.51	1.02	1.18	1.15	1.35	1.09	1.13	1.26	1.07	1.14	1.03	1.12	0.85	1.07		0.5311	0.2135	0.0774	0.016	0.1844	0.3494	0.4151	0.2914	0.5828	0.3944	0.3336
	408		Urea cycle; Arginine and Proline Metabolism	arginine	LC/MS pos early	1638	C00062	HMDB00517	232					0.97	0.7	0.68	1.47	1.17	1.05	0.99	0.89	0.65	0.76	0.94	0.91	0.73	1.16	1.25	0.71	0.63	0.98	0.9	1.01	0.88	1.57	0.92	1.12		0.3805	0.1666	0.2314	0.0414	0.0643	0.272	0.8709	0.449	0.0104	0.0246	0.1306
	409			argininosuccinate	LC/MS pos early	15497	C03406	HMDB00052	828					0.45	0.48	0.72	1.33	0.94	0.61	0.84	0.54	0.8	1.1	1.98	0.64	1.47	1.38	1.8	0.91	0.87	2.37	2.3	2.7	0.96	2.72	0.97	1.17		0.1065	0.0612	0.0006	0.0002	0.1912	0.3494	0.0408	0.082	0.0787	0.1028	0.3525
	410			urea	LC/MS pos early	1670	C00086	HMDB00294	1176					0.81	0.93	1.02	0.93	0.92	0.89	0.92	0.78	1.05	1.28	1.35	0.84	1.36	1.21	1.06	1.05	0.98	1.21	1.46	1.48	0.93	1.23	1.21	1.02		0.1101	0.0629	1.8106e-05	8.9771e-06	0.9763	0.4997	0.1816	0.1822	0.5326	0.3725	0.8728
	412			ornithine	LC/MS pos early	1493	C00077	HMDB03374	6262					0.64	0.96	0.66	1.03	0.84	0.83	0.82	0.62	0.85	0.92	0.93	0.75	1.38	1.07	1.02	1.23	0.64	1.37	1.21	1.22	0.52	2.16	0.88	1.01		0.0024	0.0027	0.0007	0.0002	0.4183	0.4024	0.017	0.059	0.1535	0.1658	0.0239
	414			3-amino-2-piperidone	LC/MS pos early	62853		HMDB00323	5200225					0.73	1.52	1.13	0.95	1.14	1.05	0.74	0.89	0.83	0.92	0.87	1.21	0.93	1.11	0.94	1.53	1.39	1.07	1.44	1.24	0.9	0.77	1.34	0.87		0.699	0.2607	0.9571	0.1407	0.8705	0.4674	0.4139	0.2914	0.3554	0.283	0.8901
	416			2-oxoarginine*	LC/MS pos early	55072	C03771	HMDB04225	558					0.85	0.67	0.76	0.92	0.85	0.81	0.99	0.66	0.86	1.15	1.38	0.67	1.3	1.33	1.2	0.79	0.59	0.94	1.15	1.32	0.75	1.59	1.23	1.15		0.0011	0.0014	2.7337e-07	2.259e-07	0.7362	0.4399	0.2547	0.2248	0.0093	0.0231	0.076
	417			citrulline	LC/MS pos early	2132	C00327	HMDB00904	9750					0.97	0.76	0.87	1.14	0.98	0.96	1.08	0.89	0.9	1	1.09	0.82	1.01	1.11	1.09	0.85	0.8	1.05	1.01	1.07	0.94	1.32	0.96	1.07		0.0579	0.0373	0.0029	0.0009	0.0385	0.2312	0.6567	0.3763	0.0023	0.0079	0.0683
	418			homoarginine	LC/MS pos early	22137	C01924	HMDB00670	9085					1.2	1.14	1.12	1.52	0.93	1.29	0.95	0.94	0.55	0.49	0.57	0.99	0.59	0.89	1.15	0.91	0.88	0.7	0.39	0.61	0.97	0.8	0.55	1.59		0.0026	0.0029	1.0248e-11	4.355e-11	0.2458	0.3749	0.1582	0.1735	0.3349	0.272	0.3293
	419			homocitrulline	LC/MS polar	22138	C02427	HMDB00679	65072					0.92	0.89	1.38	1.32	1.15	1.21	0.84	0.74	0.94	1.04	0.9	0.88	1.27	1.11	0.86	0.81	1.11	1.35	1.31	1.18	1.37	1.21	0.97	0.9		0.0352	0.025	0.0576	0.0123	0.4808	0.4095	0.9421	0.4671	0.5773	0.3919	0.0717
	420			proline	LC/MS pos early	1898	C00148	HMDB00162	145742					0.75	0.63	0.7	1.03	0.81	0.79	0.88	0.73	1.03	1.15	1.11	0.83	1.41	1.12	0.96	0.74	0.68	1.41	1.24	1.17	0.92	2.07	0.88	0.94		2.6316e-05	5.6272e-05	1.2335e-07	1.1234e-07	0.1559	0.3494	0.0242	0.0657	0.0013	0.0057	0.0069
	423			dimethylarginine (SDMA + ADMA)	LC/MS pos early	36808	C03626	HMDB01539	123831					1.08	0.84	1.01	1.25	1	1.08	1.19	1.19	0.76	0.86	0.93	1	0.64	1.13	1.08	0.92	1.11	0.88	0.79	0.92	1.2	0.79	0.9	1.17		0.3164	0.1445	1.5893e-05	8.0136e-06	0.082	0.2926	0.2803	0.2361	0.0733	0.0994	0.9257
	424			N-acetylarginine	LC/MS pos early	33953	C02562	HMDB04620	67427					0.76	0.64	0.74	1.13	0.89	0.87	0.73	0.48	0.83	1.14	1.34	0.66	1.71	1.38	1.17	0.62	0.47	1.24	1.35	1.54	0.76	2.62	1.09	1.14		0.0063	0.0062	2.5032e-11	8.2741e-11	0.2909	0.3878	0.096	0.1361	0.0067	0.0179	0.1193
	428			N-acetylcitrulline	LC/MS neg	48434	C15532	HMDB00856	656979					0.77	0.95	1.07	1.46	0.87	0.95	0.86	0.72	1.13	1.68	1.68	0.84	1.57	1.49	1	1.06	1.01	2.16	1.92	2.09	0.95	2.14	0.89	1.09		0.8993	0.3073	2.8373e-07	2.3231e-07	0.5582	0.4215	0.2679	0.2305	0.7294	0.4556	0.6268
	430			N-delta-acetylornithine	LC/MS neg	43249			9920500					0.78	0.63	0.89	0.93	0.83	0.92	0.87	0.58	0.93	1.13	1.11	0.66	1.61	1.21	0.98	0.7	0.66	1.11	1.2	1.31	0.94	1.69	1.08	1.09		0.0008	0.0011	1.6133e-08	1.8698e-08	0.3485	0.4011	0.0961	0.1361	0.0013	0.0056	0.2182
	431			N-alpha-acetylornithine	LC/MS pos early	32984	C00437	HMDB03357	439232					0.52	0.42	0.51	0.71	1.22	0.79	0.91	0.78	0.95	0.78	1.13	0.86	1.22	0.82	1.44	0.74	0.76	1.29	1.83	1.69	1.03	1.71	1.41	0.92		1.235e-06	4.355e-06	0.0003	0.0001	0.0079	0.1531	0.0012	0.0148	0.0001	0.0014	0.001
	432			N2,N5-diacetylornithine	LC/MS neg	43591			10398396					0.65	1.95	0.81	0.61	0.54	0.87	0.92	1.24	1.18	1.78	1.34	1.34	0.95	1.51	0.75	2.78	1.56	1.11	1.5	1.81	0.56	0.71	1.35	1.21		0.148	0.0798	0.1501	0.0283	0.6635	0.4307	0.2988	0.2449	0.5362	0.3727	0.9677
	435			trans-4-hydroxyproline	LC/MS pos early	32306	C01157	HMDB00725	5810					1.03	0.96	0.85	0.85	0.89	1.09	1.34	1.75	1.51	1.17	0.87	1.31	0.86	0.77	0.75	1.24	1.44	1.24	1	0.92	1.16	0.86	0.81	0.91		0.4636	0.1938	1.0963e-06	7.4687e-07	0.7162	0.4372	0.6588	0.3767	0.7964	0.4736	0.2731
	437			pro-hydroxy-pro	LC/MS pos early	35127		HMDB06695	11673055					1.37	1.25	1.58	1.22	1.14	1.64	1.56	1.86	1.22	0.86	0.69	1.19	0.65	0.71	0.8	1.42	2.14	1.08	0.72	0.82	1.51	0.5	0.66	1.15		2.133e-05	4.7115e-05	4.1698e-10	8.0899e-10	0.5818	0.4215	0.0326	0.0752	0.1245	0.1417	0.0084
	440			N-methylproline	LC/MS pos early	37431			557					0.98	1.17	0.68	1.61	1.24	1.23	0.92	0.98	0.51	0.76	0.89	1.07	0.52	1.5	1.17	1.1	0.68	0.84	0.96	1.12	0.62	1.23	1.15	1.16		0.1178	0.066	0.0028	0.0009	0.0301	0.2015	0.9286	0.4668	0.325	0.2661	0.0251
	441			N,N,N-trimethyl-alanylproline betaine (TMAP)	LC/MS pos early	62947								0.98	6.07	1.42	1.19	1.05	1.22	0.82	0.99	0.74	0.92	0.8	1.21	0.75	1.25	0.87	5.04	1.42	0.9	0.98	0.99	0.28	0.63	1.09	1.01		0.0145	0.0124	0.1394	0.0266	0.1753	0.3494	0.9864	0.4783	0.0011	0.0053	0.2935
	443			N-monomethylarginine	LC/MS pos early	43586	C03884	HMDB29416	132862					0.72	0.61	0.83	1.12	0.95	0.78	0.84	0.44	0.8	1.06	1.26	0.53	1.83	1.32	1.19	0.71	0.51	1.26	1.42	1.38	0.72	2.47	1.13	0.97		0.0077	0.0072	3.3686e-10	6.8325e-10	0.206	0.3559	0.0535	0.0987	0.0081	0.0206	0.2495
	444			argininate*	LC/MS pos early	57461		HMDB03148	160437					0.79	0.65	1.02	0.65	0.75	0.8	0.96	0.44	1.1	1.67	1.7	0.46	2.49	1.52	1.02	0.79	0.57	0.91	1.58	1.72	0.72	1.6	1.75	1.09		0.0077	0.0072	1.8528e-09	3.0622e-09	0.7175	0.4372	0.3668	0.2724	0.0575	0.0863	0.9564
[truncated: 455 more rows]
[truncated: 73 more columns]

## Sheet: Description
	Pathway Heat Map		This is the heat map associated with the statistical analysis of the data.
			Indicates ratios, p- and q-values for each comparison.
[truncated: 10 more rows]
